# Supplementary material for: AI-enhanced integration of genetic and medical imaging data for risk assessment of Type 2 diabetes
Source: Nat Commun. 2024 May 18;15:4230. doi: 10.1038/s41467-024-48618-1 (PMC11102564; doi:10.1038/s41467-024-48618-1)
Supplement: Supplementary file 6 — Source Data [file 41467_2024_48618_MOESM6_ESM.zip]

Archive with 5 entries (5 files):
- Source Data - Figure 3.xlsx
- Source Data - Figure 4.xlsx
- Source Data - Figure 5.xlsx
- Source Data - Figure 6.xlsx
- Source Data - Suppl. Figure S2-S11.xlsx
