# Supplementary material for: AI-enhanced integration of genetic and medical imaging data for risk assessment of Type 2 diabetes
Source: Nat Commun. 2024 May 18;15:4230. doi: 10.1038/s41467-024-48618-1 (PMC11102564; doi:10.1038/s41467-024-48618-1)
Supplement: Supplementary file 6 — Source Data [file 41467_2024_48618_MOESM6_ESM.zip › Source Data - Figure 3.xlsx]

## Sheet: Fig.3A
Source of SNPs	p-threshold	# of SNPs	GWAS (n)	AUC
Published	1e-07	137	433540	0.557354
Our GWAS	0.001	9,851-12,382	22042	0.536782
Our GWAS	0.0001	973-1,980	22042	0.539472
Our GWAS	1e-05	256-705	22042	0.548482
Our GWAS	1e-06	80-517	22042	0.553485
Our GWAS	1e-07	38-345	22042	0.548407

## Sheet: Fig.3B
Model - Phenotype	Testing AUC
Def I: Self-reported	0.578636
Def II: Self-reported + GLU-AC	0.612341
Def III: Self-reported + HbA1c	0.570817
Def IV: Self-reported + GLU-AC + HbA1c	0.640311

## Sheet: Fig.3C
Model - Family type	Testing AUC
Type 1-Type 1: Parents (binary 0/1)	0.670269
Type 2: Sibs (binary 0/1)	0.731904
Type 3: Parents or Sibs (binary 0/1)	0.731485
Type 4: Parents + Sibs (ordinal 0~4)	0.758056

## Sheet: Fig.3D
Model	Testing AUC
Age	0.804092
Sex	0.591048
Family	0.743787
Age, Sex	0.814707
Age, Family	0.87029
Sex, Family	0.782345
Age, Sex, Family	0.88396

## Sheet: Fig.3E
Model	Testing AUC
Age, Sex, Family	0.88396
SNPs Age, Sex, Family	0.888697
PRS-CS Age, Sex, Family	0.910651
PRS-CSx Age, Sex, Family	0.914693
SNPs + PRS-CS Age, Sex, Family	0.908317
SNPs + PRS-CSx Age, Sex, Family	0.913643

## Sheet: Fig.3F&G
Model	Testing AUC
SNPs	0.640311
SNPs + PRS-CS	0.724973
SNPs + PRS-CSx	0.732113
PRS-CS	0.726761
PRS-CSx	0.732194
