# Supplementary material for: AI-enhanced integration of genetic and medical imaging data for risk assessment of Type 2 diabetes
Source: Nat Commun. 2024 May 18;15:4230. doi: 10.1038/s41467-024-48618-1 (PMC11102564; doi:10.1038/s41467-024-48618-1)
Supplement: Supplementary file 6 — Source Data [file 41467_2024_48618_MOESM6_ESM.zip › Source Data - Figure 4.xlsx]

## Sheet: Fig. 4A
	PRS-CSx + SNPs	PRS-CSx	PRS-CS + SNPs	PRS-CS	SNPs	Without genetics
Without Demo.	0.732113	0.732194	0.724973	0.726761	0.640311	NA
Sex	0.752325	0.755455	0.751795	0.755381	0.663456	0.591048
Family	0.815442	0.818722	0.811664	0.819823	0.753177	0.743787
Sex, Family	0.841401	0.838815	0.83614	0.833245	0.77648	0.782345
Age	0.872086	0.873505	0.871912	0.872336	0.827264	0.804092
Age, Sex	0.881088	0.881073	0.869638	0.8734	0.841948	0.814707
Age, Family	0.901389	0.90538	0.896268	0.900459	0.875382	0.87029
Age, Sex, Family	0.913643	0.914693	0.908317	0.910651	0.888697	0.88396

## Sheet: Fig. 4B
Unadjust						Adjust (by Age, Sex, Family)
PRS group	oddsratio	ci_low	ci_high	pval		PRS group	oddsratio	ci_low	ci_high	pval
ref: 40%-60%	1	-	-	-		ref: 40%-60%	1	1	1	<NA>
0%-10%	0.152	0.06	0.385	<0.001		0%-10%	0.098	0.035	0.273	<0.001
10%-20%	0.413	0.22	0.777	0.006		10%-20%	0.482	0.23	1.008	0.052
20%-30%	0.379	0.198	0.727	0.003		20%-30%	0.449	0.217	0.929	0.031
30%-40%	0.59	0.336	1.037	0.067		30%-40%	0.448	0.229	0.875	0.019
60%-70%	1.683	1.078	2.627	0.022		60%-70%	1.339	0.754	2.377	0.319
70%-80%	1.842	1.187	2.858	0.006		70%-80%	1.641	0.934	2.884	0.085
80%-90%	2.758	1.813	4.198	<0.001		80%-90%	3.05	1.771	5.254	<0.001
90%-100%	4.738	3.147	7.132	<0.001		90%-100%	4.66	2.682	8.097	<0.001

## Sheet: Fig. 4C
age_group	PRS_group	Family_group	Sex	Control	Case	N	Ratio
(29.999, 43.0]	(0.027299999999999998, 0.801]	0	0	7	0	7	0
(29.999, 43.0]	(0.027299999999999998, 0.801]	0	1	24	0	24	0
(29.999, 43.0]	(0.027299999999999998, 0.801]	1	0	1	0	1	0
(29.999, 43.0]	(0.027299999999999998, 0.801]	1	1	10	0	10	0
(29.999, 43.0]	(0.801, 0.981]	0	0	4	0	4	0
(29.999, 43.0]	(0.801, 0.981]	0	1	44	0	44	0
(29.999, 43.0]	(0.801, 0.981]	1	0	2	0	2	0
(29.999, 43.0]	(0.801, 0.981]	1	1	9	0	9	0
(29.999, 43.0]	(0.981, 1.116]	0	0	5	0	5	0
(29.999, 43.0]	(0.981, 1.116]	0	1	29	0	29	0
(29.999, 43.0]	(0.981, 1.116]	1	0	5	0	5	0
(29.999, 43.0]	(0.981, 1.116]	1	1	8	0	8	0
(29.999, 43.0]	(1.116, 1.226]	0	0	4	0	4	0
(29.999, 43.0]	(1.116, 1.226]	0	1	28	0	28	0
(29.999, 43.0]	(1.116, 1.226]	1	0	1	1	2	1
(29.999, 43.0]	(1.116, 1.226]	1	1	15	0	15	0
(29.999, 43.0]	(1.226, 1.331]	0	0	5	0	5	0
(29.999, 43.0]	(1.226, 1.331]	0	1	20	0	20	0
(29.999, 43.0]	(1.226, 1.331]	1	0	0	0	0	#DIV/0!
(29.999, 43.0]	(1.226, 1.331]	1	1	15	1	16	0.0666667
(29.999, 43.0]	(1.331, 1.431]	0	0	9	0	9	0
(29.999, 43.0]	(1.331, 1.431]	0	1	38	0	38	0
(29.999, 43.0]	(1.331, 1.431]	1	0	0	0	0	#DIV/0!
(29.999, 43.0]	(1.331, 1.431]	1	1	10	0	10	0
(29.999, 43.0]	(1.431, 1.545]	0	0	3	0	3	0
(29.999, 43.0]	(1.431, 1.545]	0	1	27	0	27	0
(29.999, 43.0]	(1.431, 1.545]	1	0	0	1	1	#DIV/0!
(29.999, 43.0]	(1.431, 1.545]	1	1	10	0	10	0
(29.999, 43.0]	(1.545, 1.684]	0	0	6	0	6	0
(29.999, 43.0]	(1.545, 1.684]	0	1	25	0	25	0
(29.999, 43.0]	(1.545, 1.684]	1	0	1	0	1	0
(29.999, 43.0]	(1.545, 1.684]	1	1	14	0	14	0
(29.999, 43.0]	(1.684, 1.878]	0	0	0	1	1	#DIV/0!
(29.999, 43.0]	(1.684, 1.878]	0	1	31	0	31	0
(29.999, 43.0]	(1.684, 1.878]	1	0	2	0	2	0
(29.999, 43.0]	(1.684, 1.878]	1	1	13	0	13	0
(29.999, 43.0]	(1.878, 2.722]	0	0	2	0	2	0
(29.999, 43.0]	(1.878, 2.722]	0	1	29	0	29	0
(29.999, 43.0]	(1.878, 2.722]	1	0	3	0	3	0
(29.999, 43.0]	(1.878, 2.722]	1	1	10	0	10	0
(43.0, 52.0]	(0.027299999999999998, 0.801]	0	0	3	0	3	0
(43.0, 52.0]	(0.027299999999999998, 0.801]	0	1	22	0	22	0
(43.0, 52.0]	(0.027299999999999998, 0.801]	1	0	2	0	2	0
(43.0, 52.0]	(0.027299999999999998, 0.801]	1	1	13	0	13	0
(43.0, 52.0]	(0.801, 0.981]	0	0	4	1	5	0.25
(43.0, 52.0]	(0.801, 0.981]	0	1	18	0	18	0
(43.0, 52.0]	(0.801, 0.981]	1	0	0	0	0	#DIV/0!
(43.0, 52.0]	(0.801, 0.981]	1	1	14	0	14	0
(43.0, 52.0]	(0.981, 1.116]	0	0	11	0	11	0
(43.0, 52.0]	(0.981, 1.116]	0	1	31	0	31	0
(43.0, 52.0]	(0.981, 1.116]	1	0	1	3	4	3
(43.0, 52.0]	(0.981, 1.116]	1	1	10	2	12	0.2
(43.0, 52.0]	(1.116, 1.226]	0	0	3	0	3	0
(43.0, 52.0]	(1.116, 1.226]	0	1	23	0	23	0
(43.0, 52.0]	(1.116, 1.226]	1	0	3	0	3	0
(43.0, 52.0]	(1.116, 1.226]	1	1	12	1	13	0.0833333
(43.0, 52.0]	(1.226, 1.331]	0	0	9	0	9	0
(43.0, 52.0]	(1.226, 1.331]	0	1	33	0	33	0
(43.0, 52.0]	(1.226, 1.331]	1	0	1	0	1	0
(43.0, 52.0]	(1.226, 1.331]	1	1	18	0	18	0
(43.0, 52.0]	(1.331, 1.431]	0	0	3	0	3	0
(43.0, 52.0]	(1.331, 1.431]	0	1	16	2	18	0.125
(43.0, 52.0]	(1.331, 1.431]	1	0	1	0	1	0
(43.0, 52.0]	(1.331, 1.431]	1	1	15	3	18	0.2
(43.0, 52.0]	(1.431, 1.545]	0	0	5	0	5	0
(43.0, 52.0]	(1.431, 1.545]	0	1	29	1	30	0.0344828
(43.0, 52.0]	(1.431, 1.545]	1	0	1	0	1	0
(43.0, 52.0]	(1.431, 1.545]	1	1	9	0	9	0
(43.0, 52.0]	(1.545, 1.684]	0	0	5	0	5	0
(43.0, 52.0]	(1.545, 1.684]	0	1	21	1	22	0.047619
(43.0, 52.0]	(1.545, 1.684]	1	0	4	1	5	0.25
(43.0, 52.0]	(1.545, 1.684]	1	1	12	1	13	0.0833333
(43.0, 52.0]	(1.684, 1.878]	0	0	3	3	6	1
(43.0, 52.0]	(1.684, 1.878]	0	1	16	1	17	0.0625
(43.0, 52.0]	(1.684, 1.878]	1	0	2	1	3	0.5
(43.0, 52.0]	(1.684, 1.878]	1	1	12	2	14	0.166667
(43.0, 52.0]	(1.878, 2.722]	0	0	2	2	4	1
(43.0, 52.0]	(1.878, 2.722]	0	1	12	1	13	0.0833333
(43.0, 52.0]	(1.878, 2.722]	1	0	1	4	5	4
(43.0, 52.0]	(1.878, 2.722]	1	1	11	6	17	0.545455
(52.0, 59.0]	(0.027299999999999998, 0.801]	0	0	7	0	7	0
(52.0, 59.0]	(0.027299999999999998, 0.801]	0	1	23	0	23	0
(52.0, 59.0]	(0.027299999999999998, 0.801]	1	0	0	0	0	#DIV/0!
(52.0, 59.0]	(0.027299999999999998, 0.801]	1	1	13	2	15	0.153846
(52.0, 59.0]	(0.801, 0.981]	0	0	5	0	5	0
(52.0, 59.0]	(0.801, 0.981]	0	1	34	1	35	0.0294118
(52.0, 59.0]	(0.801, 0.981]	1	0	1	0	1	0
(52.0, 59.0]	(0.801, 0.981]	1	1	10	3	13	0.3
(52.0, 59.0]	(0.981, 1.116]	0	0	1	0	1	0
(52.0, 59.0]	(0.981, 1.116]	0	1	26	1	27	0.0384615
(52.0, 59.0]	(0.981, 1.116]	1	0	3	0	3	0
(52.0, 59.0]	(0.981, 1.116]	1	1	11	2	13	0.181818
(52.0, 59.0]	(1.116, 1.226]	0	0	6	0	6	0
(52.0, 59.0]	(1.116, 1.226]	0	1	21	0	21	0
(52.0, 59.0]	(1.116, 1.226]	1	0	3	0	3	0
(52.0, 59.0]	(1.116, 1.226]	1	1	7	6	13	0.857143
(52.0, 59.0]	(1.226, 1.331]	0	0	2	1	3	0.5
(52.0, 59.0]	(1.226, 1.331]	0	1	17	0	17	0
(52.0, 59.0]	(1.226, 1.331]	1	0	4	2	6	0.5
(52.0, 59.0]	(1.226, 1.331]	1	1	13	3	16	0.230769
(52.0, 59.0]	(1.331, 1.431]	0	0	7	3	10	0.428571
(52.0, 59.0]	(1.331, 1.431]	0	1	14	3	17	0.214286
(52.0, 59.0]	(1.331, 1.431]	1	0	0	2	2	#DIV/0!
(52.0, 59.0]	(1.331, 1.431]	1	1	8	7	15	0.875
(52.0, 59.0]	(1.431, 1.545]	0	0	4	3	7	0.75
(52.0, 59.0]	(1.431, 1.545]	0	1	15	1	16	0.0666667
(52.0, 59.0]	(1.431, 1.545]	1	0	1	0	1	0
(52.0, 59.0]	(1.431, 1.545]	1	1	10	7	17	0.7
(52.0, 59.0]	(1.545, 1.684]	0	0	1	0	1	0
(52.0, 59.0]	(1.545, 1.684]	0	1	15	3	18	0.2
(52.0, 59.0]	(1.545, 1.684]	1	0	2	0	2	0
(52.0, 59.0]	(1.545, 1.684]	1	1	10	14	24	1.4
(52.0, 59.0]	(1.684, 1.878]	0	0	3	1	4	0.333333
(52.0, 59.0]	(1.684, 1.878]	0	1	11	3	14	0.272727
(52.0, 59.0]	(1.684, 1.878]	1	0	1	4	5	4
(52.0, 59.0]	(1.684, 1.878]	1	1	10	12	22	1.2
(52.0, 59.0]	(1.878, 2.722]	0	0	2	5	7	2.5
(52.0, 59.0]	(1.878, 2.722]	0	1	4	2	6	0.5
(52.0, 59.0]	(1.878, 2.722]	1	0	0	4	4	#DIV/0!
(52.0, 59.0]	(1.878, 2.722]	1	1	7	17	24	2.42857
(59.0, 70.0]	(0.027299999999999998, 0.801]	0	0	12	1	13	0.0833333
(59.0, 70.0]	(0.027299999999999998, 0.801]	0	1	25	0	25	0
(59.0, 70.0]	(0.027299999999999998, 0.801]	1	0	1	1	2	1
(59.0, 70.0]	(0.027299999999999998, 0.801]	1	1	10	1	11	0.1
(59.0, 70.0]	(0.801, 0.981]	0	0	6	0	6	0
(59.0, 70.0]	(0.801, 0.981]	0	1	13	2	15	0.153846
(59.0, 70.0]	(0.801, 0.981]	1	0	1	2	3	2
(59.0, 70.0]	(0.801, 0.981]	1	1	0	4	4	#DIV/0!
(59.0, 70.0]	(0.981, 1.116]	0	0	5	2	7	0.4
(59.0, 70.0]	(0.981, 1.116]	0	1	14	0	14	0
(59.0, 70.0]	(0.981, 1.116]	1	0	0	1	1	#DIV/0!
(59.0, 70.0]	(0.981, 1.116]	1	1	5	1	6	0.2
(59.0, 70.0]	(1.116, 1.226]	0	0	10	1	11	0.1
(59.0, 70.0]	(1.116, 1.226]	0	1	18	2	20	0.111111
(59.0, 70.0]	(1.116, 1.226]	1	0	0	2	2	#DIV/0!
(59.0, 70.0]	(1.116, 1.226]	1	1	6	5	11	0.833333
(59.0, 70.0]	(1.226, 1.331]	0	0	9	2	11	0.222222
(59.0, 70.0]	(1.226, 1.331]	0	1	9	3	12	0.333333
(59.0, 70.0]	(1.226, 1.331]	1	0	0	2	2	#DIV/0!
(59.0, 70.0]	(1.226, 1.331]	1	1	5	3	8	0.6
(59.0, 70.0]	(1.331, 1.431]	0	0	3	2	5	0.666667
(59.0, 70.0]	(1.331, 1.431]	0	1	4	5	9	1.25
(59.0, 70.0]	(1.331, 1.431]	1	0	1	7	8	7
(59.0, 70.0]	(1.331, 1.431]	1	1	10	5	15	0.5
(59.0, 70.0]	(1.431, 1.545]	0	0	6	5	11	0.833333
(59.0, 70.0]	(1.431, 1.545]	0	1	7	2	9	0.285714
(59.0, 70.0]	(1.431, 1.545]	1	0	1	7	8	7
(59.0, 70.0]	(1.431, 1.545]	1	1	6	16	22	2.66667
(59.0, 70.0]	(1.545, 1.684]	0	0	4	7	11	1.75
(59.0, 70.0]	(1.545, 1.684]	0	1	8	3	11	0.375
(59.0, 70.0]	(1.545, 1.684]	1	0	1	7	8	7
(59.0, 70.0]	(1.545, 1.684]	1	1	3	9	12	3
(59.0, 70.0]	(1.684, 1.878]	0	0	5	4	9	0.8
(59.0, 70.0]	(1.684, 1.878]	0	1	5	6	11	1.2
(59.0, 70.0]	(1.684, 1.878]	1	0	1	10	11	10
(59.0, 70.0]	(1.684, 1.878]	1	1	1	13	14	13
(59.0, 70.0]	(1.878, 2.722]	0	0	3	2	5	0.666667
(59.0, 70.0]	(1.878, 2.722]	0	1	3	8	11	2.66667
(59.0, 70.0]	(1.878, 2.722]	1	0	1	12	13	12
(59.0, 70.0]	(1.878, 2.722]	1	1	3	22	25	7.33333
(29.999, 43.0]	-	0	0	45	1	46	0.0222222
(29.999, 43.0]	-	0	1	295	0	295	0
(29.999, 43.0]	-	1	0	15	2	17	0.133333
(29.999, 43.0]	-	1	1	114	1	115	0.00877193
(43.0, 52.0]	-	0	0	48	6	54	0.125
(43.0, 52.0]	-	0	1	221	6	227	0.0271493
(43.0, 52.0]	-	1	0	16	9	25	0.5625
(43.0, 52.0]	-	1	1	126	15	141	0.119048
(52.0, 59.0]	-	0	0	38	13	51	0.342105
(52.0, 59.0]	-	0	1	180	14	194	0.0777778
(52.0, 59.0]	-	1	0	15	12	27	0.8
(52.0, 59.0]	-	1	1	99	73	172	0.737374
(59.0, 70.0]	-	0	0	63	26	89	0.412698
(59.0, 70.0]	-	0	1	106	31	137	0.292453
(59.0, 70.0]	-	1	0	7	51	58	7.28571
(59.0, 70.0]	-	1	1	49	79	128	1.61224

## Sheet: Fig. 4D&E&F
Status	Age	Sex	Family	PRS	time (week)
0	57	Male	0	-1.07903	340
0	50	Female	0	0.522735	341
0	60	Male	0	-0.709449	339
0	56	Female	0	-0.813894	342
0	46	Female	0	-0.0783016	338
0	66	Female	0	0.370211	337
0	43	Female	3	-0.144456	349
0	59	Female	0	-1.38096	341
0	51	Male	0	-0.537002	343
0	61	Female	1	-0.736367	345
0	34	Female	0	-0.729077	321
0	65	Female	1	-1.07452	336
0	38	Female	1	-0.3884	357
0	58	Female	1	0.367662	321
0	47	Female	0	0.36203	339
0	36	Female	0	-1.35566	138
0	57	Male	0	-1.22474	321
0	59	Male	0	-2.21219	339
0	32	Female	0	0.404516	346
0	56	Female	0	0.145344	374
0	43	Male	1	0.156213	138
0	53	Male	0	-0.597403	334
0	39	Female	0	0.688895	334
0	52	Female	0	0.500049	333
0	44	Female	1	-1.68459	136
0	46	Male	0	0.246947	335
0	40	Female	0	-0.114475	332
0	43	Female	1	1.14416	341
1	62	Female	2	-0.495604	419
0	53	Female	1	1.42072	138
0	38	Female	0	1.36012	351
0	35	Female	0	1.55104	334
0	53	Male	2	1.67153	332
0	50	Female	0	-0.606674	332
0	51	Female	0	-0.139936	341
0	63	Female	2	1.32002	332
0	35	Female	0	0.656543	342
0	36	Female	0	-0.745519	332
0	61	Female	0	-0.204994	336
0	35	Male	0	-0.148605	331
0	62	Female	0	-1.69944	331
1	56	Male	1	0.427553	331
0	43	Female	1	0.324352	133
0	48	Female	1	0.955752	334
0	55	Female	0	1.4248	330
0	48	Female	0	0.266888	135
0	35	Female	0	1.23841	331
0	50	Male	1	0.420934	330
0	39	Female	0	1.32094	332
0	60	Female	0	1.0547	138
0	54	Female	0	0.432611	330
0	57	Female	0	-0.894196	329
0	39	Female	0	-0.585726	330
0	44	Female	0	-2.4646	332
0	38	Male	0	0.135753	341
0	61	Female	0	-0.983751	329
0	35	Female	0	-0.0872873	329
0	49	Female	1	0.834504	328
0	61	Male	1	-0.274894	314
0	40	Male	0	-0.829239	313
0	61	Female	0	0.0141731	329
0	66	Female	1	-0.0669339	313
0	45	Female	0	-0.779346	329
0	43	Female	0	0.605167	133
1	51	Female	1	-1.13026	330
0	37	Female	1	2.8067	314
0	47	Female	0	0.630258	336
0	53	Female	0	-0.426434	312
0	55	Female	0	0.975915	328
0	38	Female	0	-0.286098	329
0	38	Female	0	0.495285	337
0	46	Female	2	2.19483	328
0	45	Female	0	-0.661907	329
0	58	Female	0	1.42439	132
0	64	Female	0	-0.639322	135
0	50	Female	2	0.0561658	338
0	46	Female	1	1.92081	332
0	41	Female	0	0.409369	332
0	60	Female	1	-0.283007	134
0	30	Female	1	0.306108	329
0	46	Female	1	0.44081	328
0	50	Female	0	-0.89749	328
0	46	Female	0	-2.22731	312
0	47	Female	0	0.34627	338
0	44	Female	1	-0.406177	331
0	61	Female	0	0.431523	327
0	36	Male	0	-0.950772	347
0	52	Female	1	0.836413	135
0	47	Female	0	0.315554	330
0	32	Female	0	2.1592	330
0	67	Female	2	1.57585	312
0	40	Female	0	-1.74238	310
0	39	Female	1	0.173691	326
0	45	Female	0	-0.358417	329
0	42	Female	0	0.0486375	327
0	39	Female	1	-0.125609	330
0	30	Female	0	-0.236037	327
0	35	Male	0	0.498698	331
0	57	Female	0	0.258372	325
0	67	Male	0	-0.228233	329
0	40	Female	0	0.619436	328
0	43	Female	0	0.102445	331
0	32	Female	0	0.284976	338
0	43	Female	1	0.885768	326
0	55	Female	0	0.127214	331
0	57	Female	1	1.55357	358
0	68	Male	0	-0.687313	125
0	46	Female	0	0.12007	296
0	63	Male	0	-0.880965	124
0	64	Female	2	-0.933957	304
0	46	Male	0	0.197034	322
0	56	Female	0	0.481298	294
0	43	Female	0	1.615	317
0	40	Male	0	-1.77261	125
0	48	Female	2	1.67221	321
0	51	Female	1	-0.54818	292
0	51	Female	0	-0.155221	322
0	61	Female	2	-0.158164	125
0	49	Female	0	-0.16017	322
0	38	Female	0	-0.643689	337
0	68	Female	0	-0.0720125	292
0	49	Female	0	-0.418906	125
0	51	Female	2	-0.696948	320
0	66	Female	0	0.451182	294
0	60	Female	2	-1.58746	293
0	56	Female	0	0.628838	320
0	48	Female	0	0.399139	110
0	62	Female	1	1.10057	323
0	51	Female	0	-0.077221	344
0	37	Female	0	0.474427	321
0	56	Female	1	0.0421665	350
0	53	Female	0	-0.719286	126
0	47	Female	0	1.86235	121
0	65	Male	0	0.111768	321
0	61	Male	0	0.0492506	302
0	58	Female	0	-0.715491	362
0	38	Female	1	0.347995	121
1	62	Female	2	-0.193995	321
0	41	Female	0	-1.10124	319
0	47	Female	1	0.908584	321
0	69	Female	0	0.510289	324
0	63	Male	0	-0.157115	121
0	53	Male	0	0.94003	119
0	61	Female	0	-1.60091	326
0	57	Male	0	0.00932831	290
0	53	Female	3	0.445745	292
0	63	Male	0	-1.20755	292
0	58	Female	0	-0.857921	120
1	48	Female	1	0.689687	290
0	62	Female	0	-1.06195	322
0	32	Female	0	1.46057	422
0	54	Female	0	-1.24155	343
0	62	Male	0	0.552321	323
0	61	Female	0	0.546333	401
0	53	Female	0	-0.278334	290
0	52	Female	0	0.540085	319
0	41	Female	0	0.193215	294
0	41	Female	0	0.654896	109
0	32	Female	1	1.30881	119
0	41	Female	1	-0.362922	342
0	61	Female	0	-0.162173	322
0	69	Male	0	-1.8756	294
0	65	Female	1	1.5175	294
0	38	Female	1	0.0962179	293
0	55	Female	1	0.8207	319
0	54	Female	0	0.662746	300
0	56	Female	0	0.192117	318
0	41	Female	1	0.474222	299
0	37	Female	0	-1.32666	320
0	41	Female	1	-0.859157	334
0	60	Female	0	-0.561247	321
0	51	Female	1	0.962747	124
1	45	Female	0	1.59221	289
0	34	Female	0	-0.221542	299
0	48	Male	1	1.03603	291
0	63	Female	0	0.475012	290
0	52	Male	0	-0.356523	121
0	48	Female	1	-0.450632	291
0	53	Male	1	1.1887	291
0	43	Female	1	-0.722502	122
0	54	Female	1	-1.994	321
0	51	Female	0	-1.62192	318
0	49	Female	0	-2.09288	318
0	47	Female	0	-2.46148	318
0	54	Female	2	1.42642	289
0	38	Female	0	1.17116	300
0	59	Female	1	-0.153582	318
0	48	Female	0	-1.33831	289
0	47	Female	0	0.432266	321
0	50	Female	0	0.437212	320
0	51	Female	2	0.910073	318
0	61	Female	2	0.651869	297
0	69	Female	0	-0.909639	122
0	61	Female	0	0.256377	347
0	64	Female	0	-0.50579	297
0	38	Male	0	1.40258	299
0	59	Female	0	-1.57256	319
0	34	Female	0	-0.945977	367
0	66	Male	1	-1.63448	122
0	57	Female	1	0.247054	319
0	48	Female	1	0.180294	287
0	32	Female	0	-2.15235	365
0	53	Female	0	-0.151257	346
0	42	Female	1	0.615555	339
0	38	Female	0	0.980324	320
0	39	Female	2	0.531014	289
0	45	Male	1	0.867189	289
0	61	Male	0	2.16688	322
0	55	Female	0	-2.13535	322
0	33	Female	1	-0.0931556	121
0	51	Male	1	-0.850681	339
0	57	Female	0	-0.129067	330
0	43	Female	0	0.560917	323
0	47	Female	0	0.489562	290
0	37	Female	0	-1.18365	120
0	32	Female	0	-0.853003	322
0	62	Female	0	-0.661362	296
0	35	Female	0	-1.19622	330
0	65	Female	2	-1.53008	319
0	44	Female	1	0.92728	321
0	54	Female	1	0.848805	115
1	67	Female	1	0.429252	321
1	63	Female	1	1.36488	321
0	45	Female	0	0.444576	323
0	41	Female	0	-0.276687	392
0	38	Female	1	-0.419246	117
0	57	Female	1	-0.274925	289
0	41	Female	1	1.82054	287
0	54	Female	0	-0.655465	321
0	41	Female	1	-1.36692	288
0	47	Female	1	0.306851	337
1	53	Female	2	0.365805	285
0	44	Female	0	0.0442629	321
0	31	Female	1	1.09158	321
0	60	Female	2	-0.248771	321
0	51	Female	1	-0.0285131	287
0	36	Female	1	0.282973	312
0	44	Female	0	0.25082	294
0	35	Female	0	-0.372791	286
0	44	Female	0	-1.81151	295
0	49	Female	0	0.520005	324
0	58	Female	1	0.16777	286
0	48	Female	0	0.12126	327
0	40	Female	1	0.526032	322
0	55	Female	1	1.13809	116
0	52	Male	0	0.912567	288
1	62	Female	0	-0.0839596	286
0	42	Female	1	0.964132	286
0	42	Female	0	0.795766	115
0	32	Female	0	0.36899	311
0	34	Female	0	-0.0755584	117
0	56	Male	1	1.15906	286
0	58	Female	2	-0.0280507	319
0	64	Male	0	0.54799	336
0	63	Female	0	-1.46817	336
0	38	Female	2	1.92249	288
0	40	Female	0	-1.13834	288
0	57	Female	0	1.76524	320
0	62	Male	0	0.747303	319
0	40	Female	1	0.348293	288
0	62	Female	0	0.970894	293
0	51	Male	0	1.7185	320
0	46	Female	0	-0.442338	320
0	53	Female	2	-0.182578	292
0	38	Female	1	-1.02956	360
0	50	Female	1	-1.65847	111
0	68	Female	0	0.289582	320
0	54	Female	0	0.650555	320
0	64	Female	1	-1.11623	293
0	34	Female	0	-0.0210992	287
0	63	Male	0	0.25453	319
0	55	Female	0	0.300204	360
0	44	Female	0	-0.760058	286
0	44	Female	1	1.75832	319
0	57	Female	0	0.953647	286
0	57	Female	1	-1.20229	323
0	53	Female	0	-1.34589	349
0	33	Female	0	-0.0433541	298
0	31	Female	0	0.964194	293
0	52	Female	0	0.715397	286
0	52	Male	0	-0.364512	292
0	39	Female	0	0.73945	310
0	50	Female	2	-0.105342	322
1	53	Female	0	0.62245	320
0	52	Female	0	-0.697577	113
0	38	Female	0	-0.198074	322
0	66	Female	0	1.34664	286
0	48	Female	1	0.103762	292
0	38	Female	1	0.5889	319
0	35	Female	0	-0.31676	322
0	62	Female	1	-0.191096	284
0	60	Male	2	-0.255676	325
0	46	Female	0	-0.306054	295
0	34	Female	1	-1.50576	392
0	33	Female	0	0.0276217	293
0	33	Female	0	-0.319098	292
0	53	Female	1	1.80688	114
0	33	Male	0	-1.56083	291
0	54	Male	1	0.266506	318
0	45	Female	0	1.03917	293
0	36	Female	0	-0.0220551	320
0	55	Male	0	0.200398	292
0	52	Female	0	1.69414	292
0	50	Female	0	-0.740741	115
1	53	Male	1	0.229532	334
0	47	Female	2	-0.453921	318
0	54	Female	0	-0.243893	334
0	56	Male	1	0.793499	392
0	36	Female	1	-0.198328	115
0	44	Female	0	1.42337	114
0	37	Female	0	0.753259	347
0	37	Female	1	-0.393596	335
0	55	Male	0	-1.85216	114
0	38	Female	1	-1.28024	292
0	51	Female	2	0.864202	294
0	56	Male	0	-1.20263	294
0	60	Female	0	1.54625	292
0	41	Female	0	1.26117	318
0	66	Female	0	0.484751	290
0	45	Male	1	0.561519	291
0	67	Male	2	-1.05412	318
0	52	Female	0	-1.11062	290
0	49	Female	1	-0.881997	108
0	58	Female	0	0.619309	293
0	57	Male	0	-1.48229	302
0	62	Female	0	-0.764656	292
0	46	Female	2	0.600327	390
0	47	Male	0	-0.0492744	319
0	38	Female	1	0.302565	289
0	32	Female	0	0.299245	291
0	46	Female	0	-0.7522	290
0	40	Female	1	-0.443047	319
0	52	Female	1	0.765988	319
0	56	Female	0	-0.27637	318
0	43	Female	1	-1.52904	292
0	57	Male	0	-0.0186807	112
0	42	Male	0	-0.0561584	114
0	36	Female	0	-0.52825	115
0	51	Female	2	2.02946	339
0	38	Male	0	1.11955	113
0	43	Female	0	-0.02431	323
0	49	Female	0	-0.563356	304
0	36	Female	1	-1.23667	356
0	49	Female	1	1.39424	320
0	49	Female	2	1.7242	111
0	37	Female	1	1.39158	288
0	43	Female	0	0.197021	297
0	57	Female	1	1.22633	289
0	57	Female	1	-0.303366	324
0	55	Male	1	0.193324	112
0	43	Female	1	-0.309114	295
0	58	Female	0	0.545621	290
0	52	Female	0	0.324329	325
0	42	Female	0	-2.61919	320
0	55	Female	1	-1.02364	294
0	54	Female	0	-0.894484	317
0	49	Female	0	-0.738037	360
0	57	Female	0	0.560654	315
0	35	Female	1	0.489941	291
0	64	Female	0	-1.56142	343
0	58	Female	1	-0.905836	316
0	60	Female	0	-0.811772	338
0	59	Female	1	-1.24571	308
0	36	Female	1	0.175197	367
0	54	Female	0	-2.30619	324
0	44	Female	0	0.340988	319
0	41	Female	1	1.83865	319
0	48	Female	1	-0.98574	302
0	48	Female	1	0.0989014	390
0	61	Male	0	0.361461	318
0	57	Female	0	0.433926	318
0	67	Female	0	1.41251	298
0	53	Female	0	-0.854531	292
1	52	Male	1	1.15016	290
0	43	Female	1	-0.516532	331
0	56	Female	1	-0.217863	321
0	45	Female	0	-1.41755	318
1	57	Female	1	0.815741	318
0	53	Female	0	-0.799851	290
0	51	Female	1	-0.463909	291
0	49	Female	0	-0.160357	289
0	46	Female	0	-0.242235	112
0	62	Female	0	0.942986	322
1	53	Female	1	0.743461	321
0	43	Female	0	-2.51134	322
0	34	Female	1	0.553726	289
0	53	Female	0	1.00371	320
0	55	Female	1	0.628806	290
0	48	Male	1	-1.00824	383
0	55	Male	0	0.22629	346
0	43	Female	1	1.65168	348
1	61	Male	0	1.59714	298
0	57	Female	0	-0.321142	298
0	35	Female	0	0.908101	329
0	37	Female	1	0.902495	338
0	55	Male	1	-0.692888	288
0	53	Female	1	1.60358	288
0	50	Female	0	-0.77572	334
0	62	Female	0	1.40601	321
0	69	Female	0	0.398775	319
0	38	Female	0	-0.954677	340
0	60	Female	1	-0.970364	328
0	41	Female	0	-0.216736	385
0	40	Female	0	1.54047	321
0	50	Female	0	-0.765703	322
0	50	Female	1	2.13791	357
0	30	Female	0	0.838445	321
0	58	Female	0	-0.19418	329
0	57	Female	0	0.52937	328
0	48	Female	0	-0.830756	321
0	51	Female	1	1.17408	321
0	46	Female	1	0.0306533	285
0	48	Female	0	1.30915	307
0	57	Female	0	-0.357134	351
0	32	Female	0	-0.320745	302
0	55	Male	0	-0.311704	320
0	56	Female	2	2.17119	320
0	57	Male	1	0.727976	320
0	38	Female	0	-1.06004	340
0	59	Female	1	0.676761	328
0	31	Female	1	-0.802492	285
0	58	Male	0	-0.290291	326
0	48	Female	0	0.249672	334
0	37	Female	0	-1.03025	332
0	53	Female	0	2.26712	332
0	48	Female	1	3.36632	285
0	57	Female	0	-1.21023	327
0	47	Female	1	-0.714335	297
0	61	Female	0	-0.797393	339
0	56	Female	0	0.595799	326
0	54	Female	1	0.767607	286
0	45	Female	0	0.411219	294
0	50	Female	1	-0.169774	326
0	53	Female	0	0.664406	285
0	57	Female	1	-0.210273	325
0	42	Female	0	0.818962	392
0	67	Male	0	0.674109	355
0	60	Male	0	-0.546032	365
0	49	Male	0	-0.46844	340
0	52	Female	1	-1.73006	104
0	50	Male	1	0.738699	317
0	40	Female	1	-0.520875	284
0	39	Female	0	-0.922194	317
0	54	Female	1	1.24748	339
0	64	Female	0	0.427982	325
0	30	Male	1	-0.10119	324
0	54	Female	1	-0.0677496	325
0	62	Female	1	-1.10321	341
0	46	Female	0	-1.39573	324
0	56	Female	0	-0.779027	326
0	48	Female	0	-0.326527	324
0	63	Male	0	1.06084	317
0	60	Female	1	-1.74771	317
0	45	Female	1	-0.420678	287
0	53	Female	1	1.07242	284
0	43	Female	0	-1.08902	324
0	64	Male	1	-0.0752753	324
0	39	Female	1	0.226472	343
0	47	Female	1	-1.63123	347
0	52	Female	1	1.42864	286
0	43	Female	0	-1.28686	348
0	45	Female	0	0.372499	331
0	48	Female	0	0.145263	285
1	50	Male	2	1.74713	284
0	58	Female	0	-1.53965	286
0	69	Male	0	-0.246594	323
0	65	Female	0	-0.541611	324
0	44	Female	2	-0.805054	347
0	52	Female	0	-0.267054	324
0	47	Female	0	0.579537	346
0	46	Female	0	1.02927	326
0	44	Male	0	-0.724999	283
0	55	Female	3	-0.574296	346
0	45	Female	0	0.564159	286
0	45	Female	0	-1.72616	390
0	66	Male	1	-0.65813	285
0	61	Female	2	-1.10026	323
0	50	Female	1	0.529538	334
0	68	Female	0	0.183479	324
0	62	Female	0	-1.7262	349
0	65	Female	0	-0.939547	315
0	35	Female	1	0.164489	287
0	46	Female	0	1.03032	287
0	50	Female	0	-2.03161	323
0	38	Female	1	0.145612	296
0	35	Female	0	-0.878025	283
0	53	Female	1	0.0391687	334
0	35	Female	1	-1.12778	286
0	32	Female	1	-1.3065	283
0	45	Female	2	1.82758	282
0	58	Female	2	1.3332	293
0	50	Female	0	0.91379	347
0	48	Female	0	1.91386	280
0	33	Female	0	-2.13688	280
0	37	Female	0	-0.67453	323
0	54	Female	0	-0.287415	346
0	56	Male	0	-0.979303	346
0	46	Male	1	-0.0576365	349
0	64	Male	0	-0.467016	328
0	39	Female	0	0.0865828	281
0	35	Female	2	1.48999	322
0	35	Female	0	1.02754	329
0	54	Female	0	-0.71712	284
0	44	Female	1	0.173402	321
0	44	Female	2	-0.149922	323
0	63	Male	0	0.255013	322
0	31	Female	1	-1.02028	283
0	41	Female	0	0.955762	321
0	60	Male	0	0.318274	321
0	60	Male	0	0.368441	331
0	56	Male	0	-0.526336	364
1	55	Female	1	2.29505	460
0	50	Female	1	1.23412	282
0	36	Female	0	-0.657525	329
1	61	Female	2	0.946457	282
0	41	Female	1	-2.06535	341
0	51	Male	0	-0.396583	381
0	46	Female	1	-1.1426	344
0	51	Female	1	-0.480519	346
0	33	Male	0	0.057114	341
0	55	Female	0	-0.973671	379
0	63	Male	0	-0.70276	345
0	55	Female	0	-0.653995	380
0	51	Female	0	-0.581717	331
0	40	Female	1	0.276476	321
0	64	Female	1	-0.215702	321
0	61	Female	1	-0.913541	321
0	50	Male	1	-0.0237904	379
0	40	Male	1	-0.100533	322
0	40	Female	0	1.05723	333
0	44	Female	0	-0.135956	329
0	48	Female	1	-0.165215	322
0	48	Female	1	-1.30619	345
0	42	Female	1	-1.18651	345
0	40	Female	0	0.367324	285
0	58	Female	0	-0.848491	328
0	42	Female	0	0.140575	349
0	56	Female	0	0.4094	323
0	42	Female	0	1.66785	289
0	37	Female	1	1.35306	388
0	41	Female	0	-0.735761	292
0	55	Female	1	-0.549487	321
0	52	Female	0	-2.32373	335
0	45	Female	0	-0.363527	281
0	49	Female	0	1.65245	326
0	43	Female	2	0.938549	297
0	46	Male	1	-0.723656	297
0	53	Female	1	0.725123	326
0	30	Female	1	0.939196	325
0	42	Female	0	-0.391341	328
0	51	Female	0	-0.550383	348
0	41	Female	0	0.086614	283
0	43	Female	0	1.86361	378
0	36	Female	1	0.755091	281
0	39	Female	0	0.396279	326
0	45	Female	0	0.791246	292
0	49	Female	1	-2.74268	281
0	38	Female	1	0.92441	364
0	51	Female	2	0.405776	284
0	54	Female	1	-0.0873574	321
0	37	Female	0	0.221583	340
0	56	Female	1	0.0598598	321
0	47	Female	0	1.02089	323
0	48	Female	1	-1.26066	329
0	49	Female	0	-1.8998	321
0	60	Male	0	-0.25471	321
0	61	Female	0	0.113992	321
0	34	Female	2	0.586016	322
0	54	Female	0	-1.78757	321
0	37	Female	0	-0.179941	326
0	57	Male	0	-1.25029	282
0	46	Female	0	1.08542	321
0	32	Female	0	1.14615	282
0	68	Female	0	0.204695	334
0	31	Female	1	0.687214	340
0	51	Female	0	-1.00023	322
0	45	Female	0	-0.144298	348
0	43	Female	2	0.899671	281
0	52	Female	0	0.473326	326
0	33	Female	1	0.195094	330
0	38	Female	0	-0.200554	291
0	45	Male	0	-0.00956514	287
0	54	Female	1	0.376814	340
0	38	Female	0	-0.0187222	353
0	40	Female	0	1.02142	322
1	52	Female	1	1.49472	321
0	43	Female	1	-1.35947	281
0	39	Female	0	-0.0711786	330
0	56	Female	0	-0.0159608	321
0	41	Female	0	-0.687584	296
0	58	Male	2	-0.441587	325
0	57	Female	0	-1.019	325
0	32	Male	0	-0.804256	280
0	38	Female	0	-0.404026	324
0	39	Female	0	-1.60779	347
0	40	Female	0	-0.503416	358
0	50	Female	1	-0.81757	342
0	40	Female	1	0.182697	287
0	53	Female	2	0.353837	333
0	61	Female	0	-0.215216	321
0	48	Female	0	0.933034	280
0	50	Male	0	-0.821126	280
0	61	Female	0	0.0058733	413
0	68	Male	0	0.223542	324
0	49	Male	1	0.11561	279
0	41	Female	0	-1.05859	281
0	64	Male	0	0.57628	319
0	37	Female	0	-0.143027	285
0	66	Female	1	0.616044	320
0	51	Female	0	-1.446	323
0	46	Female	1	-1.75899	323
0	39	Female	0	0.517534	328
0	36	Female	0	-0.49117	323
0	41	Female	0	0.484148	345
0	63	Male	0	0.127186	326
0	53	Female	0	-0.821646	280
0	49	Female	0	-0.53953	324
0	54	Female	0	-1.12001	326
0	39	Female	0	-0.294624	323
0	50	Male	0	-0.295165	317
0	41	Female	0	-0.739284	279
0	52	Male	2	1.04226	329
0	45	Female	1	-0.293014	345
0	63	Male	0	0.438781	344
0	53	Female	2	-0.31377	317
0	61	Female	1	-0.723284	344
0	61	Female	0	-0.409411	321
1	51	Male	0	-0.521751	278
0	57	Female	0	0.537576	346
0	54	Female	0	-1.63511	322
0	61	Female	0	1.17743	321
0	47	Female	0	0.948834	344
0	40	Male	1	-0.55302	283
0	40	Female	0	-1.00377	278
0	30	Female	0	-1.91972	377
0	58	Female	2	-0.551667	348
0	55	Male	0	0.573747	277
0	34	Female	0	-0.243345	289
0	49	Male	0	1.03138	344
0	58	Female	3	0.373946	321
0	48	Female	0	-1.4454	359
0	56	Female	1	-1.45441	321
0	47	Female	1	1.77375	277
0	56	Female	0	-0.653919	318
0	40	Female	0	-0.900163	280
0	36	Female	0	0.879354	322
0	57	Female	1	-1.11647	322
0	57	Female	1	0.0768075	318
0	63	Male	0	-1.22187	325
0	50	Male	0	-0.579091	344
0	59	Female	0	1.00457	322
0	50	Female	0	-0.705033	326
0	47	Female	0	0.127656	282
0	36	Female	1	1.28074	284
0	46	Female	1	0.436391	282
0	50	Male	0	-0.362187	282
0	64	Female	0	-1.24086	329
0	60	Female	0	-0.667913	322
0	56	Male	0	-0.932871	321
0	57	Male	0	-0.212842	347
0	59	Male	0	0.0355422	282
0	56	Female	1	3.23931	357
0	54	Female	0	-1.09308	341
0	55	Female	0	-1.63213	320
0	59	Male	1	0.180598	279
0	58	Female	0	-1.52061	321
0	60	Female	0	-1.4625	277
0	39	Female	1	0.625954	321
0	46	Male	0	0.583704	343
0	47	Female	0	-1.52968	277
0	60	Female	0	-1.749	321
0	42	Female	0	-0.890995	327
0	47	Female	1	1.04382	319
0	52	Female	0	-1.84901	278
0	35	Female	1	0.580231	276
0	55	Female	0	0.058257	320
0	51	Male	0	1.17651	278
0	49	Female	1	-0.25605	330
0	68	Female	2	-0.204482	277
0	51	Female	1	-0.326418	319
0	51	Female	1	1.02646	322
0	46	Female	0	0.17893	321
0	55	Female	1	0.0746644	321
0	32	Female	0	0.275702	276
0	60	Female	0	-0.0475573	327
0	51	Female	1	-1.24407	278
0	52	Female	1	0.230319	320
0	51	Female	1	-0.166539	319
0	59	Female	0	1.1584	366
0	41	Female	3	1.14924	318
0	59	Male	0	-1.25436	324
0	46	Female	2	-1.2706	355
0	38	Female	1	0.151849	332
0	38	Female	0	0.204721	319
0	41	Female	1	-0.736949	328
0	49	Female	0	0.493528	320
0	48	Female	1	-1.44325	326
0	33	Female	0	0.718416	322
0	48	Female	0	0.316118	319
0	52	Male	0	-0.390167	326
0	59	Male	0	0.831771	321
0	47	Male	0	-0.827971	277
0	48	Female	0	-0.940929	277
0	49	Female	1	-0.686415	319
0	60	Female	0	0.941212	332
0	45	Female	1	1.54925	274
0	62	Male	0	0.0995794	329
0	30	Female	0	-0.756985	277
0	45	Female	0	-0.137962	319
0	42	Male	0	1.13879	328
0	44	Female	1	0.095132	275
0	46	Female	0	-0.0649102	454
0	48	Female	1	-0.694231	323
0	40	Female	0	0.864534	319
0	40	Female	1	-1.01838	323
0	38	Female	0	-0.915908	275
0	50	Female	1	0.463278	319
0	50	Female	0	0.694561	281
0	53	Female	0	1.58328	387
0	55	Female	0	0.579779	328
0	45	Female	1	1.64241	369
0	49	Female	0	-0.682513	320
0	49	Male	0	0.85817	345
0	60	Female	0	0.213065	344
0	51	Male	0	-0.725467	344
0	45	Female	0	2.42762	321
0	62	Male	1	0.165193	280
0	55	Female	0	-0.461436	321
0	51	Female	0	0.384839	327
0	37	Male	0	-0.246241	285
0	38	Female	0	1.40987	365
0	56	Female	0	-0.160404	319
0	45	Female	1	-0.82064	326
0	58	Male	0	0.171797	325
0	46	Female	1	-0.368299	274
0	39	Female	0	-0.792891	324
0	59	Male	0	0.216278	343
0	47	Female	0	-1.01881	283
0	53	Male	2	-0.32886	319
0	40	Female	0	1.49426	332
0	44	Female	1	1.46467	281
0	55	Female	1	1.01021	274
0	48	Female	1	0.525086	319
0	59	Female	2	0.54665	343
0	33	Female	0	-0.427639	321
0	45	Female	0	0.422327	334
0	56	Female	0	-0.340378	337
0	46	Male	0	-0.135491	288
0	35	Male	0	-1.0097	324
0	61	Female	0	1.58525	318
0	45	Female	0	0.00470431	285
0	47	Male	0	-0.151028	318
0	51	Female	2	0.734361	354
1	50	Female	1	2.50529	273
0	31	Female	0	0.0239303	321
1	48	Female	0	-0.11089	336
0	55	Female	0	0.409873	274
0	42	Male	0	-0.476755	317
0	48	Female	1	-0.128701	274
0	62	Female	0	-0.79818	315
0	48	Female	0	0.424649	273
0	60	Female	0	-0.574631	274
0	42	Female	1	1.21879	354
0	46	Female	1	-0.100957	343
0	45	Female	1	-0.495586	353
0	63	Male	2	-2.00054	316
0	39	Male	1	-0.343418	273
0	54	Female	1	-2.62493	320
0	53	Male	0	-1.03475	336
0	40	Female	0	0.730768	320
0	65	Female	0	0.216029	278
0	53	Female	0	-0.0852636	376
0	65	Male	0	-1.28534	342
0	56	Male	0	-0.118164	315
0	50	Female	0	-1.67467	342
0	49	Female	0	-0.444972	317
0	55	Female	2	-0.425915	352
1	40	Female	1	0.508271	316
0	53	Female	0	-0.778346	330
0	49	Male	0	-0.00923263	370
0	53	Female	0	0.77713	351
0	37	Female	1	-1.05559	324
0	57	Female	0	0.621696	315
0	62	Male	0	1.00685	315
0	66	Male	1	-1.32878	341
0	37	Male	0	0.326431	327
0	55	Female	0	-0.820479	326
0	51	Female	0	-0.44691	321
0	35	Female	2	2.27255	318
0	50	Female	0	-0.0278091	271
0	55	Male	0	-0.0106354	271
0	60	Male	1	0.246184	315
0	46	Male	0	-0.128566	369
0	34	Female	1	0.848823	276
0	61	Female	0	-0.586614	314
0	49	Female	0	2.1425	327
0	64	Female	0	-0.554093	327
0	49	Male	2	-1.04739	315
0	56	Male	0	-0.76158	317
0	54	Female	0	-1.00963	319
0	59	Female	0	-1.13045	338
0	54	Female	0	0.553009	276
0	46	Male	0	0.489247	282
0	60	Male	0	-0.656138	359
0	47	Female	0	-0.884618	322
0	50	Female	0	-0.216227	350
0	54	Male	1	1.2996	364
0	51	Female	0	0.0899106	359
0	47	Female	0	-0.555298	270
0	53	Female	0	0.810106	338
0	60	Female	0	0.770142	338
0	58	Female	0	1.5803	348
0	44	Female	3	-0.326431	361
0	46	Male	3	0.506644	314
0	49	Male	1	1.08643	338
0	46	Male	1	0.0767919	332
0	53	Female	0	0.399653	359
0	51	Female	0	-1.12572	320
0	50	Female	1	0.922028	318
0	60	Female	1	-0.225199	316
0	56	Female	0	1.52239	358
1	52	Female	0	0.77094	363
0	52	Male	0	-0.00809221	278
1	51	Male	0	0.216	370
0	32	Female	0	-1.25725	312
0	39	Female	1	-0.141006	314
0	41	Female	1	1.0004	338
0	51	Female	0	-1.38248	313
1	58	Female	1	0.158011	367
0	62	Female	0	-0.907483	311
0	43	Female	1	-0.597896	314
0	43	Male	0	-1.10484	268
0	53	Female	0	0.488951	357
0	42	Female	0	-0.943197	271
0	51	Female	0	0.468198	315
0	44	Male	1	0.228155	315
0	49	Female	0	2.15142	273
1	45	Female	1	0.45098	362
0	48	Male	0	0.31659	312
0	51	Female	0	-0.847909	314
0	46	Male	1	0.285139	314
0	48	Female	0	0.294954	360
0	60	Male	0	-0.548819	271
0	44	Female	1	1.04329	272
0	48	Male	0	0.859988	272
0	53	Female	0	-0.0024421	272
0	32	Female	0	1.539	317
0	31	Female	0	1.16731	324
0	49	Male	1	-0.825631	356
0	41	Male	0	0.321461	335
0	36	Female	0	-0.361633	273
0	41	Female	1	2.5544	313
0	52	Male	0	-0.633631	314
0	33	Female	1	0.975549	344
0	41	Female	1	1.56214	313
0	45	Male	1	-0.125952	272
0	36	Female	0	0.536186	335
0	42	Male	1	-0.792517	312
0	30	Female	0	0.921617	356
0	47	Female	1	0.116163	372
0	60	Female	0	1.56405	281
0	40	Female	0	-1.32668	317
0	51	Female	1	-0.619499	360
0	36	Female	1	1.55832	311
0	46	Male	1	-0.643022	356
0	52	Female	1	-0.674145	359
0	50	Female	1	-1.13107	360
1	68	Female	1	0.874637	316
0	41	Female	0	0.0900067	279
0	40	Female	0	0.970876	278
0	36	Female	2	-1.19192	269
0	53	Female	1	-0.548128	345
0	39	Female	0	0.886303	269
0	40	Female	0	-1.68693	272
0	48	Female	0	-1.37953	314
0	64	Female	0	0.0589324	282
0	49	Male	0	-0.100525	314
0	51	Male	0	0.505174	270
0	48	Female	0	0.230355	270
0	61	Male	0	1.19945	315
0	50	Female	0	0.460456	358
0	35	Male	1	2.01448	269
0	34	Female	0	-1.96774	269
0	46	Female	0	1.31439	355
0	56	Female	0	-0.145212	323
0	46	Male	0	-0.159372	312
0	32	Female	1	1.04295	270
0	46	Female	2	2.01692	313
0	53	Female	0	0.0575945	313
0	38	Female	1	0.168851	313
0	46	Female	0	-0.999293	303
0	58	Female	0	-0.852419	316
0	47	Female	0	1.46205	357
0	32	Female	0	-0.86707	270
0	42	Female	0	0.564902	314
0	43	Female	0	-0.510136	269
0	44	Female	0	-1.05817	269
0	51	Female	0	-0.500758	315
0	46	Female	1	0.2146	357
0	49	Female	0	-1.06943	357
0	46	Female	1	-0.26534	269
0	53	Female	0	-1.84001	312
0	46	Male	0	0.690508	268
0	58	Female	0	-0.514682	274
0	60	Male	0	-1.18249	315
0	41	Female	0	-0.393427	303
0	43	Female	0	-0.95956	361
0	59	Female	1	0.798975	313
0	40	Female	1	2.03048	277
0	55	Female	2	-0.332803	271
0	59	Female	0	0.0101908	315
0	56	Female	0	-1.3503	306
0	56	Female	0	-1.20855	315
0	38	Female	1	-0.248563	269
0	47	Female	1	3.05432	313
0	67	Male	0	-2.01794	311
0	45	Female	0	-0.497212	312
0	42	Female	1	-0.354354	358
0	40	Female	0	0.139683	273
0	61	Male	0	-0.329865	269
0	55	Female	0	-1.7397	308
0	63	Female	0	0.412803	312
0	37	Female	1	0.43722	362
0	42	Female	0	-0.334775	267
0	50	Female	2	0.168615	342
0	54	Female	1	1.47575	311
0	35	Female	1	-0.772517	440
0	40	Female	0	-0.0132384	343
0	43	Female	1	1.34374	343
0	55	Female	0	-0.724739	311
0	40	Male	0	-0.224389	273
0	60	Female	0	0.307722	314
0	49	Female	1	0.526733	343
0	34	Female	0	0.372328	341
0	30	Female	0	-0.244597	271
0	55	Female	0	-0.843501	320
0	57	Male	0	-1.58518	271
0	61	Female	0	0.00564989	309
0	39	Male	2	0.248301	343
0	46	Female	1	1.39906	270
0	46	Female	0	-0.461654	342
0	50	Female	0	-0.804921	323
0	48	Female	1	-0.03959	269
0	36	Female	1	1.18342	275
0	47	Female	1	-1.2232	311
1	62	Female	1	1.36413	313
0	59	Female	0	-0.803228	268
0	37	Female	0	-0.805179	342
0	47	Female	1	1.92808	270
0	45	Female	1	0.0617379	267
0	38	Female	0	-1.92469	273
0	38	Female	0	0.424306	358
0	41	Female	0	-0.108568	270
0	43	Female	0	1.66285	355
0	41	Female	0	1.78358	267
1	51	Male	1	0.0973168	355
0	37	Female	0	0.925654	274
0	50	Female	1	-0.0326773	315
0	42	Female	0	-1.41743	336
0	45	Female	1	-2.24622	309
0	44	Female	0	-0.95577	309
0	59	Female	1	0.722481	314
0	53	Female	1	-0.240321	356
0	60	Female	0	1.27243	266
0	68	Female	0	-0.476443	267
0	65	Female	2	1.83283	306
0	59	Female	0	0.594641	306
0	54	Female	0	0.109466	310
0	56	Female	2	-0.164526	322
0	57	Female	0	-1.00109	311
0	59	Female	1	-1.67674	266
0	54	Female	2	-0.161253	310
0	41	Female	1	-0.366855	310
0	45	Female	1	1.8872	267
0	57	Female	1	-0.578296	356
0	50	Female	1	-0.0344568	362
0	62	Male	0	-1.09861	309
0	50	Female	0	0.87213	266
0	47	Female	1	0.2756	310
0	54	Female	0	-0.0100665	310
1	60	Male	0	3.24205	318
0	30	Female	0	-1.51492	363
0	55	Female	1	-0.960441	311
0	49	Female	1	-0.129251	353
0	55	Female	0	-0.839027	321
0	58	Male	2	0.756688	321
0	55	Female	2	0.589276	267
0	35	Female	1	-1.51367	353
0	52	Female	0	0.21341	314
0	65	Female	1	1.17863	308
0	44	Male	0	0.120083	278
0	65	Female	0	-2.38847	307
0	52	Male	0	-0.342953	284
0	49	Female	0	1.25863	306
0	58	Female	0	0.549097	353
0	51	Female	1	-0.94965	383
0	51	Male	0	-0.325275	305
0	55	Female	2	1.48148	309
0	45	Female	1	0.295	268
0	55	Female	0	0.469891	352
0	44	Female	0	-1.41397	308
0	55	Male	0	-0.597499	351
0	53	Female	2	0.0680141	352
0	58	Female	0	0.383729	353
0	56	Male	0	0.12691	309
0	55	Female	0	1.40358	310
0	30	Female	1	1.67261	316
0	63	Male	1	1.30804	307
0	32	Female	2	0.0483465	306
0	49	Female	0	-0.779752	309
0	49	Female	2	0.0140458	307
0	56	Female	0	0.119457	332
0	58	Female	0	0.0362644	309
0	45	Male	1	0.273943	355
0	46	Female	1	-0.558486	355
0	37	Female	1	-0.984784	352
0	46	Female	0	-1.10812	310
0	57	Female	0	-1.14805	308
0	54	Female	0	-0.465291	277
0	62	Female	0	-1.02162	277
0	58	Female	1	0.478454	434
0	55	Male	0	2.07925	279
0	51	Female	0	-3.16979	263
0	53	Female	2	-1.62447	307
0	55	Female	0	-0.882173	308
0	69	Female	0	-1.41822	320
0	31	Female	0	1.26116	271
0	64	Female	0	1.09002	267
0	49	Female	1	-0.893097	365
0	54	Female	0	-1.17351	302
0	35	Female	0	0.0343992	267
0	39	Female	0	0.90661	268
0	43	Female	0	-1.32828	307
0	52	Female	1	0.558581	269
0	56	Female	0	-0.611433	308
0	46	Male	0	0.678275	264
0	31	Female	0	-1.95723	355
0	59	Female	0	-1.14758	307
0	51	Female	0	0.369831	262
0	55	Female	1	-0.569201	264
0	52	Male	0	-2.25299	310
0	50	Female	0	1.44978	270
0	49	Female	0	-0.43497	309
1	51	Female	1	0.414133	264
1	58	Female	1	-0.431149	322
0	53	Female	0	-1.21704	350
0	42	Female	1	0.668822	264
0	45	Female	0	1.13984	264
0	57	Male	0	1.04153	276
1	53	Female	0	0.803856	384
0	40	Female	0	0.487037	263
0	47	Female	2	0.595475	263
0	49	Female	2	0.0675283	276
0	52	Female	0	-1.26982	263
0	53	Female	0	-0.714359	276
0	34	Female	1	0.00973096	268
0	45	Female	1	2.29361	372
0	38	Female	0	-2.04368	304
0	35	Female	1	1.46973	353
0	48	Female	0	-0.291369	350
0	46	Female	1	-1.53378	276
0	63	Female	0	0.126383	306
0	49	Female	1	-1.04285	309
0	43	Female	0	0.568736	267
0	54	Male	1	-0.807727	351
0	52	Female	0	1.41139	266
0	38	Male	0	-1.64861	353
0	58	Female	1	-1.31936	262
0	36	Female	0	-0.500392	350
0	43	Female	2	0.556311	262
0	52	Female	2	0.364132	306
0	39	Male	0	-0.715125	265
0	38	Female	0	-0.38149	265
0	57	Female	0	0.165677	345
0	44	Male	1	-0.792013	312
0	43	Female	1	1.26103	312
0	49	Female	0	-0.610589	305
0	35	Female	0	-0.668571	278
0	48	Female	0	1.1051	349
0	54	Female	0	0.0772777	261
0	40	Female	0	1.55295	352
0	45	Female	0	0.377484	304
0	60	Female	1	0.927857	306
0	31	Female	1	1.84451	307
0	56	Female	0	0.0791689	304
0	51	Female	3	1.95458	311
0	50	Female	1	-0.307353	261
0	47	Female	0	-0.686059	262
0	50	Female	2	1.72948	349
1	41	Male	0	0.109674	275
0	61	Female	1	-0.270078	313
0	55	Female	1	-1.57468	306
0	53	Female	0	-0.169672	306
0	31	Female	0	-0.113257	306
0	63	Female	0	-0.967432	275
0	62	Male	0	-0.0469728	301
0	58	Female	2	1.41257	301
0	37	Female	1	1.10617	307
0	59	Female	0	-0.348377	263
0	44	Female	2	-0.670763	306
0	48	Female	0	-2.17995	305
0	65	Female	0	0.323641	306
0	48	Female	1	-0.264238	310
0	39	Female	0	-0.130883	279
0	57	Female	0	-0.350647	274
0	58	Female	0	2.01433	349
0	63	Male	0	-0.151873	349
0	56	Male	0	-0.897479	305
0	62	Male	0	-1.60846	277
1	59	Male	0	0.0841565	280
0	55	Female	0	-0.0533165	280
0	58	Female	1	-0.0819437	306
0	60	Male	0	-0.217728	320
0	57	Female	1	-0.207059	320
0	51	Female	0	-0.135709	261
0	55	Male	0	0.610503	303
0	48	Female	0	1.80772	265
0	46	Female	0	1.48444	355
0	52	Female	1	-1.14899	261
0	42	Female	1	0.515339	332
0	50	Female	1	-0.148259	305
0	65	Female	1	-0.36513	303
0	38	Female	0	-0.967247	308
0	54	Female	0	0.12151	315
0	57	Male	0	-1.11821	304
0	38	Female	0	-0.789706	317
0	40	Female	0	0.401628	368
0	51	Male	0	-0.533202	268
0	57	Female	1	-3.45097	273
0	51	Male	0	-0.363974	279
0	59	Male	0	-1.00593	273
0	37	Male	0	1.27532	260
0	50	Male	0	0.984145	263
0	51	Female	1	1.73124	350
0	38	Female	0	-1.06572	349
0	36	Female	0	0.570391	305
0	45	Male	2	-1.12443	351
0	39	Male	0	-1.51361	349
0	45	Female	1	0.19134	349
0	43	Female	2	1.28916	350
0	48	Female	0	-1.83733	369
0	41	Female	1	-0.983039	312
0	57	Female	1	-0.185352	347
0	54	Female	0	0.651461	345
0	43	Male	0	1.02685	349
0	46	Female	1	-0.964364	272
0	45	Male	0	0.0719341	260
0	55	Male	0	1.60054	303
0	62	Male	1	0.416632	304
0	30	Female	1	1.52605	356
0	43	Female	0	1.00217	268
0	40	Female	1	0.280347	347
0	40	Male	1	0.268774	349
0	41	Male	1	1.59257	262
0	46	Male	1	1.28994	351
0	47	Female	1	-0.0587172	351
0	60	Male	0	-0.0995201	299
0	53	Female	2	0.460233	309
0	59	Female	0	-0.149857	309
0	53	Female	2	-0.709641	280
0	52	Female	0	-0.618904	272
0	34	Female	0	0.649744	310
0	43	Female	0	-0.738271	274
0	56	Female	0	-2.49888	303
0	41	Female	0	0.126349	261
0	48	Female	0	-0.242924	277
0	49	Female	0	0.581564	273
0	61	Female	0	-0.484598	304
1	57	Male	0	0.990055	304
0	45	Female	1	0.802313	262
0	43	Female	1	1.44427	262
0	59	Female	1	0.670628	303
0	38	Female	1	0.173937	273
0	47	Female	0	-0.421197	260
0	39	Female	0	-0.942402	260
0	50	Female	0	-0.333487	309
0	35	Female	0	-1.75187	347
0	44	Female	1	-0.368463	349
0	60	Female	2	0.219772	260
0	47	Female	1	0.307922	305
0	53	Female	0	-0.478285	349
0	49	Female	0	-0.620411	300
0	65	Female	0	0.107035	302
0	37	Female	0	-1.28839	258
0	41	Male	0	-1.2016	323
0	61	Female	1	1.16445	303
0	55	Female	0	1.33638	348
0	46	Female	0	0.546213	273
0	47	Female	0	0.680974	260
0	37	Female	0	-1.45048	262
0	48	Female	0	0.967584	260
0	33	Female	0	2.52474	302
0	34	Female	0	-1.90722	302
0	31	Male	0	-1.09707	299
0	49	Female	0	-1.26015	274
0	37	Female	1	-1.45419	350
0	59	Male	0	-1.27559	349
0	57	Male	0	0.0442395	348
0	52	Female	0	-2.20792	348
0	47	Male	2	-0.445681	348
0	47	Female	1	0.68572	348
0	58	Female	0	0.757741	261
0	40	Female	1	-0.219001	351
0	63	Female	1	-0.356331	348
1	36	Male	0	1.5378	348
0	31	Female	0	-0.213886	302
0	57	Female	0	-0.802739	302
0	52	Female	0	0.0157266	279
0	38	Female	1	1.65819	273
0	46	Female	1	0.0172774	302
0	62	Male	0	0.631757	272
0	64	Male	1	0.753501	260
0	35	Female	0	-0.285319	297
0	46	Female	0	-0.507694	263
0	46	Female	2	-0.636979	263
0	42	Female	2	0.143245	301
0	58	Male	0	1.16461	276
0	51	Female	0	-1.29402	303
0	34	Female	0	0.95039	302
0	30	Male	0	0.744975	302
0	40	Female	0	2.39198	259
0	50	Female	0	0.546387	277
0	48	Female	0	-0.0798863	302
0	40	Female	1	-0.77325	348
1	44	Male	0	0.227675	348
0	50	Female	0	-1.97084	272
0	42	Male	0	-0.500151	261
0	51	Female	0	1.52773	301
0	59	Male	1	1.40324	301
0	60	Female	0	1.784	258
0	65	Female	1	-0.670802	276
0	56	Female	0	-0.180936	315
0	55	Female	0	-0.633618	278
0	41	Female	0	-0.693582	263
0	48	Male	2	0.635948	263
0	52	Male	1	-1.6727	301
0	49	Female	0	-2.21216	302
0	47	Female	2	-0.1405	259
0	55	Female	0	0.867805	307
0	39	Male	0	-1.73374	301
0	50	Female	0	0.69548	276
0	38	Female	0	-0.102967	305
0	48	Female	0	-1.84215	303
0	46	Male	0	0.954027	301
0	51	Female	0	-1.5752	275
0	63	Female	0	-0.348611	275
0	46	Male	1	1.21195	302
0	30	Male	0	-0.919591	300
0	40	Female	1	-0.621668	259
0	47	Female	2	0.473513	305
0	49	Female	1	1.55668	275
0	46	Female	0	0.809296	298
0	53	Female	0	-0.526274	298
0	46	Female	0	-1.85672	259
0	57	Female	0	-0.998758	347
0	54	Female	1	0.341659	261
0	46	Female	0	-1.86881	279
0	44	Female	1	1.004	347
0	40	Female	2	1.45101	348
0	50	Female	0	-1.42596	264
0	53	Female	1	0.518527	277
0	57	Female	0	0.0806937	277
0	48	Female	1	0.716862	262
0	51	Male	0	0.24887	262
0	53	Female	0	-0.748368	276
0	66	Male	0	-0.45821	349
0	57	Female	0	-0.972079	257
0	52	Female	0	-1.00374	303
0	40	Female	0	2.30764	277
0	32	Female	0	0.0648553	306
0	68	Female	0	-0.234377	275
0	69	Female	0	0.189745	312
0	45	Female	1	-0.900532	274
0	31	Female	1	0.819562	297
0	32	Male	1	0.827116	297
0	54	Female	1	0.193766	258
1	52	Female	1	0.615311	301
0	33	Female	0	0.521849	350
0	61	Female	1	-1.19514	259
1	59	Female	0	0.42799	274
0	45	Female	0	-0.028721	265
0	48	Female	0	-1.35527	302
0	54	Female	0	-0.975375	259
0	38	Male	0	-0.64696	257
0	36	Female	0	0.73362	301
0	54	Female	2	0.318017	306
1	56	Male	1	0.514539	262
0	43	Male	1	-1.88665	297
0	67	Female	0	0.153257	275
0	37	Female	0	-0.614792	275
0	39	Female	0	1.30168	258
0	43	Female	1	-0.145976	301
0	58	Female	0	1.62922	276
0	37	Female	0	0.724209	299
0	48	Female	1	-1.32811	273
0	60	Male	0	0.672288	274
0	51	Female	0	-0.375658	297
0	67	Male	1	0.043855	276
0	30	Female	0	0.863305	310
0	40	Female	1	0.66378	347
0	58	Female	1	0.642969	295
0	35	Female	1	-1.15474	276
0	58	Female	0	1.3771	306
0	53	Female	1	0.569105	259
0	53	Male	0	-1.123	260
0	52	Female	0	-1.00825	301
0	68	Female	0	-0.891351	277
0	42	Female	0	-0.890338	318
0	48	Female	1	-0.299355	277
0	55	Female	1	0.626603	268
0	53	Female	1	0.575373	273
0	50	Female	1	-1.48549	273
0	48	Female	0	0.458269	263
0	30	Female	0	0.897861	299
0	47	Male	0	1.03707	257
0	68	Male	1	-0.118528	275
0	58	Female	0	-1.30772	257
0	39	Female	0	-0.0659026	379
0	40	Female	0	-0.016418	305
0	49	Female	0	-0.742474	273
0	30	Female	0	0.5434	303
0	41	Female	0	-1.10156	285
0	57	Male	0	-0.387967	274
0	47	Female	0	-0.395677	277
0	36	Female	1	-0.052667	295
0	53	Female	1	1.13562	273
0	67	Male	0	-1.57198	274
0	52	Female	0	-0.479511	258
0	50	Female	0	0.560311	302
0	47	Female	1	0.88423	273
0	50	Female	1	1.45645	273
0	59	Male	1	1.0499	273
0	55	Female	0	0.190534	276
0	52	Female	1	0.484462	274
0	57	Female	0	-0.249512	346
0	34	Female	1	0.642595	349
0	39	Female	2	1.25776	346
0	42	Female	0	-0.867218	345
0	60	Female	1	-0.214315	345
0	64	Female	0	-0.0247932	275
0	33	Female	0	-0.0529918	260
0	48	Male	1	-0.722474	304
0	30	Female	0	0.929532	262
0	58	Female	0	0.48181	344
0	59	Female	0	0.684214	275
0	45	Female	0	-0.367935	301
0	42	Female	1	-0.11779	302
0	48	Female	0	-0.699406	297
0	55	Female	0	-0.340682	257
0	55	Female	0	-0.0679003	258
0	38	Male	1	0.0221274	298
0	50	Female	0	0.65713	296
0	52	Female	0	0.439674	273
0	54	Female	0	-0.667282	321
0	55	Male	0	-0.905395	300
0	57	Female	0	0.129744	273
0	65	Male	1	-0.15732	273
0	47	Female	1	-0.0188053	344
0	46	Female	0	-0.0355141	348
0	34	Female	1	0.133535	275
0	41	Female	1	0.392138	261
0	55	Female	0	-0.141921	313
0	58	Male	0	-1.38336	253
0	56	Female	1	0.0620705	253
0	44	Female	0	0.802279	300
0	36	Female	0	-0.449606	257
0	68	Female	0	-0.27683	257
0	42	Female	1	-0.16815	344
0	46	Female	0	0.468772	275
0	45	Female	0	-1.67284	295
0	35	Female	2	0.500524	275
0	46	Female	0	1.66253	318
0	58	Female	0	1.11545	318
0	52	Female	1	-0.625913	300
0	53	Female	0	0.55337	301
0	51	Female	0	0.0741396	300
0	37	Female	0	-0.532152	345
0	64	Female	1	-0.0597537	262
1	52	Female	1	0.530879	302
0	58	Male	0	0.339921	299
0	50	Female	0	0.272787	273
0	48	Female	0	0.04133	257
0	47	Female	0	-1.01136	301
0	58	Female	0	1.21687	344
0	52	Female	1	0.887524	305
0	53	Female	1	0.889332	259
0	48	Female	0	0.0834344	310
0	46	Female	0	-0.265537	272
0	53	Female	0	0.916471	257
0	51	Female	0	-0.888533	256
0	53	Male	1	-0.958742	303
0	48	Male	0	1.63967	256
0	59	Female	0	0.55754	305
0	41	Female	0	0.388582	256
0	54	Female	1	-0.125768	299
0	54	Female	3	0.088726	344
0	49	Female	2	0.150929	272
0	45	Male	2	-0.110457	314
0	58	Female	1	-1.19384	272
0	45	Female	1	0.75514	345
0	60	Female	0	0.387636	297
0	61	Male	1	1.42942	297
0	31	Female	1	1.79989	257
0	43	Female	0	-0.499545	307
1	49	Male	1	0.176216	302
0	62	Female	0	-0.77778	349
0	59	Female	2	0.759689	257
0	62	Male	0	-0.0448816	349
0	58	Male	2	-1.38104	304
0	44	Female	0	-0.515025	305
1	53	Female	2	0.369899	345
0	62	Female	0	0.0753735	258
0	48	Female	0	-0.747368	305
0	40	Female	1	-0.602328	322
0	66	Female	0	-1.01313	257
0	40	Female	0	0.313694	261
0	44	Female	1	2.1634	305
0	42	Female	1	0.0816315	258
0	48	Female	0	0.172402	351
1	56	Female	0	-0.03926	301
0	46	Female	1	0.153685	349
0	38	Female	0	-0.961114	300
0	39	Female	0	1.34873	313
0	48	Female	0	-0.538382	300
0	50	Male	1	0.00259234	309
0	47	Female	0	0.126264	258
0	45	Male	1	-0.344379	258
0	59	Female	0	0.513157	308
0	57	Female	0	0.707277	305
0	54	Female	0	0.807048	258
0	50	Female	0	-0.00169655	295
0	36	Female	0	-0.459839	301
0	37	Female	1	2.21291	315
0	66	Female	0	0.726687	261
0	52	Male	1	-2.39009	347
0	53	Female	1	-1.99147	317
0	53	Female	1	0.365106	347
0	42	Female	0	0.0579478	257
0	57	Male	1	1.2034	347
0	47	Female	0	0.705547	311
0	64	Male	0	1.00377	301
0	53	Female	1	0.644814	347
0	52	Female	1	0.398344	304
0	60	Female	0	-0.365886	312
0	60	Male	0	1.07238	312
0	37	Female	0	0.072594	306
0	47	Female	0	0.124315	301
0	53	Female	1	0.231758	305
0	42	Female	0	-1.19635	305
0	37	Female	1	-0.0442607	304
1	53	Female	0	-2.39848	302
0	49	Female	0	-0.389957	295
0	45	Female	0	0.91504	345
0	50	Male	2	2.38694	300
0	34	Female	1	1.41123	317
0	53	Female	1	2.06079	305
0	65	Female	2	0.990777	295
0	52	Female	0	-0.573233	300
0	58	Male	0	1.715	313
0	60	Female	1	-0.352375	302
0	50	Male	0	-0.786402	257
0	47	Female	0	0.532879	302
0	49	Female	1	-0.378113	302
0	54	Female	1	-1.20361	348
0	34	Female	0	-2.94609	304
0	51	Male	0	0.343433	310
0	37	Female	0	0.0660164	346
0	48	Female	0	-0.769937	294
0	54	Female	2	0.388145	316
0	50	Female	0	-0.108119	301
0	46	Female	0	-0.869327	346
0	45	Female	2	-0.110579	348
0	54	Female	1	0.191067	305
0	56	Male	0	-0.209309	304
0	55	Female	0	-1.07961	260
0	61	Female	1	-0.381961	305
0	58	Female	0	-1.15982	350
0	60	Female	1	-0.899929	302
1	57	Male	0	-0.375219	299
0	56	Female	0	0.484722	304
0	31	Female	1	-0.925792	347
0	51	Female	0	-0.550807	304
0	51	Female	0	0.862646	294
0	68	Female	1	-1.38885	325
0	50	Female	1	-0.10251	347
0	62	Female	0	-0.00968204	305
0	57	Male	0	-0.0298614	346
0	52	Female	0	-0.0750467	300
0	41	Female	0	-1.87635	360
0	51	Female	1	-1.93107	347
0	49	Female	0	0.700847	302
0	55	Female	0	0.191067	301
0	59	Male	0	-2.78195	343
0	37	Female	0	2.30896	260
0	36	Male	1	-1.76781	304
0	45	Female	0	-0.0792161	348
0	40	Female	0	-2.23255	295
0	56	Male	1	-0.873525	258
0	67	Female	0	1.51881	296
0	48	Female	0	0.189004	259
0	61	Female	0	-2.19439	257
0	45	Female	1	-1.73883	293
0	53	Female	0	2.34945	258
0	50	Female	1	-0.0952909	296
0	63	Female	0	0.775891	347
0	47	Female	0	1.51638	304
0	63	Female	1	-0.0587276	347
0	54	Female	0	-1.35602	347
0	48	Female	1	0.200159	301
0	45	Female	0	0.0636785	305
0	47	Female	1	2.50451	261
0	30	Female	0	-1.89871	294
0	40	Male	0	0.796593	305
0	45	Male	0	0.378892	257
0	55	Female	0	-0.982195	294
0	47	Male	0	0.76921	295
0	69	Female	1	-0.614784	261
0	47	Female	0	1.05559	348
0	61	Female	0	0.301669	347
0	61	Female	2	0.491736	261
0	40	Female	1	0.874432	304
0	51	Female	1	-0.0981563	295
0	50	Male	0	0.00514593	295
0	40	Female	0	-0.992939	339
0	51	Female	0	1.65238	301
0	62	Female	0	-0.197575	304
1	58	Female	3	0.576851	304
0	40	Male	0	-0.871232	337
0	61	Female	0	1.28302	320
0	44	Female	1	-1.62535	311
0	49	Male	0	1.80206	199
0	50	Female	0	0.481114	189
0	40	Female	0	-1.30916	205
0	50	Male	0	0.302703	202
0	38	Female	0	0.262783	187
0	46	Male	1	0.364511	231
0	52	Female	0	-0.405249	243
0	49	Female	1	0.598475	233
0	59	Female	0	-0.828052	190
0	57	Male	0	-0.373258	190
0	50	Female	1	0.754631	235
0	34	Female	1	1.74515	189
0	65	Male	0	-0.300973	188
0	62	Female	0	0.884503	190
0	64	Male	0	0.739546	187
0	63	Male	0	-1.8493	188
0	57	Male	0	-0.519054	194
0	51	Female	0	-0.0882095	188
0	47	Male	0	-0.196466	232
0	36	Female	0	1.29644	187
0	49	Female	1	-0.792338	187
1	40	Female	0	1.0973	246
1	57	Male	0	0.908862	187
0	51	Female	0	0.681291	232
0	59	Female	0	0.936843	189
0	52	Male	0	0.102504	190
0	35	Female	0	1.80688	187
0	61	Male	0	-0.252281	190
0	56	Female	0	-0.676416	181
0	44	Female	1	1.89123	231
0	59	Female	1	-1.49035	186
0	48	Female	1	-0.255577	181
0	36	Male	0	0.694189	306
0	47	Female	1	0.326719	189
0	56	Male	0	-1.3581	190
0	65	Female	0	0.0181165	193
0	53	Female	0	0.590089	191
0	58	Female	0	-1.24685	187
0	62	Male	1	0.211662	187
0	36	Female	1	-0.197016	245
0	52	Female	0	-0.624004	186
0	33	Female	1	-0.450471	194
0	51	Female	0	-0.0991824	190
1	57	Female	1	1.34214	230
0	64	Male	0	-1.51345	189
0	62	Female	1	-0.0915528	189
0	55	Female	0	-1.5438	230
0	50	Female	2	0.933432	187
0	50	Male	0	-1.09795	188
0	56	Male	0	1.49334	187
0	52	Female	1	0.112459	186
0	53	Female	0	0.371626	188
0	38	Female	0	0.885916	229
0	55	Female	0	-0.895747	303
0	56	Female	0	-0.281997	203
0	69	Male	0	0.716655	216
0	59	Male	0	-0.360332	198
0	46	Female	2	2.02071	198
0	57	Female	0	0.328447	197
0	57	Female	0	0.122775	197
0	43	Female	1	0.773987	197
0	50	Male	0	0.670456	182
1	57	Female	0	0.704022	188
0	53	Female	1	0.351317	229
0	55	Female	0	0.0962335	225
0	46	Female	1	-0.485637	260
0	45	Male	0	0.237762	230
0	45	Female	1	0.67294	187
0	53	Female	1	0.130142	182
0	46	Female	1	-0.246228	192
0	46	Female	0	0.397069	187
0	57	Female	0	0.286742	187
0	61	Female	0	-0.966177	190
0	47	Female	0	0.330875	186
0	33	Female	0	-0.615797	233
0	61	Female	0	-0.49356	190
0	51	Female	2	-0.907907	222
0	50	Female	1	-0.245025	222
0	62	Female	0	-0.807239	187
0	68	Female	0	-1.29956	187
0	45	Female	0	1.83694	188
0	31	Male	1	-0.923329	229
0	35	Female	0	1.39019	186
0	46	Female	1	-1.95596	186
0	57	Male	0	0.350961	187
0	53	Female	0	1.15519	189
0	55	Male	1	0.873896	189
0	65	Female	0	0.540859	187
0	58	Male	0	0.109638	229
0	58	Female	0	0.0145498	229
0	67	Female	2	-0.326026	191
0	54	Female	0	-1.08338	189
0	64	Female	0	-0.457675	179
0	51	Female	0	-0.203072	188
0	55	Female	0	-1.48563	185
0	43	Female	0	0.32149	193
0	42	Female	0	0.426462	187
0	40	Female	0	-0.45204	189
0	55	Female	1	-1.28027	190
0	46	Female	0	-0.188966	187
0	65	Female	1	-0.758697	191
0	59	Female	0	0.408164	190
0	44	Female	1	-0.625487	188
0	64	Male	0	1.31945	178
0	31	Female	0	0.306467	189
0	49	Female	1	0.430159	193
0	62	Female	2	-0.250377	186
0	47	Female	1	0.360269	228
0	50	Female	0	-0.519693	186
0	61	Female	1	-0.273021	228
0	44	Female	0	-1.6386	189
0	42	Male	1	-0.666705	188
0	52	Female	0	0.643543	307
0	56	Male	1	0.535404	190
0	46	Female	1	0.146022	178
0	45	Male	1	0.133955	238
0	55	Female	1	-0.78634	187
0	48	Female	0	0.0738824	179
0	68	Female	0	-0.943618	196
0	39	Male	1	-0.609365	202
1	60	Female	2	-0.156741	218
0	57	Male	0	-0.15646	195
0	56	Male	1	0.150519	194
0	52	Female	1	1.11262	194
0	49	Female	2	0.695867	228
0	50	Female	0	-0.192122	197
1	56	Female	1	0.2843	192
0	60	Female	0	-0.403639	228
0	47	Female	0	0.395692	177
0	57	Female	0	-1.11953	189
0	60	Female	0	-0.459857	186
0	56	Female	1	1.65177	193
0	64	Female	0	-0.833221	186
0	56	Female	1	-0.50553	188
0	58	Female	0	-1.21107	180
0	46	Female	1	0.36487	230
0	53	Male	0	-0.120749	189
0	41	Female	1	0.508679	187
0	41	Female	2	-1.14235	247
0	57	Female	0	0.540802	178
0	55	Female	1	0.763305	227
0	65	Female	1	-0.137234	188
0	56	Male	0	1.58967	185
0	51	Female	0	2.53637	189
0	50	Female	1	-0.480621	185
0	38	Female	0	0.822882	188
0	65	Male	0	2.00988	233
0	56	Female	1	1.52398	185
0	66	Female	0	-1.03194	234
0	41	Female	0	-0.0345555	215
0	59	Female	0	-0.864002	219
0	55	Male	0	-0.135733	184
0	53	Female	0	0.399874	190
0	59	Male	0	-0.869127	233
0	34	Female	0	-1.40832	178
0	51	Female	1	-0.983013	183
0	56	Male	1	-2.35245	183
0	43	Male	0	1.09891	215
0	53	Female	2	1.40683	238
0	41	Female	1	0.915323	251
0	60	Female	0	-0.15113	213
0	63	Female	0	-0.541507	187
0	51	Female	0	-0.703573	213
0	46	Female	1	2.35727	233
0	43	Male	0	-0.353193	214
0	49	Female	0	1.56607	233
0	42	Male	0	-0.679141	215
0	69	Female	0	-0.248854	191
0	51	Female	0	-0.223144	190
0	54	Female	0	0.281427	191
0	43	Female	0	-1.56326	194
0	48	Female	0	-0.366621	194
0	53	Female	0	0.573713	236
0	35	Female	0	0.520231	173
0	56	Female	1	1.17547	188
0	56	Female	0	0.502036	214
0	53	Female	0	-0.579837	232
0	53	Female	1	0.849353	237
0	63	Female	0	1.25622	185
0	40	Female	0	-2.12691	192
0	65	Female	0	-0.562515	235
0	48	Female	0	-0.0280637	237
0	44	Male	0	-0.288462	208
0	62	Female	0	-0.276159	183
0	49	Female	0	-1.25799	223
0	59	Female	0	0.194047	183
0	38	Female	0	0.874819	214
0	58	Female	0	0.405849	183
0	48	Female	0	-0.798404	221
0	47	Male	0	-1.10701	225
0	42	Female	0	0.122736	225
0	45	Female	0	0.888797	223
0	56	Female	0	-2.00739	183
0	58	Female	0	-0.0511318	182
0	58	Female	2	0.118133	182
0	64	Female	1	0.833431	181
0	49	Female	0	-0.599774	181
0	66	Female	3	2.05444	210
0	63	Male	0	0.0833512	179
0	30	Female	1	-1.03583	220
0	60	Female	0	-0.317064	178
0	52	Female	0	0.53721	220
0	50	Female	0	-0.0798577	182
0	56	Female	0	-1.38206	177
0	59	Female	0	-2.18668	176
0	34	Female	1	0.297959	239
0	32	Female	0	0.419402	221
0	32	Female	0	0.0462086	220
0	58	Female	0	1.21797	175
0	33	Female	0	-0.926197	228
0	38	Female	0	-0.792239	221
0	42	Female	0	0.885485	184
0	52	Female	1	2.02713	224
1	56	Male	1	1.3136	170
0	50	Female	1	-1.01254	206
0	45	Male	1	0.586993	183
0	42	Female	0	0.914323	189
0	56	Female	2	0.0167293	178
0	62	Female	0	-0.00762202	178
0	41	Female	0	0.61402	228
0	62	Female	2	-0.30356	168
0	41	Female	0	1.30817	172
0	36	Female	0	-0.20323	177
0	47	Male	1	-1.76147	179
0	44	Female	0	-1.53833	227
0	59	Female	2	1.66192	179
0	61	Male	1	-0.576332	179
0	45	Male	0	0.309899	170
0	41	Female	0	-0.046648	176
0	57	Male	0	0.588681	179
0	53	Female	1	-1.8729	179
0	61	Female	1	-1.37325	168
0	44	Female	0	-0.544658	181
0	61	Male	0	-0.740866	200
0	45	Female	0	0.31526	205
0	54	Female	3	0.846994	182
0	52	Female	0	0.842892	185
0	59	Female	0	0.737031	218
0	68	Male	1	1.13497	243
0	51	Male	1	-0.79772	216
0	39	Female	0	0.749358	166
0	41	Male	0	-0.76695	263
0	36	Female	0	1.18691	176
0	56	Female	1	-0.56505	174
0	48	Female	4	1.65371	184
0	44	Female	0	1.43309	184
0	43	Female	0	-1.73711	183
0	54	Female	2	-0.389863	181
0	39	Female	0	-1.34497	180
0	36	Female	0	0.213938	180
0	46	Male	0	-0.110922	184
0	47	Female	0	0.534698	179
0	51	Female	0	-0.766088	165
0	44	Female	2	1.09968	186
0	51	Female	1	1.01981	205
0	59	Female	0	0.775686	181
0	37	Female	1	2.99325	181
0	54	Female	0	0.397884	180
0	56	Female	0	-0.998755	214
0	49	Female	0	0.996191	182
0	48	Male	1	-0.325293	160
0	50	Female	0	0.493721	182
0	61	Male	1	1.28296	161
0	40	Female	0	-0.185155	165
0	55	Female	2	0.201188	217
0	59	Female	1	-0.529193	181
0	52	Female	0	-0.82999	182
0	58	Female	0	-0.860698	160
0	57	Male	0	-0.986704	240
0	50	Male	0	0.123164	165
0	61	Female	0	1.85094	160
0	61	Female	0	-0.337713	199
0	45	Female	1	-1.12868	178
0	37	Female	1	-0.499714	208
0	51	Male	0	-1.57014	176
0	61	Female	1	1.60559	173
0	49	Female	0	0.621382	176
0	53	Female	1	0.869893	165
0	59	Female	3	-2.18517	160
0	54	Female	0	-1.60181	175
0	31	Male	0	0.472585	199
0	55	Female	2	0.165022	160
0	55	Female	0	0.37644	171
0	43	Female	0	0.494399	284
0	62	Female	0	0.271161	165
0	65	Male	0	0.140808	165
0	53	Female	1	1.1928	159
0	58	Male	0	-1.34206	159
0	51	Female	2	-0.934952	290
0	53	Female	0	-0.461836	159
0	64	Male	0	0.0959036	178
0	55	Male	1	-0.41324	185
0	61	Female	1	0.167557	158
0	54	Female	1	-0.592659	159
0	59	Female	1	1.32039	162
0	60	Male	0	-1.17698	159
1	54	Female	2	0.824776	178
0	59	Female	2	1.64024	163
0	62	Male	1	1.11551	160
0	30	Female	0	0.97577	179
0	52	Female	1	1.43573	197
0	50	Male	2	0.231033	199
0	48	Female	0	1.12921	179
0	46	Female	0	1.1921	158
0	52	Female	0	-1.46975	180
0	68	Female	1	0.128204	163
0	58	Female	0	-0.238053	161
1	56	Male	1	1.45946	177
0	52	Female	0	1.12843	177
0	34	Male	0	0.0668321	197
0	52	Male	1	1.67618	158
0	55	Female	1	-0.297762	160
0	63	Male	0	-1.23935	158
0	65	Male	0	-0.463837	175
0	60	Female	0	0.72802	158
0	60	Female	0	-1.8829	175
0	56	Female	1	0.73826	160
0	56	Female	0	-1.94264	159
0	58	Female	1	-0.13414	159
0	54	Female	0	-1.14268	160
0	60	Female	0	0.328857	160
0	67	Female	0	0.496674	177
0	55	Female	0	-0.992469	158
0	57	Female	0	0.515747	162
0	60	Female	0	-0.744638	162
0	67	Female	0	-0.941018	176
0	45	Male	0	-0.251101	160
0	49	Female	0	-1.26671	181
0	60	Female	1	-0.573542	160
0	49	Female	0	-0.458706	203
0	69	Male	1	1.58471	206
1	51	Female	0	-0.484761	198
0	59	Female	0	-0.768932	204
0	58	Female	1	0.93406	177
0	54	Female	0	0.523753	169
0	40	Male	1	0.840523	171
0	60	Female	2	-1.11022	163
0	49	Female	0	1.46004	168
0	58	Female	1	1.42665	162
0	58	Female	0	-0.487536	160
0	50	Female	0	-1.03817	168
0	56	Female	1	-0.618005	156
0	45	Female	0	0.797878	159
0	33	Female	0	0.661658	170
0	34	Female	0	-1.64112	229
0	55	Female	0	-0.128184	159
0	65	Female	0	-0.212634	280
0	58	Female	0	0.333897	157
0	59	Female	1	0.612386	157
0	34	Female	0	-0.619829	169
0	47	Female	0	0.866241	159
0	51	Male	1	0.149713	158
0	46	Female	0	0.209641	158
0	57	Female	0	0.702837	155
0	39	Female	1	0.615547	176
0	63	Male	0	0.57893	177
0	57	Female	0	-0.419246	156
0	60	Female	2	0.927906	180
0	47	Male	0	1.28039	208
0	46	Female	0	-0.288119	176
0	31	Male	0	0.471876	156
0	55	Female	0	-1.42463	176
0	49	Female	2	0.707697	176
0	32	Female	0	-0.975557	161
0	47	Female	0	0.718421	177
0	42	Female	0	-0.270709	170
0	41	Female	1	0.303178	158
0	53	Female	1	0.422493	192
0	62	Male	0	-1.81779	160
0	45	Female	0	0.405358	159
0	37	Female	0	0.297411	176
0	51	Male	0	-0.849351	201
1	54	Female	1	0.822308	156
1	63	Female	3	0.325883	174
0	43	Female	0	-0.752405	158
0	54	Female	2	0.294613	174
0	56	Male	0	1.08345	174
0	59	Female	0	1.64924	195
0	57	Female	0	-0.237079	161
0	30	Female	1	0.947584	179
0	57	Female	1	0.840671	161
0	47	Female	0	0.505551	160
0	59	Female	0	-0.610155	193
0	54	Female	0	-1.20107	175
0	65	Female	0	-1.22499	175
0	60	Female	1	-1.26494	161
0	58	Female	0	-0.49953	163
0	44	Female	1	-0.877988	157
0	50	Female	0	-0.684962	157
0	34	Male	0	-0.447065	161
0	50	Male	0	-1.29532	168
0	47	Female	0	0.180001	168
0	58	Female	0	-1.34408	157
0	47	Female	0	0.198546	167
0	35	Male	0	-2.11604	158
0	31	Male	0	0.422727	170
0	49	Female	0	-0.334469	167
0	48	Female	0	0.310888	156
0	47	Female	1	0.592157	167
0	49	Female	0	1.08561	194
0	54	Female	1	-1.28223	170
0	56	Male	0	0.375022	177
0	46	Female	0	-0.985294	156
0	51	Female	1	-1.64779	159
0	57	Female	0	-0.557166	170
0	34	Female	1	-0.332341	164
0	61	Female	0	-1.56968	168
0	54	Female	1	2.51398	156
0	64	Male	0	0.314775	234
0	59	Male	0	-0.0520955	166
0	56	Female	0	0.73362	171
0	58	Female	0	0.827051	167
0	54	Female	0	1.5779	153
0	36	Male	0	-0.296378	211
0	59	Female	1	-0.89816	285
0	37	Female	1	0.130636	211
0	43	Female	1	1.01046	174
0	47	Male	1	0.255904	173
0	52	Female	0	-0.0416162	173
0	52	Female	0	-0.689516	195
0	50	Female	1	-0.217479	176
0	55	Female	1	1.41927	177
0	50	Female	0	-0.0204445	233
0	51	Female	0	0.820063	174
0	48	Female	0	0.955214	156
0	58	Female	3	-1.10368	155
0	54	Female	0	-0.817424	175
0	45	Female	1	0.642141	157
0	39	Female	1	-0.301877	169
0	31	Female	0	1.38191	176
0	52	Female	1	1.17624	199
0	60	Male	0	-0.892684	174
0	57	Female	3	-0.156447	175
1	66	Male	1	0.0531108	155
0	62	Female	3	0.867272	158
0	61	Female	0	-0.0678743	174
0	57	Female	0	0.351463	179
0	53	Female	0	0.58121	173
0	37	Female	0	1.00348	162
0	63	Female	0	1.40618	196
0	46	Female	3	0.326168	175
0	52	Female	1	1.30939	155
1	57	Male	0	2.33378	154
0	65	Male	0	0.535165	157
0	50	Female	0	-0.53946	176
1	53	Female	0	0.426569	158
0	65	Female	0	0.969231	156
0	53	Female	1	1.33173	173
0	55	Female	0	-0.30016	159
0	59	Female	0	0.666502	157
0	65	Female	0	1.32086	175
0	56	Female	0	0.207687	173
0	54	Female	0	1.50951	156
0	56	Female	0	1.1269	156
0	66	Male	0	-0.878191	175
0	32	Female	1	1.3372	215
0	41	Female	0	0.584478	155
0	50	Female	1	0.115826	166
0	61	Female	2	-0.105833	154
1	61	Female	0	0.228054	157
0	50	Male	0	-0.727849	164
0	65	Male	1	-1.11348	191
0	56	Female	0	-0.129324	162
0	48	Female	0	-0.477106	177
0	56	Female	0	0.831252	157
0	69	Female	0	-0.140479	174
0	52	Female	0	-1.59625	158
0	64	Male	0	0.331951	173
0	58	Male	0	2.23632	156
[truncated: 6,348 more rows]
