# Supplementary material for: AI-enhanced integration of genetic and medical imaging data for risk assessment of Type 2 diabetes
Source: Nat Commun. 2024 May 18;15:4230. doi: 10.1038/s41467-024-48618-1 (PMC11102564; doi:10.1038/s41467-024-48618-1)
Supplement: Supplementary file 6 — Source Data [file 41467_2024_48618_MOESM6_ESM.zip › Source Data - Figure 5.xlsx]

## Sheet: Fig. 5B
x (time)	y (T2D free survival)	group
104	1	G1
114	0.999429	G1
124	0.999429	G1
134	0.996508	G1
144	0.978836	G1
154	0.955952	G1
164	0.937657	G1
174	0.920584	G1
184	0.902362	G1
194	0.88465	G1
204	0.850449	G1
214	0.819009	G1
224	0.810222	G1
234	0.800623	G1
246	0.797181	G1
260	0.793649	G1
270	0.78636	G1
280	0.766661	G1
290	0.737029	G1
300	0.727557	G1
310	0.693453	G1
320	0.654178	G1
330	0.595725	G1
340	0.557495	G1
350	0.495293	G1
360	0.459236	G1
370	0.232966	G1
384	0.169381	G1
434	0.0810141	G1
104	1	G2
114	0.999714	G2
124	0.999714	G2
134	0.998246	G2
144	0.989321	G2
154	0.977643	G2
164	0.968208	G2
174	0.959319	G2
184	0.94974	G2
194	0.940337	G2
204	0.921911	G2
214	0.904645	G2
224	0.89976	G2
234	0.894394	G2
246	0.892462	G2
260	0.890475	G2
270	0.886361	G2
280	0.875146	G2
290	0.858002	G2
300	0.85245	G2
310	0.832154	G2
320	0.808156	G2
330	0.771067	G2
340	0.745821	G2
350	0.702824	G2
360	0.67666	G2
370	0.481321	G2
384	0.410162	G2
434	0.283263	G2
93	1	G3(Ref.)
109	0.999469	G3(Ref.)
119	0.999469	G3(Ref.)
129	0.998386	G3(Ref.)
139	0.992828	G3(Ref.)
149	0.965553	G3(Ref.)
159	0.951147	G3(Ref.)
169	0.935515	G3(Ref.)
179	0.915516	G3(Ref.)
189	0.901124	G3(Ref.)
199	0.882299	G3(Ref.)
209	0.835598	G3(Ref.)
219	0.822122	G3(Ref.)
229	0.822122	G3(Ref.)
239	0.813053	G3(Ref.)
255	0.8098	G3(Ref.)
265	0.799564	G3(Ref.)
275	0.788625	G3(Ref.)
285	0.76906	G3(Ref.)
295	0.752776	G3(Ref.)
305	0.711266	G3(Ref.)
315	0.705599	G3(Ref.)
325	0.628898	G3(Ref.)
335	0.593417	G3(Ref.)
345	0.563156	G3(Ref.)
355	0.484676	G3(Ref.)
365	0.372748	G3(Ref.)
378	0.257709	G3(Ref.)
392	0.191554	G3(Ref.)
93	1	G4
109	0.999714	G4
119	0.999714	G4
129	0.999131	G4
139	0.996131	G4
149	0.981298	G4
159	0.973386	G4
169	0.964737	G4
179	0.953575	G4
189	0.945472	G4
199	0.934783	G4
209	0.907801	G4
219	0.899887	G4
229	0.899887	G4
239	0.894527	G4
255	0.892597	G4
265	0.886503	G4
275	0.87995	G4
285	0.868125	G4
295	0.858177	G4
305	0.832357	G4
315	0.828779	G4
325	0.778974	G4
335	0.754988	G4
345	0.734003	G4
355	0.677011	G4
365	0.587733	G4
378	0.481788	G4
392	0.410647	G4

## Sheet: Fig. 5C, 5D, 5E
sample	group	Follow time period (week)	mediansurv (week)	T2D risk
1	G4	336	367	0.684015
2	G4	141	370	0.992712
3	G3(Ref.)	332	322	0.464116
4	G3(Ref.)	313	362	0.72559
5	G3(Ref.)	312	302	0.465694
6	G3(Ref.)	173	367	0.952448
7	G3(Ref.)	184	355	0.909462
8	G4	141	370	0.992942
9	G3(Ref.)	304	348	0.691548
10	G3(Ref.)	293	367	0.823089
11	G1	134	367	0.997944
12	G3(Ref.)	294	348	0.722202
13	G3(Ref.)	297	348	0.722883
14	G4	293	367	0.834368
15	G4	284	367	0.847103
16	G3(Ref.)	191	363	0.924595
17	G3(Ref.)	186	355	0.901023
18	G4	328	384	0.80397
19	G4	321	370	0.79214
20	G4	344	370	0.7472
21	G3(Ref.)	277	321	0.662432
22	G3(Ref.)	178	367	0.946036
23	G3(Ref.)	168	355	0.935287
24	G4	259	384	0.900027
25	G3(Ref.)	262	363	0.842683
26	G3(Ref.)	325	362	0.676232
27	G3(Ref.)	261	348	0.795668
28	G3(Ref.)	261	348	0.787898
29	G4	160	384	0.974061
30	G3(Ref.)	163	348	0.939549
31	G3(Ref.)	180	348	0.904398
32	G3(Ref.)	168	362	0.944437
33	G3(Ref.)	188	367	0.933302
34	G4	174	370	0.958444
35	G3(Ref.)	154	355	0.959396
36	G3(Ref.)	154	362	0.966298
37	G3(Ref.)	185	362	0.909208
38	G3(Ref.)	184	321	0.847163
39	G4	159	419	0.982316
40	G3(Ref.)	155	367	0.970527
41	G3(Ref.)	157	331	0.93633
42	G3(Ref.)	184	348	0.895394
43	G4	159	370	0.972513
44	G3(Ref.)	166	367	0.959845
45	G4	147	370	0.984261
46	G3(Ref.)	151	363	0.971087
47	G3(Ref.)	153	363	0.973005
48	G3(Ref.)	180	363	0.931196
49	G3(Ref.)	149	363	0.974107
50	G3(Ref.)	178	363	0.935171
51	G3(Ref.)	183	336	0.88393
52	G3(Ref.)	178	355	0.91539
53	G3(Ref.)	148	367	0.979521
54	G3(Ref.)	177	330	0.882251
55	G3(Ref.)	149	316	0.933289
56	G4	201	370	0.93257
57	G3(Ref.)	142	345	0.981335
58	G4	150	370	0.980559
59	G3(Ref.)	199	345	0.853101
60	G3(Ref.)	182	362	0.915768
61	G3(Ref.)	184	336	0.880857
62	G4	178	367	0.949193
63	G4	159	370	0.974436
64	G3(Ref.)	150	345	0.955656
65	G3(Ref.)	173	355	0.931627
66	G3(Ref.)	170	367	0.957508
67	G3(Ref.)	173	362	0.935166
68	G3(Ref.)	148	363	0.975526
69	G3(Ref.)	176	367	0.946689
70	G3(Ref.)	149	348	0.958702
71	G3(Ref.)	186	355	0.901171
72	G3(Ref.)	145	362	0.979333
73	G3(Ref.)	168	363	0.953767
74	G4	176	370	0.955952
75	G3(Ref.)	174	362	0.935173
76	G1	175	362	0.936799
77	G4	147	384	0.985668
78	G3(Ref.)	145	363	0.98269
79	G4	172	370	0.95865
80	G3(Ref.)	160	348	0.941424
81	G3(Ref.)	174	362	0.938039
82	G3(Ref.)	186	355	0.900493
83	G3(Ref.)	181	363	0.934429
84	G4	179	370	0.953905
85	G3(Ref.)	142	367	0.990812
86	G3(Ref.)	144	362	0.981605
87	G4	161	370	0.97013
88	G3(Ref.)	144	370	0.988682
89	G3(Ref.)	206	367	0.903621
90	G3(Ref.)	179	363	0.933894
91	G4	170	367	0.957677
92	G4	139	384	0.996442
93	G4	169	370	0.963554
94	G3(Ref.)	155	362	0.963216
95	G3(Ref.)	139	302	0.984809
96	G3(Ref.)	155	363	0.966133
97	G4	133	384	0.99876
98	G3(Ref.)	153	320	0.933115
99	G3(Ref.)	152	362	0.964407
100	G3(Ref.)	167	362	0.947904
101	G4	123	384	0.999757
102	G3(Ref.)	163	362	0.94847
103	G3(Ref.)	132	363	0.998043
104	G4	151	370	0.980533
105	G3(Ref.)	169	355	0.936392
106	G4	166	384	0.969106
107	G3(Ref.)	150	330	0.94723
108	G3(Ref.)	167	367	0.960478
109	G3(Ref.)	207	367	0.897828
110	G1	154	363	0.968374
111	G3(Ref.)	150	363	0.974185
112	G3(Ref.)	206	363	0.890168
113	G3(Ref.)	124	363	0.999591
114	G3(Ref.)	130	348	0.99746
115	G3(Ref.)	171	348	0.923781
116	G3(Ref.)	155	336	0.94527
117	G4	154	370	0.978408
118	G3(Ref.)	154	363	0.968183
119	G3(Ref.)	152	355	0.96219
120	G3(Ref.)	150	363	0.971555
121	G3(Ref.)	168	362	0.943915
122	G1	152	320	0.93303
123	G3(Ref.)	150	363	0.971296
124	G3(Ref.)	176	362	0.931893
125	G3(Ref.)	147	363	0.978769
126	G3(Ref.)	232	345	0.78109
127	G3(Ref.)	143	362	0.9836
128	G3(Ref.)	183	362	0.92245
129	G3(Ref.)	153	362	0.968597
130	G3(Ref.)	170	363	0.952352
131	G4	163	384	0.974243
132	G1	147	355	0.972547
133	G3(Ref.)	148	345	0.959456
134	G3(Ref.)	152	362	0.968422
135	G3(Ref.)	146	363	0.980427
136	G4	149	370	0.981512
137	G3(Ref.)	148	362	0.972722
138	G4	164	370	0.96556
139	G3(Ref.)	166	362	0.944872
140	G3(Ref.)	140	345	0.986301
141	G3(Ref.)	203	362	0.878792
142	G4	223	367	0.882172
143	G3(Ref.)	148	355	0.966596
144	G3(Ref.)	163	363	0.957691
145	G3(Ref.)	194	362	0.902808
146	G3(Ref.)	145	370	0.986907
147	G1	167	367	0.956836
148	G3(Ref.)	202	362	0.884168
149	G4	140	384	0.994493
150	G3(Ref.)	200	355	0.874325
151	G4	233	384	0.915103
152	G3(Ref.)	163	367	0.966965
153	G4	199	419	0.949411
154	G3(Ref.)	161	321	0.912679
155	G4	146	384	0.987803
156	G1	193	348	0.883277
157	G3(Ref.)	176	367	0.95266
158	G4	193	370	0.937863
159	G3(Ref.)	156	299	0.899025
160	G3(Ref.)	207	345	0.816875
161	G3(Ref.)	124	367	0.99966
162	G3(Ref.)	150	322	0.946783
163	G1	163	334	0.927404
164	G3(Ref.)	149	334	0.954505
165	G3(Ref.)	145	363	0.981631
166	G3(Ref.)	224	334	0.762579
167	G4	146	367	0.984041
168	G3(Ref.)	123	362	0.999556
169	G4	227	384	0.904986
170	G4	140	370	0.994215
171	G3(Ref.)	140	299	0.973646
172	G3(Ref.)	143	348	0.980908
173	G3(Ref.)	176	363	0.944903
174	G3(Ref.)	175	362	0.935327
175	G3(Ref.)	147	348	0.967693
176	G3(Ref.)	176	320	0.870633
177	G3(Ref.)	164	367	0.959937
178	G3(Ref.)	162	345	0.937235
179	G4	170	384	0.968327
180	G3(Ref.)	147	301	0.936467
181	G3(Ref.)	192	348	0.88921
182	G3(Ref.)	162	363	0.95965
183	G3(Ref.)	156	370	0.97481
184	G3(Ref.)	195	363	0.909367
185	G3(Ref.)	216	363	0.874009
186	G4	208	367	0.89582
187	G3(Ref.)	138	362	0.99503
188	G3(Ref.)	191	336	0.872454
189	G3(Ref.)	146	367	0.981689
190	G3(Ref.)	151	355	0.962257
191	G3(Ref.)	196	348	0.876451
192	G3(Ref.)	190	370	0.940737
193	G3(Ref.)	160	345	0.938739
194	G3(Ref.)	191	363	0.927219
195	G3(Ref.)	171	355	0.932437
196	G4	194	367	0.932082
197	G4	186	370	0.943002
198	G3(Ref.)	197	363	0.913431
199	G3(Ref.)	162	367	0.967648
200	G4	194	367	0.929736
201	G3(Ref.)	198	362	0.902879
202	G3(Ref.)	161	362	0.955285
203	G3(Ref.)	211	362	0.848254
204	G3(Ref.)	145	367	0.985071
205	G3(Ref.)	210	363	0.865274
206	G4	162	370	0.972713
207	G3(Ref.)	162	345	0.936298
208	G3(Ref.)	146	348	0.97002
209	G3(Ref.)	183	355	0.909868
210	G1	213	331	0.76706
211	G4	165	370	0.96912
212	G3(Ref.)	207	367	0.892619
213	G3(Ref.)	145	336	0.969861
214	G3(Ref.)	208	348	0.828571
215	G2	200	370	0.927126
216	G3(Ref.)	152	362	0.966242
217	G2	143	384	0.991689
218	G4	209	384	0.9253
219	G3(Ref.)	136	362	0.994771
220	G4	139	367	0.995165
221	G3(Ref.)	207	331	0.793509
222	G4	209	370	0.908238
223	G3(Ref.)	217	362	0.849534
224	G4	215	367	0.884485
225	G3(Ref.)	162	348	0.944277
226	G3(Ref.)	212	367	0.895634
227	G4	197	370	0.931457
228	G3(Ref.)	198	363	0.911569
229	G1	140	367	0.99302
230	G3(Ref.)	147	363	0.97711
231	G3(Ref.)	141	362	0.988993
232	G3(Ref.)	141	321	0.978403
233	G3(Ref.)	145	363	0.981339
234	G3(Ref.)	192	363	0.921271
235	G4	140	370	0.99398
236	G3(Ref.)	139	331	0.989869
237	G4	146	367	0.983898
238	G3(Ref.)	196	313	0.78758
239	G4	191	370	0.9462
240	G3(Ref.)	147	334	0.961991
241	G3(Ref.)	145	355	0.976196
242	G3(Ref.)	201	367	0.909997
243	G3(Ref.)	140	313	0.977781
244	G3(Ref.)	161	199	0.743486
245	G3(Ref.)	208	362	0.858903
246	G3(Ref.)	137	367	0.996222
247	G3(Ref.)	204	362	0.880091
248	G1	206	318	0.740736
249	G3(Ref.)	156	363	0.96509
250	G3(Ref.)	158	318	0.914926
251	G3(Ref.)	159	348	0.94182
252	G1	209	362	0.849062
253	G1	146	334	0.965176
254	G3(Ref.)	188	367	0.936317
255	G3(Ref.)	208	367	0.886995
256	G3(Ref.)	145	367	0.983902
257	G4	146	370	0.985283
258	G4	185	370	0.949436
259	G3(Ref.)	182	362	0.913903
260	G3(Ref.)	141	336	0.983499
261	G3(Ref.)	143	355	0.982177
262	G4	186	384	0.952262
263	G3(Ref.)	141	362	0.987833
264	G3(Ref.)	187	348	0.884567
265	G3(Ref.)	148	362	0.970574
266	G3(Ref.)	145	363	0.982625
267	G3(Ref.)	144	348	0.977979
268	G3(Ref.)	191	367	0.933587
269	G3(Ref.)	141	330	0.981159
270	G3(Ref.)	140	362	0.989966
271	G3(Ref.)	183	302	0.809511
272	G4	189	370	0.946913
273	G3(Ref.)	150	362	0.968574
274	G4	139	384	0.996926
275	G3(Ref.)	147	362	0.976555
276	G3(Ref.)	145	316	0.955034
277	G3(Ref.)	201	217	0.613022
278	G3(Ref.)	182	322	0.865723
279	G4	182	370	0.946125
280	G3(Ref.)	135	362	0.99577
281	G3(Ref.)	143	348	0.980033
282	G1	138	275	0.982495
283	G3(Ref.)	144	321	0.96604
284	G4	141	370	0.993201
285	G3(Ref.)	133	316	0.994679
286	G3(Ref.)	134	348	0.996379
287	G3(Ref.)	133	336	0.996507
288	G4	184	367	0.941405
289	G3(Ref.)	180	348	0.906302
290	G1	144	355	0.979302
291	G3(Ref.)	136	348	0.993546
292	G3(Ref.)	136	362	0.994954
293	G3(Ref.)	141	367	0.991731
294	G3(Ref.)	137	363	0.995981
295	G3(Ref.)	184	362	0.917195
296	G4	185	419	0.96004
297	G3(Ref.)	141	367	0.991499
298	G3(Ref.)	164	370	0.966538
299	G3(Ref.)	136	321	0.99115
300	G3(Ref.)	182	367	0.940518
301	G3(Ref.)	131	367	0.99832
302	G3(Ref.)	131	362	0.997749
303	G4	147	370	0.985029
304	G1	135	363	0.996024
305	G3(Ref.)	132	362	0.997577
306	G4	167	367	0.959091
307	G3(Ref.)	184	362	0.915455
308	G3(Ref.)	162	355	0.945956
309	G3(Ref.)	130	367	0.998517
310	G3(Ref.)	132	363	0.997881
311	G4	142	367	0.990654
312	G3(Ref.)	143	330	0.973812
313	G3(Ref.)	128	348	0.999371
314	G3(Ref.)	134	363	0.997685
315	G3(Ref.)	141	330	0.981368
316	G3(Ref.)	133	345	0.996712
317	G3(Ref.)	132	362	0.997506
318	G3(Ref.)	131	348	0.997045
319	G1	106	363	0.999607
320	G3(Ref.)	194	355	0.893866
321	G3(Ref.)	155	302	0.90756
322	G3(Ref.)	145	363	0.982357
323	G4	134	370	0.998255
324	G3(Ref.)	145	370	0.986686
325	G4	147	367	0.981764
326	G3(Ref.)	260	355	0.81197
327	G3(Ref.)	175	321	0.87237
328	G3(Ref.)	144	363	0.984665
329	G1	321	362	0.653665
330	G3(Ref.)	173	298	0.838936
331	G1	282	345	0.737101
332	G1	321	355	0.621081
333	G1	313	362	0.738928
334	G3(Ref.)	306	367	0.794233
335	G1	154	367	0.972179
336	G1	154	299	0.905294
337	G3(Ref.)	145	313	0.954017
338	G4	161	384	0.976861
339	G3(Ref.)	153	208	0.853486
340	G3(Ref.)	158	355	0.952972
341	G3(Ref.)	158	367	0.969197
342	G3(Ref.)	185	355	0.900471
343	G1	218	362	0.8382
344	G3(Ref.)	155	362	0.962529
345	G4	345	370	0.735699
346	G3(Ref.)	152	355	0.960669
347	G3(Ref.)	163	363	0.959306
348	G3(Ref.)	208	362	0.866545
349	G3(Ref.)	150	321	0.941489
350	G4	169	367	0.96066
351	G3(Ref.)	125	355	0.99948
352	G1	419	355	0.0970809
353	G3(Ref.)	143	321	0.972711
354	G3(Ref.)	323	362	0.682061
355	G3(Ref.)	180	336	0.888541
356	G1	321	348	0.609256
357	G3(Ref.)	321	362	0.670818
358	G3(Ref.)	193	362	0.910981
359	G3(Ref.)	187	363	0.93005
360	G4	341	370	0.744931
361	G3(Ref.)	132	348	0.996838
362	G3(Ref.)	151	322	0.946765
363	G3(Ref.)	323	362	0.68443
364	G3(Ref.)	144	363	0.984937
365	G3(Ref.)	144	348	0.978854
366	G4	204	370	0.914432
367	G3(Ref.)	320	355	0.661014
368	G3(Ref.)	141	362	0.987675
369	G3(Ref.)	145	355	0.976732
370	G3(Ref.)	145	370	0.986393
371	G3(Ref.)	147	355	0.972563
372	G1	316	336	0.621141
373	G3(Ref.)	183	363	0.928598
374	G3(Ref.)	144	355	0.979456
375	G3(Ref.)	155	362	0.962536
376	G2	185	370	0.943223
377	G4	313	370	0.815649
378	G4	139	370	0.996072
379	G3(Ref.)	276	363	0.835994
380	G3(Ref.)	140	348	0.986538
381	G4	189	367	0.933889
382	G4	305	370	0.822929
383	G4	302	370	0.840813
384	G4	302	384	0.855421
385	G3(Ref.)	136	363	0.995609
386	G4	228	370	0.891908
387	G3(Ref.)	180	362	0.927396
388	G3(Ref.)	188	362	0.916706
389	G3(Ref.)	181	362	0.918504
390	G3(Ref.)	210	215	0.51368
391	G3(Ref.)	173	362	0.940964
392	G1	174	304	0.852103
393	G4	141	370	0.992879
394	G3(Ref.)	158	302	0.900811
395	G3(Ref.)	144	362	0.982606
396	G3(Ref.)	148	367	0.979468
397	G3(Ref.)	161	362	0.958052
398	G3(Ref.)	187	363	0.92544
399	G4	132	367	0.998338
400	G3(Ref.)	226	367	0.880987
401	G4	150	384	0.984294
402	G3(Ref.)	188	367	0.930712
403	G3(Ref.)	168	345	0.923562
404	G3(Ref.)	144	321	0.966717
405	G1	142	362	0.986599
406	G3(Ref.)	142	362	0.987089
407	G3(Ref.)	181	348	0.906577
408	G3(Ref.)	153	362	0.968055
409	G4	176	370	0.956423
410	G3(Ref.)	179	355	0.914676
411	G3(Ref.)	154	362	0.960829
412	G3(Ref.)	141	362	0.987781
413	G3(Ref.)	150	367	0.976706
414	G3(Ref.)	155	370	0.975383
415	G4	131	367	0.998334
416	G3(Ref.)	180	363	0.933876
417	G3(Ref.)	183	285	0.775064
418	G1	139	363	0.994815
419	G3(Ref.)	172	348	0.924117
420	G3(Ref.)	143	362	0.98379
421	G3(Ref.)	180	363	0.932749
422	G3(Ref.)	174	330	0.893116
423	G3(Ref.)	182	355	0.90929
424	G3(Ref.)	181	363	0.934137
425	G3(Ref.)	179	345	0.895626
426	G3(Ref.)	207	348	0.823534
427	G4	147	370	0.984621
428	G3(Ref.)	167	367	0.95695
429	G3(Ref.)	130	362	0.998016
430	G3(Ref.)	216	362	0.85375
431	G3(Ref.)	173	362	0.939863
432	G3(Ref.)	170	363	0.950459
433	G4	143	370	0.989335
434	G3(Ref.)	144	363	0.983956
435	G3(Ref.)	136	362	0.995194
436	G3(Ref.)	179	321	0.861753
437	G4	167	367	0.961778
438	G3(Ref.)	166	321	0.903549
439	G3(Ref.)	145	289	0.942417
440	G3(Ref.)	152	362	0.968346
441	G3(Ref.)	150	363	0.971461
442	G3(Ref.)	126	362	0.999565
443	G3(Ref.)	150	367	0.975046
444	G3(Ref.)	234	363	0.845567
445	G3(Ref.)	181	355	0.907291
446	G3(Ref.)	209	367	0.883941
447	G3(Ref.)	147	355	0.970085
448	G3(Ref.)	150	299	0.917105
449	G3(Ref.)	143	348	0.97855
450	G3(Ref.)	165	363	0.954348
451	G3(Ref.)	159	362	0.954032
452	G4	162	370	0.972486
453	G3(Ref.)	150	370	0.979121
454	G4	194	370	0.9404
455	G1	169	363	0.951238
456	G3(Ref.)	234	304	0.650185
457	G3(Ref.)	166	282	0.843247
458	G3(Ref.)	131	367	0.998171
459	G3(Ref.)	148	367	0.979937
460	G3(Ref.)	166	355	0.942238
461	G3(Ref.)	161	363	0.961034
462	G3(Ref.)	164	348	0.933109
463	G3(Ref.)	142	302	0.968777
464	G3(Ref.)	125	362	0.999513
465	G4	148	367	0.980295
466	G3(Ref.)	150	363	0.970783
467	G3(Ref.)	143	355	0.981757
468	G3(Ref.)	193	363	0.915759
469	G3(Ref.)	172	336	0.91242
470	G3(Ref.)	196	367	0.920615
471	G3(Ref.)	164	348	0.934164
472	G3(Ref.)	149	367	0.975831
473	G3(Ref.)	145	362	0.978753
474	G3(Ref.)	150	336	0.953368
475	G3(Ref.)	141	348	0.986079
476	G4	147	384	0.985514
477	G4	141	370	0.992538
478	G3(Ref.)	163	367	0.966036
479	G3(Ref.)	141	355	0.986472
480	G3(Ref.)	198	334	0.84725
481	G4	186	370	0.947384
482	G3(Ref.)	165	362	0.951446
483	G3(Ref.)	186	321	0.852287
484	G4	165	367	0.96265
485	G3(Ref.)	140	334	0.984988
486	G3(Ref.)	183	289	0.781933
487	G3(Ref.)	139	362	0.993765
488	G3(Ref.)	143	345	0.977467
489	G4	164	419	0.977221
490	G3(Ref.)	200	363	0.91075
491	G4	163	367	0.965216
492	G3(Ref.)	191	363	0.923209
493	G3(Ref.)	145	363	0.983429
494	G3(Ref.)	138	345	0.992423
495	G3(Ref.)	187	367	0.939064
496	G4	189	370	0.94674
497	G3(Ref.)	191	345	0.87684
498	G3(Ref.)	143	363	0.985972
499	G4	207	370	0.907495
500	G3(Ref.)	184	363	0.933101
501	G3(Ref.)	144	363	0.985163
502	G3(Ref.)	142	363	0.989401
503	G3(Ref.)	191	367	0.933841
504	G3(Ref.)	185	362	0.914499
505	G3(Ref.)	212	362	0.8442
506	G4	146	367	0.983659
507	G3(Ref.)	140	362	0.989548
508	G1	195	348	0.882377
509	G3(Ref.)	145	367	0.984643
510	G3(Ref.)	144	355	0.980623
511	G3(Ref.)	205	367	0.897959
512	G3(Ref.)	146	367	0.982279
513	G3(Ref.)	146	362	0.977883
514	G1	203	321	0.780874
515	G3(Ref.)	140	363	0.991632
516	G3(Ref.)	182	298	0.792116
517	G3(Ref.)	141	336	0.983463
518	G3(Ref.)	159	290	0.88356
519	G3(Ref.)	138	348	0.993291
520	G3(Ref.)	143	367	0.987867
521	G3(Ref.)	161	348	0.944884
522	G4	206	419	0.949195
523	G3(Ref.)	143	348	0.980464
524	G3(Ref.)	203	290	0.697505
525	G3(Ref.)	138	321	0.99036
526	G3(Ref.)	173	321	0.891849
527	G3(Ref.)	105	304	1
528	G3(Ref.)	303	363	0.769582
529	G3(Ref.)	145	362	0.979567
530	G3(Ref.)	195	302	0.772466
531	G3(Ref.)	144	355	0.979546
532	G3(Ref.)	319	355	0.667847
533	G4	317	419	0.861964
534	G3(Ref.)	308	348	0.693523
535	G4	316	370	0.819794
536	G3(Ref.)	306	313	0.506646
537	G4	345	370	0.731888
538	G3(Ref.)	347	363	0.662034
539	G3(Ref.)	191	321	0.848039
540	G3(Ref.)	348	367	0.641633
541	G3(Ref.)	303	363	0.777454
542	G3(Ref.)	295	321	0.617233
543	G4	159	384	0.977769
544	G4	154	370	0.975882
545	G3(Ref.)	174	367	0.94752
546	G3(Ref.)	161	313	0.898798
547	G4	168	384	0.969852
548	G3(Ref.)	156	259	0.863089
549	G4	166	384	0.969481
550	G3(Ref.)	321	363	0.710688

## Sheet: Fig. 5F
sample	group	HBA1C	HBA1C values
1	G1	HBA1C_baseline	6.3
2	G1	HBA1C_baseline	6.9
3	G1	HBA1C_baseline	6.6
4	G1	HBA1C_baseline	6.4
5	G1	HBA1C_baseline	6.3
6	G1	HBA1C_baseline	6.4
7	G1	HBA1C_baseline	6.2
8	G1	HBA1C_baseline	6.2
9	G1	HBA1C_baseline	5.9
10	G1	HBA1C_baseline	6.5
11	G1	HBA1C_baseline	6.2
12	G1	HBA1C_baseline	5.9
13	G1	HBA1C_baseline	6.9
14	G1	HBA1C_baseline	7.6
15	G1	HBA1C_baseline	7.1
16	G1	HBA1C_baseline	9.5
17	G1	HBA1C_baseline	6.6
18	G1	HBA1C_baseline	6.2
19	G1	HBA1C_baseline	9
20	G1	HBA1C_baseline	13
21	G1	HBA1C_baseline	8
22	G1	HBA1C_baseline	6.4
23	G1	HBA1C_baseline	6.5
24	G1	HBA1C_baseline	7.4
25	G1	HBA1C_baseline	10.9
26	G1	HBA1C_baseline	9.3
27	G1	HBA1C_baseline	6.5
28	G1	HBA1C_baseline	7.1
29	G1	HBA1C_baseline	6.9
30	G1	HBA1C_baseline	9.2
31	G1	HBA1C_baseline	7
32	G1	HBA1C_baseline	9.4
33	G1	HBA1C_baseline	5.3
34	G2	HBA1C_baseline	9.5
35	G2	HBA1C_baseline	5.7
36	G2	HBA1C_baseline	5.9
37	G3(Ref.)	HBA1C_baseline	5.7
38	G3(Ref.)	HBA1C_baseline	5.4
39	G3(Ref.)	HBA1C_baseline	5.3
40	G3(Ref.)	HBA1C_baseline	6.2
41	G3(Ref.)	HBA1C_baseline	6.2
42	G3(Ref.)	HBA1C_baseline	5.7
43	G3(Ref.)	HBA1C_baseline	5.6
44	G3(Ref.)	HBA1C_baseline	5.7
45	G3(Ref.)	HBA1C_baseline	5.8
46	G3(Ref.)	HBA1C_baseline	6.5
47	G3(Ref.)	HBA1C_baseline	5.9
48	G3(Ref.)	HBA1C_baseline	5.5
49	G3(Ref.)	HBA1C_baseline	5.9
50	G3(Ref.)	HBA1C_baseline	6
51	G3(Ref.)	HBA1C_baseline	5.4
52	G3(Ref.)	HBA1C_baseline	6.3
53	G3(Ref.)	HBA1C_baseline	5.8
54	G3(Ref.)	HBA1C_baseline	6.3
55	G3(Ref.)	HBA1C_baseline	5.6
56	G3(Ref.)	HBA1C_baseline	5.8
57	G3(Ref.)	HBA1C_baseline	5.3
58	G3(Ref.)	HBA1C_baseline	5.5
59	G3(Ref.)	HBA1C_baseline	5.9
60	G3(Ref.)	HBA1C_baseline	5.9
61	G3(Ref.)	HBA1C_baseline	5.9
62	G3(Ref.)	HBA1C_baseline	6.4
63	G3(Ref.)	HBA1C_baseline	5.6
64	G3(Ref.)	HBA1C_baseline	6.2
65	G3(Ref.)	HBA1C_baseline	5.6
66	G3(Ref.)	HBA1C_baseline	5.7
67	G3(Ref.)	HBA1C_baseline	6.3
68	G3(Ref.)	HBA1C_baseline	6.1
69	G3(Ref.)	HBA1C_baseline	5.7
70	G3(Ref.)	HBA1C_baseline	5.2
71	G3(Ref.)	HBA1C_baseline	5.8
72	G3(Ref.)	HBA1C_baseline	5.8
73	G3(Ref.)	HBA1C_baseline	5.7
74	G3(Ref.)	HBA1C_baseline	5.4
75	G3(Ref.)	HBA1C_baseline	6.2
76	G3(Ref.)	HBA1C_baseline	6.3
77	G3(Ref.)	HBA1C_baseline	5.9
78	G3(Ref.)	HBA1C_baseline	5.8
79	G3(Ref.)	HBA1C_baseline	5.5
80	G3(Ref.)	HBA1C_baseline	5.7
81	G3(Ref.)	HBA1C_baseline	5.8
82	G3(Ref.)	HBA1C_baseline	5.9
83	G3(Ref.)	HBA1C_baseline	5.7
84	G3(Ref.)	HBA1C_baseline	6.4
85	G3(Ref.)	HBA1C_baseline	5.6
86	G3(Ref.)	HBA1C_baseline	6
87	G3(Ref.)	HBA1C_baseline	6.7
88	G3(Ref.)	HBA1C_baseline	6.1
89	G3(Ref.)	HBA1C_baseline	6.8
90	G3(Ref.)	HBA1C_baseline	6.4
91	G3(Ref.)	HBA1C_baseline	5.9
92	G3(Ref.)	HBA1C_baseline	5.7
93	G3(Ref.)	HBA1C_baseline	6.6
94	G3(Ref.)	HBA1C_baseline	6.4
95	G3(Ref.)	HBA1C_baseline	5.8
96	G3(Ref.)	HBA1C_baseline	5.8
97	G3(Ref.)	HBA1C_baseline	5.7
98	G3(Ref.)	HBA1C_baseline	5.8
99	G3(Ref.)	HBA1C_baseline	5.4
100	G3(Ref.)	HBA1C_baseline	5.8
101	G3(Ref.)	HBA1C_baseline	5.8
102	G3(Ref.)	HBA1C_baseline	6
103	G3(Ref.)	HBA1C_baseline	5.7
104	G3(Ref.)	HBA1C_baseline	6
105	G3(Ref.)	HBA1C_baseline	4.9
106	G3(Ref.)	HBA1C_baseline	5.6
107	G3(Ref.)	HBA1C_baseline	6.2
108	G3(Ref.)	HBA1C_baseline	6.1
109	G3(Ref.)	HBA1C_baseline	5.3
110	G3(Ref.)	HBA1C_baseline	5.6
111	G3(Ref.)	HBA1C_baseline	6
112	G3(Ref.)	HBA1C_baseline	5.5
113	G3(Ref.)	HBA1C_baseline	5.3
114	G3(Ref.)	HBA1C_baseline	5.8
115	G3(Ref.)	HBA1C_baseline	5.3
116	G3(Ref.)	HBA1C_baseline	5.7
117	G3(Ref.)	HBA1C_baseline	5.8
118	G3(Ref.)	HBA1C_baseline	6.1
119	G3(Ref.)	HBA1C_baseline	5.8
120	G3(Ref.)	HBA1C_baseline	6.1
121	G3(Ref.)	HBA1C_baseline	5.8
122	G3(Ref.)	HBA1C_baseline	5.7
123	G3(Ref.)	HBA1C_baseline	6.3
124	G3(Ref.)	HBA1C_baseline	5.9
125	G3(Ref.)	HBA1C_baseline	5.6
126	G3(Ref.)	HBA1C_baseline	5.6
127	G3(Ref.)	HBA1C_baseline	6
128	G3(Ref.)	HBA1C_baseline	6
129	G3(Ref.)	HBA1C_baseline	5.5
130	G3(Ref.)	HBA1C_baseline	5.9
131	G3(Ref.)	HBA1C_baseline	6
132	G3(Ref.)	HBA1C_baseline	6.7
133	G3(Ref.)	HBA1C_baseline	6.6
134	G3(Ref.)	HBA1C_baseline	5.9
135	G3(Ref.)	HBA1C_baseline	5.8
136	G3(Ref.)	HBA1C_baseline	5.6
137	G3(Ref.)	HBA1C_baseline	5.3
138	G3(Ref.)	HBA1C_baseline	5.9
139	G3(Ref.)	HBA1C_baseline	5.2
140	G3(Ref.)	HBA1C_baseline	5.8
141	G3(Ref.)	HBA1C_baseline	5.6
142	G3(Ref.)	HBA1C_baseline	5.7
143	G3(Ref.)	HBA1C_baseline	5.9
144	G3(Ref.)	HBA1C_baseline	5.9
145	G3(Ref.)	HBA1C_baseline	5.4
146	G3(Ref.)	HBA1C_baseline	5.5
147	G3(Ref.)	HBA1C_baseline	6.1
148	G3(Ref.)	HBA1C_baseline	5.5
149	G3(Ref.)	HBA1C_baseline	6
150	G3(Ref.)	HBA1C_baseline	5.2
151	G3(Ref.)	HBA1C_baseline	5.8
152	G3(Ref.)	HBA1C_baseline	6.1
153	G3(Ref.)	HBA1C_baseline	5.3
154	G3(Ref.)	HBA1C_baseline	5.8
155	G3(Ref.)	HBA1C_baseline	6.6
156	G3(Ref.)	HBA1C_baseline	9
157	G3(Ref.)	HBA1C_baseline	6.4
158	G3(Ref.)	HBA1C_baseline	5.7
159	G3(Ref.)	HBA1C_baseline	5.2
160	G3(Ref.)	HBA1C_baseline	5.6
161	G3(Ref.)	HBA1C_baseline	5.7
162	G3(Ref.)	HBA1C_baseline	5.1
163	G3(Ref.)	HBA1C_baseline	5.5
164	G3(Ref.)	HBA1C_baseline	5.7
165	G3(Ref.)	HBA1C_baseline	5.7
166	G3(Ref.)	HBA1C_baseline	6
167	G3(Ref.)	HBA1C_baseline	5.6
168	G3(Ref.)	HBA1C_baseline	5.5
169	G3(Ref.)	HBA1C_baseline	5.2
170	G3(Ref.)	HBA1C_baseline	5.5
171	G3(Ref.)	HBA1C_baseline	5.2
172	G3(Ref.)	HBA1C_baseline	6.3
173	G3(Ref.)	HBA1C_baseline	5.7
174	G3(Ref.)	HBA1C_baseline	6.3
175	G3(Ref.)	HBA1C_baseline	5.5
176	G3(Ref.)	HBA1C_baseline	6
177	G3(Ref.)	HBA1C_baseline	4.7
178	G3(Ref.)	HBA1C_baseline	5.7
179	G3(Ref.)	HBA1C_baseline	5.5
180	G3(Ref.)	HBA1C_baseline	5.3
181	G3(Ref.)	HBA1C_baseline	5.8
182	G3(Ref.)	HBA1C_baseline	5.8
183	G3(Ref.)	HBA1C_baseline	5.5
184	G3(Ref.)	HBA1C_baseline	5.9
185	G3(Ref.)	HBA1C_baseline	5.7
186	G3(Ref.)	HBA1C_baseline	5.7
187	G3(Ref.)	HBA1C_baseline	6
188	G3(Ref.)	HBA1C_baseline	5.5
189	G3(Ref.)	HBA1C_baseline	5.2
190	G3(Ref.)	HBA1C_baseline	5.4
191	G3(Ref.)	HBA1C_baseline	4.9
192	G3(Ref.)	HBA1C_baseline	5.5
193	G3(Ref.)	HBA1C_baseline	5.2
194	G3(Ref.)	HBA1C_baseline	5.9
195	G3(Ref.)	HBA1C_baseline	5.6
196	G3(Ref.)	HBA1C_baseline	6
197	G3(Ref.)	HBA1C_baseline	5.4
198	G3(Ref.)	HBA1C_baseline	5.5
199	G3(Ref.)	HBA1C_baseline	5.4
200	G3(Ref.)	HBA1C_baseline	5.5
201	G3(Ref.)	HBA1C_baseline	6.7
202	G3(Ref.)	HBA1C_baseline	5.3
203	G3(Ref.)	HBA1C_baseline	5.5
204	G3(Ref.)	HBA1C_baseline	6
205	G3(Ref.)	HBA1C_baseline	5.6
206	G3(Ref.)	HBA1C_baseline	6.2
207	G3(Ref.)	HBA1C_baseline	5.9
208	G3(Ref.)	HBA1C_baseline	5.5
209	G3(Ref.)	HBA1C_baseline	5.1
210	G3(Ref.)	HBA1C_baseline	5.8
211	G3(Ref.)	HBA1C_baseline	5.8
212	G3(Ref.)	HBA1C_baseline	5.4
213	G3(Ref.)	HBA1C_baseline	5.7
214	G3(Ref.)	HBA1C_baseline	5.5
215	G3(Ref.)	HBA1C_baseline	5.8
216	G3(Ref.)	HBA1C_baseline	5.8
217	G3(Ref.)	HBA1C_baseline	5.6
218	G3(Ref.)	HBA1C_baseline	5.7
219	G3(Ref.)	HBA1C_baseline	6
220	G3(Ref.)	HBA1C_baseline	5.2
221	G3(Ref.)	HBA1C_baseline	5.8
222	G3(Ref.)	HBA1C_baseline	6.2
223	G3(Ref.)	HBA1C_baseline	7.1
224	G3(Ref.)	HBA1C_baseline	5.3
225	G3(Ref.)	HBA1C_baseline	5.3
226	G3(Ref.)	HBA1C_baseline	5.5
227	G3(Ref.)	HBA1C_baseline	6.4
228	G3(Ref.)	HBA1C_baseline	5.6
229	G3(Ref.)	HBA1C_baseline	5.9
230	G3(Ref.)	HBA1C_baseline	6.1
231	G3(Ref.)	HBA1C_baseline	5.9
232	G3(Ref.)	HBA1C_baseline	5.5
233	G3(Ref.)	HBA1C_baseline	6
234	G3(Ref.)	HBA1C_baseline	5.4
235	G3(Ref.)	HBA1C_baseline	6.1
236	G3(Ref.)	HBA1C_baseline	6
237	G3(Ref.)	HBA1C_baseline	6.2
238	G3(Ref.)	HBA1C_baseline	5.8
239	G3(Ref.)	HBA1C_baseline	6.2
240	G3(Ref.)	HBA1C_baseline	5.7
241	G3(Ref.)	HBA1C_baseline	5.9
242	G3(Ref.)	HBA1C_baseline	6.2
243	G3(Ref.)	HBA1C_baseline	6.1
244	G3(Ref.)	HBA1C_baseline	6.7
245	G3(Ref.)	HBA1C_baseline	5.7
246	G3(Ref.)	HBA1C_baseline	6.1
247	G3(Ref.)	HBA1C_baseline	6.2
248	G3(Ref.)	HBA1C_baseline	9
249	G3(Ref.)	HBA1C_baseline	5.6
250	G3(Ref.)	HBA1C_baseline	5.6
251	G3(Ref.)	HBA1C_baseline	5.7
252	G3(Ref.)	HBA1C_baseline	6.3
253	G3(Ref.)	HBA1C_baseline	6.8
254	G3(Ref.)	HBA1C_baseline	6.2
255	G3(Ref.)	HBA1C_baseline	6.4
256	G3(Ref.)	HBA1C_baseline	6.3
257	G3(Ref.)	HBA1C_baseline	5.9
258	G3(Ref.)	HBA1C_baseline	5.5
259	G3(Ref.)	HBA1C_baseline	5.5
260	G3(Ref.)	HBA1C_baseline	6
261	G3(Ref.)	HBA1C_baseline	5.7
262	G3(Ref.)	HBA1C_baseline	5.8
263	G3(Ref.)	HBA1C_baseline	5.9
264	G3(Ref.)	HBA1C_baseline	5.5
265	G3(Ref.)	HBA1C_baseline	6.3
266	G3(Ref.)	HBA1C_baseline	5.8
267	G3(Ref.)	HBA1C_baseline	5.2
268	G3(Ref.)	HBA1C_baseline	6.3
269	G3(Ref.)	HBA1C_baseline	5.5
270	G3(Ref.)	HBA1C_baseline	5.9
271	G3(Ref.)	HBA1C_baseline	5.4
272	G3(Ref.)	HBA1C_baseline	6.5
273	G3(Ref.)	HBA1C_baseline	6.5
274	G3(Ref.)	HBA1C_baseline	7.2
275	G3(Ref.)	HBA1C_baseline	6.2
276	G3(Ref.)	HBA1C_baseline	6.2
277	G3(Ref.)	HBA1C_baseline	6.5
278	G3(Ref.)	HBA1C_baseline	5.3
279	G3(Ref.)	HBA1C_baseline	5.7
280	G3(Ref.)	HBA1C_baseline	5.6
281	G3(Ref.)	HBA1C_baseline	5.8
282	G3(Ref.)	HBA1C_baseline	5.7
283	G3(Ref.)	HBA1C_baseline	5.5
284	G3(Ref.)	HBA1C_baseline	5.4
285	G3(Ref.)	HBA1C_baseline	5.6
286	G3(Ref.)	HBA1C_baseline	5.6
287	G3(Ref.)	HBA1C_baseline	5.9
288	G3(Ref.)	HBA1C_baseline	5.6
289	G3(Ref.)	HBA1C_baseline	5.7
290	G3(Ref.)	HBA1C_baseline	5.6
291	G3(Ref.)	HBA1C_baseline	6.1
292	G3(Ref.)	HBA1C_baseline	5.6
293	G3(Ref.)	HBA1C_baseline	6.2
294	G3(Ref.)	HBA1C_baseline	6.1
295	G3(Ref.)	HBA1C_baseline	5.5
296	G3(Ref.)	HBA1C_baseline	6.6
297	G3(Ref.)	HBA1C_baseline	5.6
298	G3(Ref.)	HBA1C_baseline	5.4
299	G3(Ref.)	HBA1C_baseline	5.6
300	G3(Ref.)	HBA1C_baseline	5.7
301	G3(Ref.)	HBA1C_baseline	5.7
302	G3(Ref.)	HBA1C_baseline	5.6
303	G3(Ref.)	HBA1C_baseline	5.7
304	G3(Ref.)	HBA1C_baseline	5.4
305	G3(Ref.)	HBA1C_baseline	10.6
306	G3(Ref.)	HBA1C_baseline	5.9
307	G3(Ref.)	HBA1C_baseline	5.8
308	G3(Ref.)	HBA1C_baseline	6
309	G3(Ref.)	HBA1C_baseline	6.1
310	G3(Ref.)	HBA1C_baseline	6.9
311	G3(Ref.)	HBA1C_baseline	6
312	G3(Ref.)	HBA1C_baseline	6
313	G3(Ref.)	HBA1C_baseline	6
314	G3(Ref.)	HBA1C_baseline	6.5
315	G3(Ref.)	HBA1C_baseline	6
316	G3(Ref.)	HBA1C_baseline	5.7
317	G3(Ref.)	HBA1C_baseline	6
318	G3(Ref.)	HBA1C_baseline	6.5
319	G3(Ref.)	HBA1C_baseline	6
320	G3(Ref.)	HBA1C_baseline	6.1
321	G3(Ref.)	HBA1C_baseline	5.8
322	G3(Ref.)	HBA1C_baseline	6.3
323	G3(Ref.)	HBA1C_baseline	6.4
324	G3(Ref.)	HBA1C_baseline	6.4
325	G3(Ref.)	HBA1C_baseline	6.1
326	G3(Ref.)	HBA1C_baseline	5.7
327	G3(Ref.)	HBA1C_baseline	6
328	G3(Ref.)	HBA1C_baseline	6.4
329	G3(Ref.)	HBA1C_baseline	5.7
330	G3(Ref.)	HBA1C_baseline	5.6
331	G3(Ref.)	HBA1C_baseline	6
332	G3(Ref.)	HBA1C_baseline	6.3
333	G3(Ref.)	HBA1C_baseline	6.6
334	G3(Ref.)	HBA1C_baseline	6.1
335	G3(Ref.)	HBA1C_baseline	6.3
336	G3(Ref.)	HBA1C_baseline	7.5
337	G3(Ref.)	HBA1C_baseline	6
338	G3(Ref.)	HBA1C_baseline	6.9
339	G3(Ref.)	HBA1C_baseline	6.7
340	G3(Ref.)	HBA1C_baseline	6.1
341	G3(Ref.)	HBA1C_baseline	5.7
342	G3(Ref.)	HBA1C_baseline	5.1
343	G3(Ref.)	HBA1C_baseline	6.2
344	G3(Ref.)	HBA1C_baseline	6.2
345	G3(Ref.)	HBA1C_baseline	5.6
346	G3(Ref.)	HBA1C_baseline	5.6
347	G3(Ref.)	HBA1C_baseline	5.8
348	G3(Ref.)	HBA1C_baseline	7
349	G3(Ref.)	HBA1C_baseline	5.9
350	G3(Ref.)	HBA1C_baseline	5.8
351	G3(Ref.)	HBA1C_baseline	5.5
352	G3(Ref.)	HBA1C_baseline	5.4
353	G3(Ref.)	HBA1C_baseline	6.4
354	G3(Ref.)	HBA1C_baseline	6.7
355	G3(Ref.)	HBA1C_baseline	6.7
356	G3(Ref.)	HBA1C_baseline	5.6
357	G3(Ref.)	HBA1C_baseline	6.1
358	G3(Ref.)	HBA1C_baseline	6.2
359	G3(Ref.)	HBA1C_baseline	6.3
360	G3(Ref.)	HBA1C_baseline	6.1
361	G3(Ref.)	HBA1C_baseline	6.3
362	G3(Ref.)	HBA1C_baseline	5.6
363	G3(Ref.)	HBA1C_baseline	5.6
364	G3(Ref.)	HBA1C_baseline	7
365	G3(Ref.)	HBA1C_baseline	6.1
366	G3(Ref.)	HBA1C_baseline	5.5
367	G3(Ref.)	HBA1C_baseline	6.2
368	G3(Ref.)	HBA1C_baseline	5.9
369	G3(Ref.)	HBA1C_baseline	6.1
370	G3(Ref.)	HBA1C_baseline	6.2
371	G3(Ref.)	HBA1C_baseline	5.7
372	G3(Ref.)	HBA1C_baseline	5.6
373	G3(Ref.)	HBA1C_baseline	5.6
374	G3(Ref.)	HBA1C_baseline	5.8
375	G3(Ref.)	HBA1C_baseline	5.9
376	G3(Ref.)	HBA1C_baseline	6.3
377	G3(Ref.)	HBA1C_baseline	5.7
378	G3(Ref.)	HBA1C_baseline	5.7
379	G3(Ref.)	HBA1C_baseline	6
380	G3(Ref.)	HBA1C_baseline	5.7
381	G3(Ref.)	HBA1C_baseline	7.5
382	G3(Ref.)	HBA1C_baseline	6
383	G3(Ref.)	HBA1C_baseline	5.7
384	G3(Ref.)	HBA1C_baseline	5.7
385	G3(Ref.)	HBA1C_baseline	6.6
386	G3(Ref.)	HBA1C_baseline	5.6
387	G3(Ref.)	HBA1C_baseline	5.2
388	G3(Ref.)	HBA1C_baseline	5.4
389	G3(Ref.)	HBA1C_baseline	5.8
390	G3(Ref.)	HBA1C_baseline	6.5
391	G3(Ref.)	HBA1C_baseline	5.8
392	G3(Ref.)	HBA1C_baseline	5.2
393	G3(Ref.)	HBA1C_baseline	6
394	G3(Ref.)	HBA1C_baseline	5.8
395	G3(Ref.)	HBA1C_baseline	6.4
396	G3(Ref.)	HBA1C_baseline	4.8
397	G3(Ref.)	HBA1C_baseline	5.7
398	G3(Ref.)	HBA1C_baseline	5.6
399	G3(Ref.)	HBA1C_baseline	5.4
400	G3(Ref.)	HBA1C_baseline	5.5
401	G3(Ref.)	HBA1C_baseline	5.1
402	G3(Ref.)	HBA1C_baseline	5.3
403	G3(Ref.)	HBA1C_baseline	6.3
404	G3(Ref.)	HBA1C_baseline	5.2
405	G3(Ref.)	HBA1C_baseline	5.8
406	G3(Ref.)	HBA1C_baseline	5.9
407	G3(Ref.)	HBA1C_baseline	5.4
408	G3(Ref.)	HBA1C_baseline	5.9
409	G3(Ref.)	HBA1C_baseline	5.7
410	G3(Ref.)	HBA1C_baseline	5.5
411	G3(Ref.)	HBA1C_baseline	5.5
412	G3(Ref.)	HBA1C_baseline	7.3
413	G3(Ref.)	HBA1C_baseline	5.2
414	G3(Ref.)	HBA1C_baseline	5.9
415	G3(Ref.)	HBA1C_baseline	5.7
416	G3(Ref.)	HBA1C_baseline	5.5
417	G3(Ref.)	HBA1C_baseline	5.7
418	G3(Ref.)	HBA1C_baseline	5.4
419	G3(Ref.)	HBA1C_baseline	9.3
420	G3(Ref.)	HBA1C_baseline	5.9
421	G3(Ref.)	HBA1C_baseline	5.3
422	G3(Ref.)	HBA1C_baseline	6.1
423	G3(Ref.)	HBA1C_baseline	5.8
424	G3(Ref.)	HBA1C_baseline	5.6
425	G3(Ref.)	HBA1C_baseline	5.5
426	G3(Ref.)	HBA1C_baseline	5.7
427	G3(Ref.)	HBA1C_baseline	4.9
428	G3(Ref.)	HBA1C_baseline	5.5
429	G3(Ref.)	HBA1C_baseline	6
430	G3(Ref.)	HBA1C_baseline	5.5
431	G3(Ref.)	HBA1C_baseline	5.8
432	G3(Ref.)	HBA1C_baseline	5.8
433	G3(Ref.)	HBA1C_baseline	7
434	G3(Ref.)	HBA1C_baseline	6.2
435	G3(Ref.)	HBA1C_baseline	5.9
436	G3(Ref.)	HBA1C_baseline	5.8
437	G3(Ref.)	HBA1C_baseline	6
438	G3(Ref.)	HBA1C_baseline	6.3
439	G4	HBA1C_baseline	5.6
440	G4	HBA1C_baseline	5.4
441	G4	HBA1C_baseline	5.4
442	G4	HBA1C_baseline	5.7
443	G4	HBA1C_baseline	5.8
444	G4	HBA1C_baseline	5.5
445	G4	HBA1C_baseline	5.3
446	G4	HBA1C_baseline	5.7
447	G4	HBA1C_baseline	5.5
448	G4	HBA1C_baseline	5.6
449	G4	HBA1C_baseline	5.8
450	G4	HBA1C_baseline	5.8
451	G4	HBA1C_baseline	5.7
452	G4	HBA1C_baseline	5.7
453	G4	HBA1C_baseline	5.4
454	G4	HBA1C_baseline	7
455	G4	HBA1C_baseline	5.6
456	G4	HBA1C_baseline	5.5
457	G4	HBA1C_baseline	6
458	G4	HBA1C_baseline	5.7
459	G4	HBA1C_baseline	5.5
460	G4	HBA1C_baseline	5.5
461	G4	HBA1C_baseline	5.9
462	G4	HBA1C_baseline	5.7
463	G4	HBA1C_baseline	5.9
464	G4	HBA1C_baseline	5.8
465	G4	HBA1C_baseline	6.2
466	G4	HBA1C_baseline	5.6
467	G4	HBA1C_baseline	5.5
468	G4	HBA1C_baseline	6.1
469	G4	HBA1C_baseline	5.9
470	G4	HBA1C_baseline	5.7
471	G4	HBA1C_baseline	5.9
472	G4	HBA1C_baseline	5.5
473	G4	HBA1C_baseline	5.9
474	G4	HBA1C_baseline	6.2
475	G4	HBA1C_baseline	5.5
476	G4	HBA1C_baseline	5.2
477	G4	HBA1C_baseline	5.3
478	G4	HBA1C_baseline	5.7
479	G4	HBA1C_baseline	5.7
480	G4	HBA1C_baseline	5.7
481	G4	HBA1C_baseline	5.6
482	G4	HBA1C_baseline	5.5
483	G4	HBA1C_baseline	5.2
484	G4	HBA1C_baseline	5.4
485	G4	HBA1C_baseline	5.8
486	G4	HBA1C_baseline	6.2
487	G4	HBA1C_baseline	5.3
488	G4	HBA1C_baseline	5.7
489	G4	HBA1C_baseline	5.3
490	G4	HBA1C_baseline	5.5
491	G4	HBA1C_baseline	5.3
492	G4	HBA1C_baseline	5.3
493	G4	HBA1C_baseline	4.8
494	G4	HBA1C_baseline	5.8
495	G4	HBA1C_baseline	5.4
496	G4	HBA1C_baseline	5.7
497	G4	HBA1C_baseline	5.1
498	G4	HBA1C_baseline	5.4
499	G4	HBA1C_baseline	6.2
500	G4	HBA1C_baseline	5.6
501	G4	HBA1C_baseline	5.7
502	G4	HBA1C_baseline	5.8
503	G4	HBA1C_baseline	5.7
504	G4	HBA1C_baseline	5.8
505	G4	HBA1C_baseline	5.6
506	G4	HBA1C_baseline	6.2
507	G4	HBA1C_baseline	5.8
508	G4	HBA1C_baseline	6.1
509	G4	HBA1C_baseline	5.6
510	G4	HBA1C_baseline	5.7
511	G4	HBA1C_baseline	5.5
512	G4	HBA1C_baseline	5.8
513	G4	HBA1C_baseline	6.4
514	G4	HBA1C_baseline	5.6
515	G4	HBA1C_baseline	5.5
516	G4	HBA1C_baseline	5.8
517	G4	HBA1C_baseline	5.3
518	G4	HBA1C_baseline	5.6
519	G4	HBA1C_baseline	5.8
520	G4	HBA1C_baseline	5.7
521	G4	HBA1C_baseline	6
522	G4	HBA1C_baseline	6
523	G4	HBA1C_baseline	5.5
524	G4	HBA1C_baseline	6.1
525	G4	HBA1C_baseline	5.9
526	G4	HBA1C_baseline	5.2
527	G4	HBA1C_baseline	5.7
528	G4	HBA1C_baseline	5.9
529	G4	HBA1C_baseline	5.9
530	G4	HBA1C_baseline	6.2
531	G4	HBA1C_baseline	5.5
532	G4	HBA1C_baseline	6.2
533	G4	HBA1C_baseline	5.4
534	G4	HBA1C_baseline	5.6
535	G4	HBA1C_baseline	5.7
536	G4	HBA1C_baseline	5.5
537	G4	HBA1C_baseline	5.5
538	G4	HBA1C_baseline	5.3
539	G4	HBA1C_baseline	5.9
540	G4	HBA1C_baseline	5.6
541	G4	HBA1C_baseline	5.4
542	G4	HBA1C_baseline	5.3
543	G4	HBA1C_baseline	5.1
544	G4	HBA1C_baseline	5.1
545	G4	HBA1C_baseline	5.8
546	G4	HBA1C_baseline	5.6
547	G4	HBA1C_baseline	5.3
548	G4	HBA1C_baseline	6.4
549	G4	HBA1C_baseline	5.4
550	G4	HBA1C_baseline	5.8
551	G1	HBA1C_followup	5.8
552	G1	HBA1C_followup	6.6
553	G1	HBA1C_followup	7.4
554	G1	HBA1C_followup	6.5
555	G1	HBA1C_followup	6.6
556	G1	HBA1C_followup	6.9
557	G1	HBA1C_followup	6.7
558	G1	HBA1C_followup	6.6
559	G1	HBA1C_followup	6.5
560	G1	HBA1C_followup	6.5
561	G1	HBA1C_followup	6.5
562	G1	HBA1C_followup	6.6
563	G1	HBA1C_followup	5.9
564	G1	HBA1C_followup	7.1
565	G1	HBA1C_followup	7.9
566	G1	HBA1C_followup	6.6
567	G1	HBA1C_followup	6.6
568	G1	HBA1C_followup	6.2
569	G1	HBA1C_followup	7.9
570	G1	HBA1C_followup	8.6
571	G1	HBA1C_followup	6.8
572	G1	HBA1C_followup	6.1
573	G1	HBA1C_followup	6.9
574	G1	HBA1C_followup	6.4
575	G1	HBA1C_followup	6.7
576	G1	HBA1C_followup	8.8
577	G1	HBA1C_followup	6.7
578	G1	HBA1C_followup	6.7
579	G1	HBA1C_followup	7.2
580	G1	HBA1C_followup	6.8
581	G1	HBA1C_followup	7.2
582	G1	HBA1C_followup	11
583	G1	HBA1C_followup	5.8
584	G2	HBA1C_followup	8.2
585	G2	HBA1C_followup	7.5
586	G2	HBA1C_followup	7.9
587	G3(Ref.)	HBA1C_followup	5.8
588	G3(Ref.)	HBA1C_followup	5.7
589	G3(Ref.)	HBA1C_followup	5.2
590	G3(Ref.)	HBA1C_followup	6
591	G3(Ref.)	HBA1C_followup	6.9
592	G3(Ref.)	HBA1C_followup	6.4
593	G3(Ref.)	HBA1C_followup	5.9
594	G3(Ref.)	HBA1C_followup	5.7
595	G3(Ref.)	HBA1C_followup	6.4
596	G3(Ref.)	HBA1C_followup	6.6
597	G3(Ref.)	HBA1C_followup	5.8
598	G3(Ref.)	HBA1C_followup	5.4
599	G3(Ref.)	HBA1C_followup	6.1
600	G3(Ref.)	HBA1C_followup	6
601	G3(Ref.)	HBA1C_followup	5.4
602	G3(Ref.)	HBA1C_followup	6.3
603	G3(Ref.)	HBA1C_followup	5.7
604	G3(Ref.)	HBA1C_followup	5.3
605	G3(Ref.)	HBA1C_followup	5.6
606	G3(Ref.)	HBA1C_followup	6
607	G3(Ref.)	HBA1C_followup	5.5
608	G3(Ref.)	HBA1C_followup	5.6
609	G3(Ref.)	HBA1C_followup	5.8
610	G3(Ref.)	HBA1C_followup	6.2
611	G3(Ref.)	HBA1C_followup	6.1
612	G3(Ref.)	HBA1C_followup	6.5
613	G3(Ref.)	HBA1C_followup	5.6
614	G3(Ref.)	HBA1C_followup	6.3
615	G3(Ref.)	HBA1C_followup	5.7
616	G3(Ref.)	HBA1C_followup	5.8
617	G3(Ref.)	HBA1C_followup	6.4
618	G3(Ref.)	HBA1C_followup	6
619	G3(Ref.)	HBA1C_followup	5.6
620	G3(Ref.)	HBA1C_followup	5.3
621	G3(Ref.)	HBA1C_followup	5.8
622	G3(Ref.)	HBA1C_followup	5.5
623	G3(Ref.)	HBA1C_followup	5.6
624	G3(Ref.)	HBA1C_followup	5.5
625	G3(Ref.)	HBA1C_followup	7.1
626	G3(Ref.)	HBA1C_followup	6.3
627	G3(Ref.)	HBA1C_followup	5.7
628	G3(Ref.)	HBA1C_followup	6
629	G3(Ref.)	HBA1C_followup	5.5
630	G3(Ref.)	HBA1C_followup	5.8
631	G3(Ref.)	HBA1C_followup	6.2
632	G3(Ref.)	HBA1C_followup	5.7
633	G3(Ref.)	HBA1C_followup	5.8
634	G3(Ref.)	HBA1C_followup	6.5
635	G3(Ref.)	HBA1C_followup	5.4
636	G3(Ref.)	HBA1C_followup	5.6
637	G3(Ref.)	HBA1C_followup	6
638	G3(Ref.)	HBA1C_followup	5.5
639	G3(Ref.)	HBA1C_followup	6.6
640	G3(Ref.)	HBA1C_followup	6.1
641	G3(Ref.)	HBA1C_followup	5.7
642	G3(Ref.)	HBA1C_followup	5.7
643	G3(Ref.)	HBA1C_followup	6.4
644	G3(Ref.)	HBA1C_followup	6.3
645	G3(Ref.)	HBA1C_followup	5.7
646	G3(Ref.)	HBA1C_followup	6
647	G3(Ref.)	HBA1C_followup	5.6
648	G3(Ref.)	HBA1C_followup	6.1
649	G3(Ref.)	HBA1C_followup	5.5
650	G3(Ref.)	HBA1C_followup	5.8
651	G3(Ref.)	HBA1C_followup	5.8
652	G3(Ref.)	HBA1C_followup	5.8
653	G3(Ref.)	HBA1C_followup	5.8
654	G3(Ref.)	HBA1C_followup	5.9
655	G3(Ref.)	HBA1C_followup	5.7
656	G3(Ref.)	HBA1C_followup	5.9
657	G3(Ref.)	HBA1C_followup	6
658	G3(Ref.)	HBA1C_followup	6
659	G3(Ref.)	HBA1C_followup	5.4
660	G3(Ref.)	HBA1C_followup	5.5
661	G3(Ref.)	HBA1C_followup	5.8
662	G3(Ref.)	HBA1C_followup	5.5
663	G3(Ref.)	HBA1C_followup	5.7
664	G3(Ref.)	HBA1C_followup	5.6
665	G3(Ref.)	HBA1C_followup	5.3
666	G3(Ref.)	HBA1C_followup	5.6
667	G3(Ref.)	HBA1C_followup	5.7
668	G3(Ref.)	HBA1C_followup	6.1
669	G3(Ref.)	HBA1C_followup	5.9
670	G3(Ref.)	HBA1C_followup	6
671	G3(Ref.)	HBA1C_followup	5.6
672	G3(Ref.)	HBA1C_followup	5.5
673	G3(Ref.)	HBA1C_followup	5.9
674	G3(Ref.)	HBA1C_followup	5.8
675	G3(Ref.)	HBA1C_followup	5.8
676	G3(Ref.)	HBA1C_followup	5.6
677	G3(Ref.)	HBA1C_followup	5.7
678	G3(Ref.)	HBA1C_followup	6.1
679	G3(Ref.)	HBA1C_followup	5.9
680	G3(Ref.)	HBA1C_followup	6
681	G3(Ref.)	HBA1C_followup	6.2
682	G3(Ref.)	HBA1C_followup	6.4
683	G3(Ref.)	HBA1C_followup	7
684	G3(Ref.)	HBA1C_followup	6.4
685	G3(Ref.)	HBA1C_followup	6
686	G3(Ref.)	HBA1C_followup	5.9
687	G3(Ref.)	HBA1C_followup	5.8
688	G3(Ref.)	HBA1C_followup	6.1
689	G3(Ref.)	HBA1C_followup	5.1
690	G3(Ref.)	HBA1C_followup	5.8
691	G3(Ref.)	HBA1C_followup	5.7
692	G3(Ref.)	HBA1C_followup	5.6
693	G3(Ref.)	HBA1C_followup	5.9
694	G3(Ref.)	HBA1C_followup	6.1
695	G3(Ref.)	HBA1C_followup	5.8
696	G3(Ref.)	HBA1C_followup	5.2
697	G3(Ref.)	HBA1C_followup	6.4
698	G3(Ref.)	HBA1C_followup	5.8
699	G3(Ref.)	HBA1C_followup	7.8
700	G3(Ref.)	HBA1C_followup	5.6
701	G3(Ref.)	HBA1C_followup	6.5
702	G3(Ref.)	HBA1C_followup	6.2
703	G3(Ref.)	HBA1C_followup	5.3
704	G3(Ref.)	HBA1C_followup	5.8
705	G3(Ref.)	HBA1C_followup	6.6
706	G3(Ref.)	HBA1C_followup	12.2
707	G3(Ref.)	HBA1C_followup	6.4
708	G3(Ref.)	HBA1C_followup	6.1
709	G3(Ref.)	HBA1C_followup	5.3
710	G3(Ref.)	HBA1C_followup	5.8
711	G3(Ref.)	HBA1C_followup	7
712	G3(Ref.)	HBA1C_followup	5.6
713	G3(Ref.)	HBA1C_followup	5.5
714	G3(Ref.)	HBA1C_followup	5.7
715	G3(Ref.)	HBA1C_followup	6.3
716	G3(Ref.)	HBA1C_followup	5.8
717	G3(Ref.)	HBA1C_followup	5.7
718	G3(Ref.)	HBA1C_followup	5.7
719	G3(Ref.)	HBA1C_followup	5.5
720	G3(Ref.)	HBA1C_followup	5.4
721	G3(Ref.)	HBA1C_followup	5.6
722	G3(Ref.)	HBA1C_followup	6.1
723	G3(Ref.)	HBA1C_followup	5.9
724	G3(Ref.)	HBA1C_followup	6.5
725	G3(Ref.)	HBA1C_followup	5.6
726	G3(Ref.)	HBA1C_followup	6.2
727	G3(Ref.)	HBA1C_followup	5.3
728	G3(Ref.)	HBA1C_followup	6
729	G3(Ref.)	HBA1C_followup	5.9
730	G3(Ref.)	HBA1C_followup	5.8
731	G3(Ref.)	HBA1C_followup	6.6
732	G3(Ref.)	HBA1C_followup	5.9
733	G3(Ref.)	HBA1C_followup	5.6
734	G3(Ref.)	HBA1C_followup	6.6
735	G3(Ref.)	HBA1C_followup	5.7
736	G3(Ref.)	HBA1C_followup	5.8
737	G3(Ref.)	HBA1C_followup	6.2
738	G3(Ref.)	HBA1C_followup	6
739	G3(Ref.)	HBA1C_followup	5.3
740	G3(Ref.)	HBA1C_followup	6.2
741	G3(Ref.)	HBA1C_followup	5.5
742	G3(Ref.)	HBA1C_followup	5.9
743	G3(Ref.)	HBA1C_followup	5.6
744	G3(Ref.)	HBA1C_followup	6
745	G3(Ref.)	HBA1C_followup	5.7
746	G3(Ref.)	HBA1C_followup	6.5
747	G3(Ref.)	HBA1C_followup	5.4
748	G3(Ref.)	HBA1C_followup	6
749	G3(Ref.)	HBA1C_followup	5.7
750	G3(Ref.)	HBA1C_followup	5.7
751	G3(Ref.)	HBA1C_followup	6.5
752	G3(Ref.)	HBA1C_followup	5.5
753	G3(Ref.)	HBA1C_followup	5.8
754	G3(Ref.)	HBA1C_followup	6.1
755	G3(Ref.)	HBA1C_followup	6.1
756	G3(Ref.)	HBA1C_followup	6.6
757	G3(Ref.)	HBA1C_followup	5.4
758	G3(Ref.)	HBA1C_followup	5.7
759	G3(Ref.)	HBA1C_followup	5.4
760	G3(Ref.)	HBA1C_followup	5.9
761	G3(Ref.)	HBA1C_followup	6.2
762	G3(Ref.)	HBA1C_followup	5.6
763	G3(Ref.)	HBA1C_followup	5.7
764	G3(Ref.)	HBA1C_followup	6
765	G3(Ref.)	HBA1C_followup	6
766	G3(Ref.)	HBA1C_followup	6.4
767	G3(Ref.)	HBA1C_followup	5.9
768	G3(Ref.)	HBA1C_followup	5.7
769	G3(Ref.)	HBA1C_followup	5.9
770	G3(Ref.)	HBA1C_followup	5.8
771	G3(Ref.)	HBA1C_followup	6.1
772	G3(Ref.)	HBA1C_followup	6.4
773	G3(Ref.)	HBA1C_followup	8
774	G3(Ref.)	HBA1C_followup	5.9
775	G3(Ref.)	HBA1C_followup	5.5
776	G3(Ref.)	HBA1C_followup	5.7
777	G3(Ref.)	HBA1C_followup	6.3
778	G3(Ref.)	HBA1C_followup	5.8
779	G3(Ref.)	HBA1C_followup	6
780	G3(Ref.)	HBA1C_followup	6.5
781	G3(Ref.)	HBA1C_followup	6.5
782	G3(Ref.)	HBA1C_followup	5.9
783	G3(Ref.)	HBA1C_followup	6
784	G3(Ref.)	HBA1C_followup	5.7
785	G3(Ref.)	HBA1C_followup	6.3
786	G3(Ref.)	HBA1C_followup	6.6
787	G3(Ref.)	HBA1C_followup	6.2
788	G3(Ref.)	HBA1C_followup	5.8
789	G3(Ref.)	HBA1C_followup	6.6
790	G3(Ref.)	HBA1C_followup	5.6
791	G3(Ref.)	HBA1C_followup	5.5
792	G3(Ref.)	HBA1C_followup	6.2
793	G3(Ref.)	HBA1C_followup	5.8
794	G3(Ref.)	HBA1C_followup	6.8
795	G3(Ref.)	HBA1C_followup	5.7
796	G3(Ref.)	HBA1C_followup	6
797	G3(Ref.)	HBA1C_followup	6.5
798	G3(Ref.)	HBA1C_followup	7.1
799	G3(Ref.)	HBA1C_followup	5.9
800	G3(Ref.)	HBA1C_followup	5.8
801	G3(Ref.)	HBA1C_followup	6.1
802	G3(Ref.)	HBA1C_followup	6.9
803	G3(Ref.)	HBA1C_followup	7.6
804	G3(Ref.)	HBA1C_followup	6.6
805	G3(Ref.)	HBA1C_followup	6.2
806	G3(Ref.)	HBA1C_followup	6.7
807	G3(Ref.)	HBA1C_followup	5.8
808	G3(Ref.)	HBA1C_followup	5.9
809	G3(Ref.)	HBA1C_followup	5.9
810	G3(Ref.)	HBA1C_followup	6.1
811	G3(Ref.)	HBA1C_followup	5.9
812	G3(Ref.)	HBA1C_followup	5.7
813	G3(Ref.)	HBA1C_followup	6.2
814	G3(Ref.)	HBA1C_followup	5.9
815	G3(Ref.)	HBA1C_followup	6.4
816	G3(Ref.)	HBA1C_followup	6.3
817	G3(Ref.)	HBA1C_followup	5.5
818	G3(Ref.)	HBA1C_followup	6.4
819	G3(Ref.)	HBA1C_followup	6.3
820	G3(Ref.)	HBA1C_followup	6
821	G3(Ref.)	HBA1C_followup	5.4
822	G3(Ref.)	HBA1C_followup	6.7
823	G3(Ref.)	HBA1C_followup	6.9
824	G3(Ref.)	HBA1C_followup	6.7
825	G3(Ref.)	HBA1C_followup	13
826	G3(Ref.)	HBA1C_followup	5.9
827	G3(Ref.)	HBA1C_followup	6.4
828	G3(Ref.)	HBA1C_followup	5.6
829	G3(Ref.)	HBA1C_followup	5.7
830	G3(Ref.)	HBA1C_followup	5.9
831	G3(Ref.)	HBA1C_followup	6
832	G3(Ref.)	HBA1C_followup	5.6
833	G3(Ref.)	HBA1C_followup	5.7
834	G3(Ref.)	HBA1C_followup	5.8
835	G3(Ref.)	HBA1C_followup	5.7
836	G3(Ref.)	HBA1C_followup	6.1
837	G3(Ref.)	HBA1C_followup	6.6
838	G3(Ref.)	HBA1C_followup	5.7
839	G3(Ref.)	HBA1C_followup	5.7
840	G3(Ref.)	HBA1C_followup	5.6
841	G3(Ref.)	HBA1C_followup	6.3
842	G3(Ref.)	HBA1C_followup	6.2
843	G3(Ref.)	HBA1C_followup	6.1
844	G3(Ref.)	HBA1C_followup	5.9
845	G3(Ref.)	HBA1C_followup	5.7
846	G3(Ref.)	HBA1C_followup	7.5
847	G3(Ref.)	HBA1C_followup	5.8
848	G3(Ref.)	HBA1C_followup	5.5
849	G3(Ref.)	HBA1C_followup	5.6
850	G3(Ref.)	HBA1C_followup	5.9
851	G3(Ref.)	HBA1C_followup	6
852	G3(Ref.)	HBA1C_followup	5.8
853	G3(Ref.)	HBA1C_followup	5.8
854	G3(Ref.)	HBA1C_followup	6
855	G3(Ref.)	HBA1C_followup	6.5
856	G3(Ref.)	HBA1C_followup	6
857	G3(Ref.)	HBA1C_followup	5.9
858	G3(Ref.)	HBA1C_followup	6.1
859	G3(Ref.)	HBA1C_followup	5.7
860	G3(Ref.)	HBA1C_followup	7.1
861	G3(Ref.)	HBA1C_followup	5.9
862	G3(Ref.)	HBA1C_followup	6.5
863	G3(Ref.)	HBA1C_followup	5.8
864	G3(Ref.)	HBA1C_followup	6.3
865	G3(Ref.)	HBA1C_followup	6.8
866	G3(Ref.)	HBA1C_followup	5.6
867	G3(Ref.)	HBA1C_followup	6
868	G3(Ref.)	HBA1C_followup	5.9
869	G3(Ref.)	HBA1C_followup	6.1
870	G3(Ref.)	HBA1C_followup	6.1
871	G3(Ref.)	HBA1C_followup	5.6
872	G3(Ref.)	HBA1C_followup	5.9
873	G3(Ref.)	HBA1C_followup	7
874	G3(Ref.)	HBA1C_followup	6.1
875	G3(Ref.)	HBA1C_followup	5.9
876	G3(Ref.)	HBA1C_followup	5.5
877	G3(Ref.)	HBA1C_followup	6.1
878	G3(Ref.)	HBA1C_followup	6.2
879	G3(Ref.)	HBA1C_followup	6.2
880	G3(Ref.)	HBA1C_followup	5.6
881	G3(Ref.)	HBA1C_followup	5.7
882	G3(Ref.)	HBA1C_followup	6.4
883	G3(Ref.)	HBA1C_followup	6.5
884	G3(Ref.)	HBA1C_followup	6.3
885	G3(Ref.)	HBA1C_followup	6.6
886	G3(Ref.)	HBA1C_followup	7.3
887	G3(Ref.)	HBA1C_followup	5.9
888	G3(Ref.)	HBA1C_followup	7.4
889	G3(Ref.)	HBA1C_followup	5.9
890	G3(Ref.)	HBA1C_followup	6.4
891	G3(Ref.)	HBA1C_followup	5.7
892	G3(Ref.)	HBA1C_followup	5.7
893	G3(Ref.)	HBA1C_followup	6.4
894	G3(Ref.)	HBA1C_followup	5.8
895	G3(Ref.)	HBA1C_followup	5.6
896	G3(Ref.)	HBA1C_followup	5.6
897	G3(Ref.)	HBA1C_followup	5.6
898	G3(Ref.)	HBA1C_followup	7.1
899	G3(Ref.)	HBA1C_followup	5.8
900	G3(Ref.)	HBA1C_followup	6.1
901	G3(Ref.)	HBA1C_followup	5.8
902	G3(Ref.)	HBA1C_followup	5.6
903	G3(Ref.)	HBA1C_followup	5.8
904	G3(Ref.)	HBA1C_followup	5.7
905	G3(Ref.)	HBA1C_followup	6.6
906	G3(Ref.)	HBA1C_followup	5.7
907	G3(Ref.)	HBA1C_followup	6.1
908	G3(Ref.)	HBA1C_followup	6
909	G3(Ref.)	HBA1C_followup	6.3
910	G3(Ref.)	HBA1C_followup	6
911	G3(Ref.)	HBA1C_followup	6.1
912	G3(Ref.)	HBA1C_followup	5.7
913	G3(Ref.)	HBA1C_followup	5.9
914	G3(Ref.)	HBA1C_followup	7
915	G3(Ref.)	HBA1C_followup	5.9
916	G3(Ref.)	HBA1C_followup	6.1
917	G3(Ref.)	HBA1C_followup	6
918	G3(Ref.)	HBA1C_followup	6
919	G3(Ref.)	HBA1C_followup	6.1
920	G3(Ref.)	HBA1C_followup	6.7
921	G3(Ref.)	HBA1C_followup	5.6
922	G3(Ref.)	HBA1C_followup	5.7
923	G3(Ref.)	HBA1C_followup	5.5
924	G3(Ref.)	HBA1C_followup	6.2
925	G3(Ref.)	HBA1C_followup	6.1
926	G3(Ref.)	HBA1C_followup	6.5
927	G3(Ref.)	HBA1C_followup	5.8
928	G3(Ref.)	HBA1C_followup	5.6
929	G3(Ref.)	HBA1C_followup	6.5
930	G3(Ref.)	HBA1C_followup	5.7
931	G3(Ref.)	HBA1C_followup	7.1
932	G3(Ref.)	HBA1C_followup	6.3
933	G3(Ref.)	HBA1C_followup	6.1
934	G3(Ref.)	HBA1C_followup	5.6
935	G3(Ref.)	HBA1C_followup	7.5
936	G3(Ref.)	HBA1C_followup	5.8
937	G3(Ref.)	HBA1C_followup	5.8
938	G3(Ref.)	HBA1C_followup	5.6
939	G3(Ref.)	HBA1C_followup	6
940	G3(Ref.)	HBA1C_followup	6.5
941	G3(Ref.)	HBA1C_followup	6.2
942	G3(Ref.)	HBA1C_followup	5.9
943	G3(Ref.)	HBA1C_followup	6.5
944	G3(Ref.)	HBA1C_followup	5.8
945	G3(Ref.)	HBA1C_followup	6.4
946	G3(Ref.)	HBA1C_followup	5.3
947	G3(Ref.)	HBA1C_followup	6.3
948	G3(Ref.)	HBA1C_followup	5.5
949	G3(Ref.)	HBA1C_followup	5.8
950	G3(Ref.)	HBA1C_followup	5.7
951	G3(Ref.)	HBA1C_followup	5.4
952	G3(Ref.)	HBA1C_followup	5.9
953	G3(Ref.)	HBA1C_followup	6.8
954	G3(Ref.)	HBA1C_followup	5.6
955	G3(Ref.)	HBA1C_followup	5.9
956	G3(Ref.)	HBA1C_followup	6.4
957	G3(Ref.)	HBA1C_followup	5.9
958	G3(Ref.)	HBA1C_followup	6.5
959	G3(Ref.)	HBA1C_followup	6.2
960	G3(Ref.)	HBA1C_followup	6
961	G3(Ref.)	HBA1C_followup	5.8
962	G3(Ref.)	HBA1C_followup	7.8
963	G3(Ref.)	HBA1C_followup	5.5
964	G3(Ref.)	HBA1C_followup	6.7
965	G3(Ref.)	HBA1C_followup	6
966	G3(Ref.)	HBA1C_followup	5.8
967	G3(Ref.)	HBA1C_followup	6
968	G3(Ref.)	HBA1C_followup	5.7
969	G3(Ref.)	HBA1C_followup	10.4
970	G3(Ref.)	HBA1C_followup	5.9
971	G3(Ref.)	HBA1C_followup	5.5
972	G3(Ref.)	HBA1C_followup	6.4
973	G3(Ref.)	HBA1C_followup	5.8
974	G3(Ref.)	HBA1C_followup	5.8
975	G3(Ref.)	HBA1C_followup	5.7
976	G3(Ref.)	HBA1C_followup	5.7
977	G3(Ref.)	HBA1C_followup	5
978	G3(Ref.)	HBA1C_followup	5.7
979	G3(Ref.)	HBA1C_followup	6.2
980	G3(Ref.)	HBA1C_followup	5.9
981	G3(Ref.)	HBA1C_followup	5.9
982	G3(Ref.)	HBA1C_followup	6.1
983	G3(Ref.)	HBA1C_followup	6.6
984	G3(Ref.)	HBA1C_followup	6.1
985	G3(Ref.)	HBA1C_followup	5.9
986	G3(Ref.)	HBA1C_followup	5.8
987	G3(Ref.)	HBA1C_followup	6
988	G3(Ref.)	HBA1C_followup	6.3
989	G4	HBA1C_followup	5.4
990	G4	HBA1C_followup	5.6
991	G4	HBA1C_followup	5.5
992	G4	HBA1C_followup	6.4
993	G4	HBA1C_followup	5.8
994	G4	HBA1C_followup	5.6
995	G4	HBA1C_followup	5.4
996	G4	HBA1C_followup	5.7
997	G4	HBA1C_followup	5.3
998	G4	HBA1C_followup	5.6
999	G4	HBA1C_followup	6
1000	G4	HBA1C_followup	5.7
1001	G4	HBA1C_followup	5.5
1002	G4	HBA1C_followup	5.3
1003	G4	HBA1C_followup	5.3
1004	G4	HBA1C_followup	6.3
1005	G4	HBA1C_followup	5.3
1006	G4	HBA1C_followup	5.5
1007	G4	HBA1C_followup	6.2
1008	G4	HBA1C_followup	5.5
1009	G4	HBA1C_followup	5.4
1010	G4	HBA1C_followup	5.5
1011	G4	HBA1C_followup	5.7
1012	G4	HBA1C_followup	5.8
1013	G4	HBA1C_followup	5.5
1014	G4	HBA1C_followup	5.6
1015	G4	HBA1C_followup	6.9
1016	G4	HBA1C_followup	5.6
1017	G4	HBA1C_followup	5.7
1018	G4	HBA1C_followup	5.6
1019	G4	HBA1C_followup	5.7
1020	G4	HBA1C_followup	5.9
1021	G4	HBA1C_followup	6.1
1022	G4	HBA1C_followup	5.7
1023	G4	HBA1C_followup	6.5
1024	G4	HBA1C_followup	6.3
1025	G4	HBA1C_followup	6
1026	G4	HBA1C_followup	5.4
1027	G4	HBA1C_followup	5.3
1028	G4	HBA1C_followup	5.9
1029	G4	HBA1C_followup	5.7
1030	G4	HBA1C_followup	5.6
1031	G4	HBA1C_followup	5.6
1032	G4	HBA1C_followup	5.9
1033	G4	HBA1C_followup	5.5
1034	G4	HBA1C_followup	5.7
1035	G4	HBA1C_followup	6.6
1036	G4	HBA1C_followup	9.5
1037	G4	HBA1C_followup	5.6
1038	G4	HBA1C_followup	6
1039	G4	HBA1C_followup	5.5
1040	G4	HBA1C_followup	5.8
1041	G4	HBA1C_followup	5.3
1042	G4	HBA1C_followup	5.4
1043	G4	HBA1C_followup	5.4
1044	G4	HBA1C_followup	6
1045	G4	HBA1C_followup	5.5
1046	G4	HBA1C_followup	6
1047	G4	HBA1C_followup	5.2
1048	G4	HBA1C_followup	5.8
1049	G4	HBA1C_followup	6.3
1050	G4	HBA1C_followup	5.7
1051	G4	HBA1C_followup	5.8
1052	G4	HBA1C_followup	5.8
1053	G4	HBA1C_followup	6
1054	G4	HBA1C_followup	6.3
1055	G4	HBA1C_followup	5.4
1056	G4	HBA1C_followup	6.3
1057	G4	HBA1C_followup	5.9
1058	G4	HBA1C_followup	6
1059	G4	HBA1C_followup	NA
1060	G4	HBA1C_followup	5.7
1061	G4	HBA1C_followup	5.3
1062	G4	HBA1C_followup	5.8
1063	G4	HBA1C_followup	6.9
1064	G4	HBA1C_followup	5.7
1065	G4	HBA1C_followup	5.4
1066	G4	HBA1C_followup	NA
1067	G4	HBA1C_followup	5.5
1068	G4	HBA1C_followup	5.5
1069	G4	HBA1C_followup	5.8
1070	G4	HBA1C_followup	6
1071	G4	HBA1C_followup	5.8
1072	G4	HBA1C_followup	6.4
1073	G4	HBA1C_followup	5.9
1074	G4	HBA1C_followup	6
1075	G4	HBA1C_followup	6
1076	G4	HBA1C_followup	5.4
1077	G4	HBA1C_followup	5.6
1078	G4	HBA1C_followup	5.8
1079	G4	HBA1C_followup	5.7
1080	G4	HBA1C_followup	6.3
1081	G4	HBA1C_followup	5.6
1082	G4	HBA1C_followup	6.6
1083	G4	HBA1C_followup	5.6
1084	G4	HBA1C_followup	5.9
1085	G4	HBA1C_followup	6.2
1086	G4	HBA1C_followup	5.5
1087	G4	HBA1C_followup	6
1088	G4	HBA1C_followup	5.6
1089	G4	HBA1C_followup	5.9
1090	G4	HBA1C_followup	6.2
1091	G4	HBA1C_followup	5.5
1092	G4	HBA1C_followup	5.9
1093	G4	HBA1C_followup	5.4
1094	G4	HBA1C_followup	5.1
1095	G4	HBA1C_followup	6
1096	G4	HBA1C_followup	5.8
1097	G4	HBA1C_followup	5.2
1098	G4	HBA1C_followup	6.6
1099	G4	HBA1C_followup	5.9
1100	G4	HBA1C_followup	5.3

## Sheet: Fig. 5G
sample	group	FastingGlucose	FastingGlucose values
1	G1	FASTING_GLUCOSE_baseline	100
2	G1	FASTING_GLUCOSE_baseline	96
3	G1	FASTING_GLUCOSE_baseline	137
4	G1	FASTING_GLUCOSE_baseline	116
5	G1	FASTING_GLUCOSE_baseline	113
6	G1	FASTING_GLUCOSE_baseline	123
7	G1	FASTING_GLUCOSE_baseline	106
8	G1	FASTING_GLUCOSE_baseline	106
9	G1	FASTING_GLUCOSE_baseline	105
10	G1	FASTING_GLUCOSE_baseline	138
11	G1	FASTING_GLUCOSE_baseline	108
12	G1	FASTING_GLUCOSE_baseline	115
13	G1	FASTING_GLUCOSE_baseline	104
14	G1	FASTING_GLUCOSE_baseline	125
15	G1	FASTING_GLUCOSE_baseline	113
16	G1	FASTING_GLUCOSE_baseline	171
17	G1	FASTING_GLUCOSE_baseline	112
18	G1	FASTING_GLUCOSE_baseline	96
19	G1	FASTING_GLUCOSE_baseline	132
20	G1	FASTING_GLUCOSE_baseline	280
21	G1	FASTING_GLUCOSE_baseline	134
22	G1	FASTING_GLUCOSE_baseline	123
23	G1	FASTING_GLUCOSE_baseline	141
24	G1	FASTING_GLUCOSE_baseline	169
25	G1	FASTING_GLUCOSE_baseline	231
26	G1	FASTING_GLUCOSE_baseline	166
27	G1	FASTING_GLUCOSE_baseline	125
28	G1	FASTING_GLUCOSE_baseline	136
29	G1	FASTING_GLUCOSE_baseline	80
30	G1	FASTING_GLUCOSE_baseline	143
31	G1	FASTING_GLUCOSE_baseline	136
32	G1	FASTING_GLUCOSE_baseline	203
33	G1	FASTING_GLUCOSE_baseline	90
34	G2	FASTING_GLUCOSE_baseline	205
35	G2	FASTING_GLUCOSE_baseline	104
36	G2	FASTING_GLUCOSE_baseline	117
37	G3(Ref.)	FASTING_GLUCOSE_baseline	94
38	G3(Ref.)	FASTING_GLUCOSE_baseline	94
39	G3(Ref.)	FASTING_GLUCOSE_baseline	92
40	G3(Ref.)	FASTING_GLUCOSE_baseline	110
41	G3(Ref.)	FASTING_GLUCOSE_baseline	100
42	G3(Ref.)	FASTING_GLUCOSE_baseline	106
43	G3(Ref.)	FASTING_GLUCOSE_baseline	97
44	G3(Ref.)	FASTING_GLUCOSE_baseline	93
45	G3(Ref.)	FASTING_GLUCOSE_baseline	89
46	G3(Ref.)	FASTING_GLUCOSE_baseline	97
47	G3(Ref.)	FASTING_GLUCOSE_baseline	103
48	G3(Ref.)	FASTING_GLUCOSE_baseline	87
49	G3(Ref.)	FASTING_GLUCOSE_baseline	115
50	G3(Ref.)	FASTING_GLUCOSE_baseline	109
51	G3(Ref.)	FASTING_GLUCOSE_baseline	76
52	G3(Ref.)	FASTING_GLUCOSE_baseline	108
53	G3(Ref.)	FASTING_GLUCOSE_baseline	87
54	G3(Ref.)	FASTING_GLUCOSE_baseline	136
55	G3(Ref.)	FASTING_GLUCOSE_baseline	92
56	G3(Ref.)	FASTING_GLUCOSE_baseline	85
57	G3(Ref.)	FASTING_GLUCOSE_baseline	93
58	G3(Ref.)	FASTING_GLUCOSE_baseline	92
59	G3(Ref.)	FASTING_GLUCOSE_baseline	91
60	G3(Ref.)	FASTING_GLUCOSE_baseline	99
61	G3(Ref.)	FASTING_GLUCOSE_baseline	99
62	G3(Ref.)	FASTING_GLUCOSE_baseline	108
63	G3(Ref.)	FASTING_GLUCOSE_baseline	88
64	G3(Ref.)	FASTING_GLUCOSE_baseline	105
65	G3(Ref.)	FASTING_GLUCOSE_baseline	96
66	G3(Ref.)	FASTING_GLUCOSE_baseline	90
67	G3(Ref.)	FASTING_GLUCOSE_baseline	94
68	G3(Ref.)	FASTING_GLUCOSE_baseline	91
69	G3(Ref.)	FASTING_GLUCOSE_baseline	83
70	G3(Ref.)	FASTING_GLUCOSE_baseline	93
71	G3(Ref.)	FASTING_GLUCOSE_baseline	101
72	G3(Ref.)	FASTING_GLUCOSE_baseline	83
73	G3(Ref.)	FASTING_GLUCOSE_baseline	91
74	G3(Ref.)	FASTING_GLUCOSE_baseline	84
75	G3(Ref.)	FASTING_GLUCOSE_baseline	105
76	G3(Ref.)	FASTING_GLUCOSE_baseline	102
77	G3(Ref.)	FASTING_GLUCOSE_baseline	87
78	G3(Ref.)	FASTING_GLUCOSE_baseline	90
79	G3(Ref.)	FASTING_GLUCOSE_baseline	91
80	G3(Ref.)	FASTING_GLUCOSE_baseline	81
81	G3(Ref.)	FASTING_GLUCOSE_baseline	97
82	G3(Ref.)	FASTING_GLUCOSE_baseline	95
83	G3(Ref.)	FASTING_GLUCOSE_baseline	93
84	G3(Ref.)	FASTING_GLUCOSE_baseline	102
85	G3(Ref.)	FASTING_GLUCOSE_baseline	91
86	G3(Ref.)	FASTING_GLUCOSE_baseline	91
87	G3(Ref.)	FASTING_GLUCOSE_baseline	102
88	G3(Ref.)	FASTING_GLUCOSE_baseline	93
89	G3(Ref.)	FASTING_GLUCOSE_baseline	111
90	G3(Ref.)	FASTING_GLUCOSE_baseline	91
91	G3(Ref.)	FASTING_GLUCOSE_baseline	92
92	G3(Ref.)	FASTING_GLUCOSE_baseline	86
93	G3(Ref.)	FASTING_GLUCOSE_baseline	101
94	G3(Ref.)	FASTING_GLUCOSE_baseline	97
95	G3(Ref.)	FASTING_GLUCOSE_baseline	95
96	G3(Ref.)	FASTING_GLUCOSE_baseline	93
97	G3(Ref.)	FASTING_GLUCOSE_baseline	89
98	G3(Ref.)	FASTING_GLUCOSE_baseline	96
99	G3(Ref.)	FASTING_GLUCOSE_baseline	87
100	G3(Ref.)	FASTING_GLUCOSE_baseline	96
101	G3(Ref.)	FASTING_GLUCOSE_baseline	94
102	G3(Ref.)	FASTING_GLUCOSE_baseline	92
103	G3(Ref.)	FASTING_GLUCOSE_baseline	110
104	G3(Ref.)	FASTING_GLUCOSE_baseline	98
105	G3(Ref.)	FASTING_GLUCOSE_baseline	95
106	G3(Ref.)	FASTING_GLUCOSE_baseline	98
107	G3(Ref.)	FASTING_GLUCOSE_baseline	90
108	G3(Ref.)	FASTING_GLUCOSE_baseline	94
109	G3(Ref.)	FASTING_GLUCOSE_baseline	81
110	G3(Ref.)	FASTING_GLUCOSE_baseline	91
111	G3(Ref.)	FASTING_GLUCOSE_baseline	100
112	G3(Ref.)	FASTING_GLUCOSE_baseline	88
113	G3(Ref.)	FASTING_GLUCOSE_baseline	94
114	G3(Ref.)	FASTING_GLUCOSE_baseline	105
115	G3(Ref.)	FASTING_GLUCOSE_baseline	88
116	G3(Ref.)	FASTING_GLUCOSE_baseline	92
117	G3(Ref.)	FASTING_GLUCOSE_baseline	77
118	G3(Ref.)	FASTING_GLUCOSE_baseline	95
119	G3(Ref.)	FASTING_GLUCOSE_baseline	102
120	G3(Ref.)	FASTING_GLUCOSE_baseline	92
121	G3(Ref.)	FASTING_GLUCOSE_baseline	100
122	G3(Ref.)	FASTING_GLUCOSE_baseline	85
123	G3(Ref.)	FASTING_GLUCOSE_baseline	101
124	G3(Ref.)	FASTING_GLUCOSE_baseline	94
125	G3(Ref.)	FASTING_GLUCOSE_baseline	92
126	G3(Ref.)	FASTING_GLUCOSE_baseline	92
127	G3(Ref.)	FASTING_GLUCOSE_baseline	91
128	G3(Ref.)	FASTING_GLUCOSE_baseline	96
129	G3(Ref.)	FASTING_GLUCOSE_baseline	93
130	G3(Ref.)	FASTING_GLUCOSE_baseline	92
131	G3(Ref.)	FASTING_GLUCOSE_baseline	92
132	G3(Ref.)	FASTING_GLUCOSE_baseline	107
133	G3(Ref.)	FASTING_GLUCOSE_baseline	105
134	G3(Ref.)	FASTING_GLUCOSE_baseline	110
135	G3(Ref.)	FASTING_GLUCOSE_baseline	113
136	G3(Ref.)	FASTING_GLUCOSE_baseline	87
137	G3(Ref.)	FASTING_GLUCOSE_baseline	110
138	G3(Ref.)	FASTING_GLUCOSE_baseline	98
139	G3(Ref.)	FASTING_GLUCOSE_baseline	82
140	G3(Ref.)	FASTING_GLUCOSE_baseline	92
141	G3(Ref.)	FASTING_GLUCOSE_baseline	87
142	G3(Ref.)	FASTING_GLUCOSE_baseline	93
143	G3(Ref.)	FASTING_GLUCOSE_baseline	97
144	G3(Ref.)	FASTING_GLUCOSE_baseline	79
145	G3(Ref.)	FASTING_GLUCOSE_baseline	87
146	G3(Ref.)	FASTING_GLUCOSE_baseline	73
147	G3(Ref.)	FASTING_GLUCOSE_baseline	87
148	G3(Ref.)	FASTING_GLUCOSE_baseline	88
149	G3(Ref.)	FASTING_GLUCOSE_baseline	82
150	G3(Ref.)	FASTING_GLUCOSE_baseline	91
151	G3(Ref.)	FASTING_GLUCOSE_baseline	103
152	G3(Ref.)	FASTING_GLUCOSE_baseline	93
153	G3(Ref.)	FASTING_GLUCOSE_baseline	83
154	G3(Ref.)	FASTING_GLUCOSE_baseline	101
155	G3(Ref.)	FASTING_GLUCOSE_baseline	95
156	G3(Ref.)	FASTING_GLUCOSE_baseline	197
157	G3(Ref.)	FASTING_GLUCOSE_baseline	111
158	G3(Ref.)	FASTING_GLUCOSE_baseline	98
159	G3(Ref.)	FASTING_GLUCOSE_baseline	95
160	G3(Ref.)	FASTING_GLUCOSE_baseline	89
161	G3(Ref.)	FASTING_GLUCOSE_baseline	91
162	G3(Ref.)	FASTING_GLUCOSE_baseline	92
163	G3(Ref.)	FASTING_GLUCOSE_baseline	96
164	G3(Ref.)	FASTING_GLUCOSE_baseline	92
165	G3(Ref.)	FASTING_GLUCOSE_baseline	98
166	G3(Ref.)	FASTING_GLUCOSE_baseline	90
167	G3(Ref.)	FASTING_GLUCOSE_baseline	109
168	G3(Ref.)	FASTING_GLUCOSE_baseline	86
169	G3(Ref.)	FASTING_GLUCOSE_baseline	90
170	G3(Ref.)	FASTING_GLUCOSE_baseline	89
171	G3(Ref.)	FASTING_GLUCOSE_baseline	84
172	G3(Ref.)	FASTING_GLUCOSE_baseline	106
173	G3(Ref.)	FASTING_GLUCOSE_baseline	96
174	G3(Ref.)	FASTING_GLUCOSE_baseline	92
175	G3(Ref.)	FASTING_GLUCOSE_baseline	94
176	G3(Ref.)	FASTING_GLUCOSE_baseline	103
177	G3(Ref.)	FASTING_GLUCOSE_baseline	86
178	G3(Ref.)	FASTING_GLUCOSE_baseline	88
179	G3(Ref.)	FASTING_GLUCOSE_baseline	95
180	G3(Ref.)	FASTING_GLUCOSE_baseline	83
181	G3(Ref.)	FASTING_GLUCOSE_baseline	86
182	G3(Ref.)	FASTING_GLUCOSE_baseline	95
183	G3(Ref.)	FASTING_GLUCOSE_baseline	96
184	G3(Ref.)	FASTING_GLUCOSE_baseline	91
185	G3(Ref.)	FASTING_GLUCOSE_baseline	93
186	G3(Ref.)	FASTING_GLUCOSE_baseline	94
187	G3(Ref.)	FASTING_GLUCOSE_baseline	91
188	G3(Ref.)	FASTING_GLUCOSE_baseline	91
189	G3(Ref.)	FASTING_GLUCOSE_baseline	94
190	G3(Ref.)	FASTING_GLUCOSE_baseline	83
191	G3(Ref.)	FASTING_GLUCOSE_baseline	103
192	G3(Ref.)	FASTING_GLUCOSE_baseline	98
193	G3(Ref.)	FASTING_GLUCOSE_baseline	96
194	G3(Ref.)	FASTING_GLUCOSE_baseline	93
195	G3(Ref.)	FASTING_GLUCOSE_baseline	94
196	G3(Ref.)	FASTING_GLUCOSE_baseline	120
197	G3(Ref.)	FASTING_GLUCOSE_baseline	84
198	G3(Ref.)	FASTING_GLUCOSE_baseline	81
199	G3(Ref.)	FASTING_GLUCOSE_baseline	89
200	G3(Ref.)	FASTING_GLUCOSE_baseline	92
201	G3(Ref.)	FASTING_GLUCOSE_baseline	127
202	G3(Ref.)	FASTING_GLUCOSE_baseline	88
203	G3(Ref.)	FASTING_GLUCOSE_baseline	84
204	G3(Ref.)	FASTING_GLUCOSE_baseline	104
205	G3(Ref.)	FASTING_GLUCOSE_baseline	96
206	G3(Ref.)	FASTING_GLUCOSE_baseline	101
207	G3(Ref.)	FASTING_GLUCOSE_baseline	108
208	G3(Ref.)	FASTING_GLUCOSE_baseline	92
209	G3(Ref.)	FASTING_GLUCOSE_baseline	90
210	G3(Ref.)	FASTING_GLUCOSE_baseline	97
211	G3(Ref.)	FASTING_GLUCOSE_baseline	98
212	G3(Ref.)	FASTING_GLUCOSE_baseline	96
213	G3(Ref.)	FASTING_GLUCOSE_baseline	104
214	G3(Ref.)	FASTING_GLUCOSE_baseline	102
215	G3(Ref.)	FASTING_GLUCOSE_baseline	116
216	G3(Ref.)	FASTING_GLUCOSE_baseline	100
217	G3(Ref.)	FASTING_GLUCOSE_baseline	93
218	G3(Ref.)	FASTING_GLUCOSE_baseline	103
219	G3(Ref.)	FASTING_GLUCOSE_baseline	111
220	G3(Ref.)	FASTING_GLUCOSE_baseline	87
221	G3(Ref.)	FASTING_GLUCOSE_baseline	100
222	G3(Ref.)	FASTING_GLUCOSE_baseline	100
223	G3(Ref.)	FASTING_GLUCOSE_baseline	144
224	G3(Ref.)	FASTING_GLUCOSE_baseline	98
225	G3(Ref.)	FASTING_GLUCOSE_baseline	87
226	G3(Ref.)	FASTING_GLUCOSE_baseline	96
227	G3(Ref.)	FASTING_GLUCOSE_baseline	96
228	G3(Ref.)	FASTING_GLUCOSE_baseline	98
229	G3(Ref.)	FASTING_GLUCOSE_baseline	94
230	G3(Ref.)	FASTING_GLUCOSE_baseline	112
231	G3(Ref.)	FASTING_GLUCOSE_baseline	99
232	G3(Ref.)	FASTING_GLUCOSE_baseline	86
233	G3(Ref.)	FASTING_GLUCOSE_baseline	91
234	G3(Ref.)	FASTING_GLUCOSE_baseline	90
235	G3(Ref.)	FASTING_GLUCOSE_baseline	109
236	G3(Ref.)	FASTING_GLUCOSE_baseline	98
237	G3(Ref.)	FASTING_GLUCOSE_baseline	105
238	G3(Ref.)	FASTING_GLUCOSE_baseline	100
239	G3(Ref.)	FASTING_GLUCOSE_baseline	99
240	G3(Ref.)	FASTING_GLUCOSE_baseline	96
241	G3(Ref.)	FASTING_GLUCOSE_baseline	89
242	G3(Ref.)	FASTING_GLUCOSE_baseline	86
243	G3(Ref.)	FASTING_GLUCOSE_baseline	102
244	G3(Ref.)	FASTING_GLUCOSE_baseline	111
245	G3(Ref.)	FASTING_GLUCOSE_baseline	81
246	G3(Ref.)	FASTING_GLUCOSE_baseline	92
247	G3(Ref.)	FASTING_GLUCOSE_baseline	117
248	G3(Ref.)	FASTING_GLUCOSE_baseline	164
249	G3(Ref.)	FASTING_GLUCOSE_baseline	94
250	G3(Ref.)	FASTING_GLUCOSE_baseline	86
251	G3(Ref.)	FASTING_GLUCOSE_baseline	93
252	G3(Ref.)	FASTING_GLUCOSE_baseline	118
253	G3(Ref.)	FASTING_GLUCOSE_baseline	113
254	G3(Ref.)	FASTING_GLUCOSE_baseline	103
255	G3(Ref.)	FASTING_GLUCOSE_baseline	87
256	G3(Ref.)	FASTING_GLUCOSE_baseline	112
257	G3(Ref.)	FASTING_GLUCOSE_baseline	108
258	G3(Ref.)	FASTING_GLUCOSE_baseline	85
259	G3(Ref.)	FASTING_GLUCOSE_baseline	90
260	G3(Ref.)	FASTING_GLUCOSE_baseline	89
261	G3(Ref.)	FASTING_GLUCOSE_baseline	93
262	G3(Ref.)	FASTING_GLUCOSE_baseline	88
263	G3(Ref.)	FASTING_GLUCOSE_baseline	99
264	G3(Ref.)	FASTING_GLUCOSE_baseline	111
265	G3(Ref.)	FASTING_GLUCOSE_baseline	99
266	G3(Ref.)	FASTING_GLUCOSE_baseline	95
267	G3(Ref.)	FASTING_GLUCOSE_baseline	83
268	G3(Ref.)	FASTING_GLUCOSE_baseline	99
269	G3(Ref.)	FASTING_GLUCOSE_baseline	90
270	G3(Ref.)	FASTING_GLUCOSE_baseline	95
271	G3(Ref.)	FASTING_GLUCOSE_baseline	96
272	G3(Ref.)	FASTING_GLUCOSE_baseline	111
273	G3(Ref.)	FASTING_GLUCOSE_baseline	96
274	G3(Ref.)	FASTING_GLUCOSE_baseline	119
275	G3(Ref.)	FASTING_GLUCOSE_baseline	101
276	G3(Ref.)	FASTING_GLUCOSE_baseline	93
277	G3(Ref.)	FASTING_GLUCOSE_baseline	103
278	G3(Ref.)	FASTING_GLUCOSE_baseline	88
279	G3(Ref.)	FASTING_GLUCOSE_baseline	84
280	G3(Ref.)	FASTING_GLUCOSE_baseline	90
281	G3(Ref.)	FASTING_GLUCOSE_baseline	94
282	G3(Ref.)	FASTING_GLUCOSE_baseline	86
283	G3(Ref.)	FASTING_GLUCOSE_baseline	94
284	G3(Ref.)	FASTING_GLUCOSE_baseline	94
285	G3(Ref.)	FASTING_GLUCOSE_baseline	84
286	G3(Ref.)	FASTING_GLUCOSE_baseline	86
287	G3(Ref.)	FASTING_GLUCOSE_baseline	102
288	G3(Ref.)	FASTING_GLUCOSE_baseline	97
289	G3(Ref.)	FASTING_GLUCOSE_baseline	95
290	G3(Ref.)	FASTING_GLUCOSE_baseline	86
291	G3(Ref.)	FASTING_GLUCOSE_baseline	92
292	G3(Ref.)	FASTING_GLUCOSE_baseline	100
293	G3(Ref.)	FASTING_GLUCOSE_baseline	94
294	G3(Ref.)	FASTING_GLUCOSE_baseline	99
295	G3(Ref.)	FASTING_GLUCOSE_baseline	93
296	G3(Ref.)	FASTING_GLUCOSE_baseline	110
297	G3(Ref.)	FASTING_GLUCOSE_baseline	84
298	G3(Ref.)	FASTING_GLUCOSE_baseline	83
299	G3(Ref.)	FASTING_GLUCOSE_baseline	99
300	G3(Ref.)	FASTING_GLUCOSE_baseline	95
301	G3(Ref.)	FASTING_GLUCOSE_baseline	96
302	G3(Ref.)	FASTING_GLUCOSE_baseline	89
303	G3(Ref.)	FASTING_GLUCOSE_baseline	104
304	G3(Ref.)	FASTING_GLUCOSE_baseline	94
305	G3(Ref.)	FASTING_GLUCOSE_baseline	243
306	G3(Ref.)	FASTING_GLUCOSE_baseline	100
307	G3(Ref.)	FASTING_GLUCOSE_baseline	99
308	G3(Ref.)	FASTING_GLUCOSE_baseline	86
309	G3(Ref.)	FASTING_GLUCOSE_baseline	85
310	G3(Ref.)	FASTING_GLUCOSE_baseline	108
311	G3(Ref.)	FASTING_GLUCOSE_baseline	96
312	G3(Ref.)	FASTING_GLUCOSE_baseline	95
313	G3(Ref.)	FASTING_GLUCOSE_baseline	87
314	G3(Ref.)	FASTING_GLUCOSE_baseline	104
315	G3(Ref.)	FASTING_GLUCOSE_baseline	100
316	G3(Ref.)	FASTING_GLUCOSE_baseline	91
317	G3(Ref.)	FASTING_GLUCOSE_baseline	94
318	G3(Ref.)	FASTING_GLUCOSE_baseline	99
319	G3(Ref.)	FASTING_GLUCOSE_baseline	92
320	G3(Ref.)	FASTING_GLUCOSE_baseline	91
321	G3(Ref.)	FASTING_GLUCOSE_baseline	104
322	G3(Ref.)	FASTING_GLUCOSE_baseline	100
323	G3(Ref.)	FASTING_GLUCOSE_baseline	101
324	G3(Ref.)	FASTING_GLUCOSE_baseline	103
325	G3(Ref.)	FASTING_GLUCOSE_baseline	94
326	G3(Ref.)	FASTING_GLUCOSE_baseline	94
327	G3(Ref.)	FASTING_GLUCOSE_baseline	98
328	G3(Ref.)	FASTING_GLUCOSE_baseline	91
329	G3(Ref.)	FASTING_GLUCOSE_baseline	102
330	G3(Ref.)	FASTING_GLUCOSE_baseline	90
331	G3(Ref.)	FASTING_GLUCOSE_baseline	97
332	G3(Ref.)	FASTING_GLUCOSE_baseline	95
333	G3(Ref.)	FASTING_GLUCOSE_baseline	101
334	G3(Ref.)	FASTING_GLUCOSE_baseline	101
335	G3(Ref.)	FASTING_GLUCOSE_baseline	109
336	G3(Ref.)	FASTING_GLUCOSE_baseline	106
337	G3(Ref.)	FASTING_GLUCOSE_baseline	91
338	G3(Ref.)	FASTING_GLUCOSE_baseline	124
339	G3(Ref.)	FASTING_GLUCOSE_baseline	99
340	G3(Ref.)	FASTING_GLUCOSE_baseline	95
341	G3(Ref.)	FASTING_GLUCOSE_baseline	103
342	G3(Ref.)	FASTING_GLUCOSE_baseline	85
343	G3(Ref.)	FASTING_GLUCOSE_baseline	97
344	G3(Ref.)	FASTING_GLUCOSE_baseline	87
345	G3(Ref.)	FASTING_GLUCOSE_baseline	96
346	G3(Ref.)	FASTING_GLUCOSE_baseline	88
347	G3(Ref.)	FASTING_GLUCOSE_baseline	87
348	G3(Ref.)	FASTING_GLUCOSE_baseline	141
349	G3(Ref.)	FASTING_GLUCOSE_baseline	96
350	G3(Ref.)	FASTING_GLUCOSE_baseline	98
351	G3(Ref.)	FASTING_GLUCOSE_baseline	96
352	G3(Ref.)	FASTING_GLUCOSE_baseline	98
353	G3(Ref.)	FASTING_GLUCOSE_baseline	92
354	G3(Ref.)	FASTING_GLUCOSE_baseline	95
355	G3(Ref.)	FASTING_GLUCOSE_baseline	111
356	G3(Ref.)	FASTING_GLUCOSE_baseline	92
357	G3(Ref.)	FASTING_GLUCOSE_baseline	83
358	G3(Ref.)	FASTING_GLUCOSE_baseline	89
359	G3(Ref.)	FASTING_GLUCOSE_baseline	99
360	G3(Ref.)	FASTING_GLUCOSE_baseline	102
361	G3(Ref.)	FASTING_GLUCOSE_baseline	95
362	G3(Ref.)	FASTING_GLUCOSE_baseline	98
363	G3(Ref.)	FASTING_GLUCOSE_baseline	103
364	G3(Ref.)	FASTING_GLUCOSE_baseline	107
365	G3(Ref.)	FASTING_GLUCOSE_baseline	85
366	G3(Ref.)	FASTING_GLUCOSE_baseline	104
367	G3(Ref.)	FASTING_GLUCOSE_baseline	109
368	G3(Ref.)	FASTING_GLUCOSE_baseline	94
369	G3(Ref.)	FASTING_GLUCOSE_baseline	86
370	G3(Ref.)	FASTING_GLUCOSE_baseline	113
371	G3(Ref.)	FASTING_GLUCOSE_baseline	101
372	G3(Ref.)	FASTING_GLUCOSE_baseline	96
373	G3(Ref.)	FASTING_GLUCOSE_baseline	86
374	G3(Ref.)	FASTING_GLUCOSE_baseline	89
375	G3(Ref.)	FASTING_GLUCOSE_baseline	99
376	G3(Ref.)	FASTING_GLUCOSE_baseline	116
377	G3(Ref.)	FASTING_GLUCOSE_baseline	95
378	G3(Ref.)	FASTING_GLUCOSE_baseline	92
379	G3(Ref.)	FASTING_GLUCOSE_baseline	97
380	G3(Ref.)	FASTING_GLUCOSE_baseline	84
381	G3(Ref.)	FASTING_GLUCOSE_baseline	130
382	G3(Ref.)	FASTING_GLUCOSE_baseline	104
383	G3(Ref.)	FASTING_GLUCOSE_baseline	93
384	G3(Ref.)	FASTING_GLUCOSE_baseline	100
385	G3(Ref.)	FASTING_GLUCOSE_baseline	105
386	G3(Ref.)	FASTING_GLUCOSE_baseline	99
387	G3(Ref.)	FASTING_GLUCOSE_baseline	99
388	G3(Ref.)	FASTING_GLUCOSE_baseline	86
389	G3(Ref.)	FASTING_GLUCOSE_baseline	107
390	G3(Ref.)	FASTING_GLUCOSE_baseline	119
391	G3(Ref.)	FASTING_GLUCOSE_baseline	106
392	G3(Ref.)	FASTING_GLUCOSE_baseline	102
393	G3(Ref.)	FASTING_GLUCOSE_baseline	99
394	G3(Ref.)	FASTING_GLUCOSE_baseline	86
395	G3(Ref.)	FASTING_GLUCOSE_baseline	103
396	G3(Ref.)	FASTING_GLUCOSE_baseline	85
397	G3(Ref.)	FASTING_GLUCOSE_baseline	100
398	G3(Ref.)	FASTING_GLUCOSE_baseline	86
399	G3(Ref.)	FASTING_GLUCOSE_baseline	86
400	G3(Ref.)	FASTING_GLUCOSE_baseline	86
401	G3(Ref.)	FASTING_GLUCOSE_baseline	85
402	G3(Ref.)	FASTING_GLUCOSE_baseline	89
403	G3(Ref.)	FASTING_GLUCOSE_baseline	95
404	G3(Ref.)	FASTING_GLUCOSE_baseline	85
405	G3(Ref.)	FASTING_GLUCOSE_baseline	96
406	G3(Ref.)	FASTING_GLUCOSE_baseline	94
407	G3(Ref.)	FASTING_GLUCOSE_baseline	90
408	G3(Ref.)	FASTING_GLUCOSE_baseline	96
409	G3(Ref.)	FASTING_GLUCOSE_baseline	97
410	G3(Ref.)	FASTING_GLUCOSE_baseline	93
411	G3(Ref.)	FASTING_GLUCOSE_baseline	94
412	G3(Ref.)	FASTING_GLUCOSE_baseline	167
413	G3(Ref.)	FASTING_GLUCOSE_baseline	88
414	G3(Ref.)	FASTING_GLUCOSE_baseline	101
415	G3(Ref.)	FASTING_GLUCOSE_baseline	97
416	G3(Ref.)	FASTING_GLUCOSE_baseline	90
417	G3(Ref.)	FASTING_GLUCOSE_baseline	99
418	G3(Ref.)	FASTING_GLUCOSE_baseline	85
419	G3(Ref.)	FASTING_GLUCOSE_baseline	185
420	G3(Ref.)	FASTING_GLUCOSE_baseline	91
421	G3(Ref.)	FASTING_GLUCOSE_baseline	93
422	G3(Ref.)	FASTING_GLUCOSE_baseline	99
423	G3(Ref.)	FASTING_GLUCOSE_baseline	90
424	G3(Ref.)	FASTING_GLUCOSE_baseline	107
425	G3(Ref.)	FASTING_GLUCOSE_baseline	93
426	G3(Ref.)	FASTING_GLUCOSE_baseline	99
427	G3(Ref.)	FASTING_GLUCOSE_baseline	87
428	G3(Ref.)	FASTING_GLUCOSE_baseline	98
429	G3(Ref.)	FASTING_GLUCOSE_baseline	97
430	G3(Ref.)	FASTING_GLUCOSE_baseline	107
431	G3(Ref.)	FASTING_GLUCOSE_baseline	93
432	G3(Ref.)	FASTING_GLUCOSE_baseline	92
433	G3(Ref.)	FASTING_GLUCOSE_baseline	142
434	G3(Ref.)	FASTING_GLUCOSE_baseline	87
435	G3(Ref.)	FASTING_GLUCOSE_baseline	111
436	G3(Ref.)	FASTING_GLUCOSE_baseline	93
437	G3(Ref.)	FASTING_GLUCOSE_baseline	98
438	G3(Ref.)	FASTING_GLUCOSE_baseline	89
439	G4	FASTING_GLUCOSE_baseline	94
440	G4	FASTING_GLUCOSE_baseline	87
441	G4	FASTING_GLUCOSE_baseline	88
442	G4	FASTING_GLUCOSE_baseline	95
443	G4	FASTING_GLUCOSE_baseline	90
444	G4	FASTING_GLUCOSE_baseline	83
445	G4	FASTING_GLUCOSE_baseline	91
446	G4	FASTING_GLUCOSE_baseline	112
447	G4	FASTING_GLUCOSE_baseline	85
448	G4	FASTING_GLUCOSE_baseline	92
449	G4	FASTING_GLUCOSE_baseline	87
450	G4	FASTING_GLUCOSE_baseline	96
451	G4	FASTING_GLUCOSE_baseline	99
452	G4	FASTING_GLUCOSE_baseline	90
453	G4	FASTING_GLUCOSE_baseline	100
454	G4	FASTING_GLUCOSE_baseline	125
455	G4	FASTING_GLUCOSE_baseline	87
456	G4	FASTING_GLUCOSE_baseline	92
457	G4	FASTING_GLUCOSE_baseline	102
458	G4	FASTING_GLUCOSE_baseline	92
459	G4	FASTING_GLUCOSE_baseline	89
460	G4	FASTING_GLUCOSE_baseline	80
461	G4	FASTING_GLUCOSE_baseline	92
462	G4	FASTING_GLUCOSE_baseline	91
463	G4	FASTING_GLUCOSE_baseline	88
464	G4	FASTING_GLUCOSE_baseline	100
465	G4	FASTING_GLUCOSE_baseline	89
466	G4	FASTING_GLUCOSE_baseline	94
467	G4	FASTING_GLUCOSE_baseline	88
468	G4	FASTING_GLUCOSE_baseline	94
469	G4	FASTING_GLUCOSE_baseline	103
470	G4	FASTING_GLUCOSE_baseline	102
471	G4	FASTING_GLUCOSE_baseline	99
472	G4	FASTING_GLUCOSE_baseline	95
473	G4	FASTING_GLUCOSE_baseline	99
474	G4	FASTING_GLUCOSE_baseline	103
475	G4	FASTING_GLUCOSE_baseline	94
476	G4	FASTING_GLUCOSE_baseline	95
477	G4	FASTING_GLUCOSE_baseline	93
478	G4	FASTING_GLUCOSE_baseline	103
479	G4	FASTING_GLUCOSE_baseline	91
480	G4	FASTING_GLUCOSE_baseline	84
481	G4	FASTING_GLUCOSE_baseline	100
482	G4	FASTING_GLUCOSE_baseline	92
483	G4	FASTING_GLUCOSE_baseline	88
484	G4	FASTING_GLUCOSE_baseline	91
485	G4	FASTING_GLUCOSE_baseline	102
486	G4	FASTING_GLUCOSE_baseline	109
487	G4	FASTING_GLUCOSE_baseline	91
488	G4	FASTING_GLUCOSE_baseline	88
489	G4	FASTING_GLUCOSE_baseline	92
490	G4	FASTING_GLUCOSE_baseline	96
491	G4	FASTING_GLUCOSE_baseline	95
492	G4	FASTING_GLUCOSE_baseline	88
493	G4	FASTING_GLUCOSE_baseline	104
494	G4	FASTING_GLUCOSE_baseline	89
495	G4	FASTING_GLUCOSE_baseline	82
496	G4	FASTING_GLUCOSE_baseline	92
497	G4	FASTING_GLUCOSE_baseline	84
498	G4	FASTING_GLUCOSE_baseline	90
499	G4	FASTING_GLUCOSE_baseline	90
500	G4	FASTING_GLUCOSE_baseline	101
501	G4	FASTING_GLUCOSE_baseline	101
502	G4	FASTING_GLUCOSE_baseline	101
503	G4	FASTING_GLUCOSE_baseline	89
504	G4	FASTING_GLUCOSE_baseline	87
505	G4	FASTING_GLUCOSE_baseline	93
506	G4	FASTING_GLUCOSE_baseline	96
507	G4	FASTING_GLUCOSE_baseline	97
508	G4	FASTING_GLUCOSE_baseline	99
509	G4	FASTING_GLUCOSE_baseline	96
510	G4	FASTING_GLUCOSE_baseline	85
511	G4	FASTING_GLUCOSE_baseline	93
512	G4	FASTING_GLUCOSE_baseline	97
513	G4	FASTING_GLUCOSE_baseline	103
514	G4	FASTING_GLUCOSE_baseline	90
515	G4	FASTING_GLUCOSE_baseline	87
516	G4	FASTING_GLUCOSE_baseline	88
517	G4	FASTING_GLUCOSE_baseline	95
518	G4	FASTING_GLUCOSE_baseline	88
519	G4	FASTING_GLUCOSE_baseline	92
520	G4	FASTING_GLUCOSE_baseline	96
521	G4	FASTING_GLUCOSE_baseline	87
522	G4	FASTING_GLUCOSE_baseline	96
523	G4	FASTING_GLUCOSE_baseline	95
524	G4	FASTING_GLUCOSE_baseline	92
525	G4	FASTING_GLUCOSE_baseline	89
526	G4	FASTING_GLUCOSE_baseline	88
527	G4	FASTING_GLUCOSE_baseline	87
528	G4	FASTING_GLUCOSE_baseline	95
529	G4	FASTING_GLUCOSE_baseline	94
530	G4	FASTING_GLUCOSE_baseline	111
531	G4	FASTING_GLUCOSE_baseline	89
532	G4	FASTING_GLUCOSE_baseline	102
533	G4	FASTING_GLUCOSE_baseline	86
534	G4	FASTING_GLUCOSE_baseline	92
535	G4	FASTING_GLUCOSE_baseline	92
536	G4	FASTING_GLUCOSE_baseline	96
537	G4	FASTING_GLUCOSE_baseline	95
538	G4	FASTING_GLUCOSE_baseline	87
539	G4	FASTING_GLUCOSE_baseline	96
540	G4	FASTING_GLUCOSE_baseline	90
541	G4	FASTING_GLUCOSE_baseline	103
542	G4	FASTING_GLUCOSE_baseline	92
543	G4	FASTING_GLUCOSE_baseline	91
544	G4	FASTING_GLUCOSE_baseline	82
545	G4	FASTING_GLUCOSE_baseline	87
546	G4	FASTING_GLUCOSE_baseline	85
547	G4	FASTING_GLUCOSE_baseline	87
548	G4	FASTING_GLUCOSE_baseline	106
549	G4	FASTING_GLUCOSE_baseline	89
550	G4	FASTING_GLUCOSE_baseline	92
551	G1	FASTING_GLUCOSE_followup	91
552	G1	FASTING_GLUCOSE_followup	88
553	G1	FASTING_GLUCOSE_followup	148
554	G1	FASTING_GLUCOSE_followup	123
555	G1	FASTING_GLUCOSE_followup	91
556	G1	FASTING_GLUCOSE_followup	122
557	G1	FASTING_GLUCOSE_followup	109
558	G1	FASTING_GLUCOSE_followup	110
559	G1	FASTING_GLUCOSE_followup	110
560	G1	FASTING_GLUCOSE_followup	135
561	G1	FASTING_GLUCOSE_followup	96
562	G1	FASTING_GLUCOSE_followup	117
563	G1	FASTING_GLUCOSE_followup	97
564	G1	FASTING_GLUCOSE_followup	153
565	G1	FASTING_GLUCOSE_followup	156
566	G1	FASTING_GLUCOSE_followup	114
567	G1	FASTING_GLUCOSE_followup	101
568	G1	FASTING_GLUCOSE_followup	107
569	G1	FASTING_GLUCOSE_followup	164
570	G1	FASTING_GLUCOSE_followup	144
571	G1	FASTING_GLUCOSE_followup	87
572	G1	FASTING_GLUCOSE_followup	117
573	G1	FASTING_GLUCOSE_followup	100
574	G1	FASTING_GLUCOSE_followup	96
575	G1	FASTING_GLUCOSE_followup	122
576	G1	FASTING_GLUCOSE_followup	202
577	G1	FASTING_GLUCOSE_followup	125
578	G1	FASTING_GLUCOSE_followup	98
579	G1	FASTING_GLUCOSE_followup	74
580	G1	FASTING_GLUCOSE_followup	126
581	G1	FASTING_GLUCOSE_followup	138
582	G1	FASTING_GLUCOSE_followup	126
583	G1	FASTING_GLUCOSE_followup	110
584	G2	FASTING_GLUCOSE_followup	152
585	G2	FASTING_GLUCOSE_followup	112
586	G2	FASTING_GLUCOSE_followup	131
587	G3(Ref.)	FASTING_GLUCOSE_followup	105
588	G3(Ref.)	FASTING_GLUCOSE_followup	94
589	G3(Ref.)	FASTING_GLUCOSE_followup	90
590	G3(Ref.)	FASTING_GLUCOSE_followup	111
591	G3(Ref.)	FASTING_GLUCOSE_followup	115
592	G3(Ref.)	FASTING_GLUCOSE_followup	108
593	G3(Ref.)	FASTING_GLUCOSE_followup	98
594	G3(Ref.)	FASTING_GLUCOSE_followup	91
595	G3(Ref.)	FASTING_GLUCOSE_followup	96
596	G3(Ref.)	FASTING_GLUCOSE_followup	110
597	G3(Ref.)	FASTING_GLUCOSE_followup	97
598	G3(Ref.)	FASTING_GLUCOSE_followup	91
599	G3(Ref.)	FASTING_GLUCOSE_followup	115
600	G3(Ref.)	FASTING_GLUCOSE_followup	98
601	G3(Ref.)	FASTING_GLUCOSE_followup	79
602	G3(Ref.)	FASTING_GLUCOSE_followup	94
603	G3(Ref.)	FASTING_GLUCOSE_followup	103
604	G3(Ref.)	FASTING_GLUCOSE_followup	89
605	G3(Ref.)	FASTING_GLUCOSE_followup	99
606	G3(Ref.)	FASTING_GLUCOSE_followup	84
607	G3(Ref.)	FASTING_GLUCOSE_followup	87
608	G3(Ref.)	FASTING_GLUCOSE_followup	86
609	G3(Ref.)	FASTING_GLUCOSE_followup	91
610	G3(Ref.)	FASTING_GLUCOSE_followup	98
611	G3(Ref.)	FASTING_GLUCOSE_followup	88
612	G3(Ref.)	FASTING_GLUCOSE_followup	98
613	G3(Ref.)	FASTING_GLUCOSE_followup	82
614	G3(Ref.)	FASTING_GLUCOSE_followup	98
615	G3(Ref.)	FASTING_GLUCOSE_followup	88
616	G3(Ref.)	FASTING_GLUCOSE_followup	87
617	G3(Ref.)	FASTING_GLUCOSE_followup	92
618	G3(Ref.)	FASTING_GLUCOSE_followup	93
619	G3(Ref.)	FASTING_GLUCOSE_followup	83
620	G3(Ref.)	FASTING_GLUCOSE_followup	102
621	G3(Ref.)	FASTING_GLUCOSE_followup	104
622	G3(Ref.)	FASTING_GLUCOSE_followup	84
623	G3(Ref.)	FASTING_GLUCOSE_followup	87
624	G3(Ref.)	FASTING_GLUCOSE_followup	90
625	G3(Ref.)	FASTING_GLUCOSE_followup	106
626	G3(Ref.)	FASTING_GLUCOSE_followup	97
627	G3(Ref.)	FASTING_GLUCOSE_followup	85
628	G3(Ref.)	FASTING_GLUCOSE_followup	97
629	G3(Ref.)	FASTING_GLUCOSE_followup	81
630	G3(Ref.)	FASTING_GLUCOSE_followup	88
631	G3(Ref.)	FASTING_GLUCOSE_followup	107
632	G3(Ref.)	FASTING_GLUCOSE_followup	97
633	G3(Ref.)	FASTING_GLUCOSE_followup	90
634	G3(Ref.)	FASTING_GLUCOSE_followup	91
635	G3(Ref.)	FASTING_GLUCOSE_followup	100
636	G3(Ref.)	FASTING_GLUCOSE_followup	92
637	G3(Ref.)	FASTING_GLUCOSE_followup	97
638	G3(Ref.)	FASTING_GLUCOSE_followup	94
639	G3(Ref.)	FASTING_GLUCOSE_followup	99
640	G3(Ref.)	FASTING_GLUCOSE_followup	91
641	G3(Ref.)	FASTING_GLUCOSE_followup	90
642	G3(Ref.)	FASTING_GLUCOSE_followup	87
643	G3(Ref.)	FASTING_GLUCOSE_followup	111
644	G3(Ref.)	FASTING_GLUCOSE_followup	103
645	G3(Ref.)	FASTING_GLUCOSE_followup	99
646	G3(Ref.)	FASTING_GLUCOSE_followup	94
647	G3(Ref.)	FASTING_GLUCOSE_followup	84
648	G3(Ref.)	FASTING_GLUCOSE_followup	100
649	G3(Ref.)	FASTING_GLUCOSE_followup	86
650	G3(Ref.)	FASTING_GLUCOSE_followup	96
651	G3(Ref.)	FASTING_GLUCOSE_followup	98
652	G3(Ref.)	FASTING_GLUCOSE_followup	90
653	G3(Ref.)	FASTING_GLUCOSE_followup	94
654	G3(Ref.)	FASTING_GLUCOSE_followup	96
655	G3(Ref.)	FASTING_GLUCOSE_followup	90
656	G3(Ref.)	FASTING_GLUCOSE_followup	94
657	G3(Ref.)	FASTING_GLUCOSE_followup	87
658	G3(Ref.)	FASTING_GLUCOSE_followup	100
659	G3(Ref.)	FASTING_GLUCOSE_followup	90
660	G3(Ref.)	FASTING_GLUCOSE_followup	90
661	G3(Ref.)	FASTING_GLUCOSE_followup	95
662	G3(Ref.)	FASTING_GLUCOSE_followup	89
663	G3(Ref.)	FASTING_GLUCOSE_followup	99
664	G3(Ref.)	FASTING_GLUCOSE_followup	99
665	G3(Ref.)	FASTING_GLUCOSE_followup	86
666	G3(Ref.)	FASTING_GLUCOSE_followup	92
667	G3(Ref.)	FASTING_GLUCOSE_followup	79
668	G3(Ref.)	FASTING_GLUCOSE_followup	100
669	G3(Ref.)	FASTING_GLUCOSE_followup	104
670	G3(Ref.)	FASTING_GLUCOSE_followup	96
671	G3(Ref.)	FASTING_GLUCOSE_followup	99
672	G3(Ref.)	FASTING_GLUCOSE_followup	79
673	G3(Ref.)	FASTING_GLUCOSE_followup	100
674	G3(Ref.)	FASTING_GLUCOSE_followup	82
675	G3(Ref.)	FASTING_GLUCOSE_followup	88
676	G3(Ref.)	FASTING_GLUCOSE_followup	94
677	G3(Ref.)	FASTING_GLUCOSE_followup	91
678	G3(Ref.)	FASTING_GLUCOSE_followup	93
679	G3(Ref.)	FASTING_GLUCOSE_followup	100
680	G3(Ref.)	FASTING_GLUCOSE_followup	91
681	G3(Ref.)	FASTING_GLUCOSE_followup	87
682	G3(Ref.)	FASTING_GLUCOSE_followup	107
683	G3(Ref.)	FASTING_GLUCOSE_followup	120
684	G3(Ref.)	FASTING_GLUCOSE_followup	85
685	G3(Ref.)	FASTING_GLUCOSE_followup	105
686	G3(Ref.)	FASTING_GLUCOSE_followup	93
687	G3(Ref.)	FASTING_GLUCOSE_followup	92
688	G3(Ref.)	FASTING_GLUCOSE_followup	95
689	G3(Ref.)	FASTING_GLUCOSE_followup	87
690	G3(Ref.)	FASTING_GLUCOSE_followup	96
691	G3(Ref.)	FASTING_GLUCOSE_followup	91
692	G3(Ref.)	FASTING_GLUCOSE_followup	92
693	G3(Ref.)	FASTING_GLUCOSE_followup	97
694	G3(Ref.)	FASTING_GLUCOSE_followup	86
695	G3(Ref.)	FASTING_GLUCOSE_followup	92
696	G3(Ref.)	FASTING_GLUCOSE_followup	77
697	G3(Ref.)	FASTING_GLUCOSE_followup	84
698	G3(Ref.)	FASTING_GLUCOSE_followup	89
699	G3(Ref.)	FASTING_GLUCOSE_followup	102
700	G3(Ref.)	FASTING_GLUCOSE_followup	90
701	G3(Ref.)	FASTING_GLUCOSE_followup	121
702	G3(Ref.)	FASTING_GLUCOSE_followup	93
703	G3(Ref.)	FASTING_GLUCOSE_followup	86
704	G3(Ref.)	FASTING_GLUCOSE_followup	109
705	G3(Ref.)	FASTING_GLUCOSE_followup	101
706	G3(Ref.)	FASTING_GLUCOSE_followup	286
707	G3(Ref.)	FASTING_GLUCOSE_followup	114
708	G3(Ref.)	FASTING_GLUCOSE_followup	90
709	G3(Ref.)	FASTING_GLUCOSE_followup	105
710	G3(Ref.)	FASTING_GLUCOSE_followup	87
711	G3(Ref.)	FASTING_GLUCOSE_followup	95
712	G3(Ref.)	FASTING_GLUCOSE_followup	91
713	G3(Ref.)	FASTING_GLUCOSE_followup	94
714	G3(Ref.)	FASTING_GLUCOSE_followup	87
715	G3(Ref.)	FASTING_GLUCOSE_followup	90
716	G3(Ref.)	FASTING_GLUCOSE_followup	106
717	G3(Ref.)	FASTING_GLUCOSE_followup	97
718	G3(Ref.)	FASTING_GLUCOSE_followup	98
719	G3(Ref.)	FASTING_GLUCOSE_followup	83
720	G3(Ref.)	FASTING_GLUCOSE_followup	91
721	G3(Ref.)	FASTING_GLUCOSE_followup	87
722	G3(Ref.)	FASTING_GLUCOSE_followup	90
723	G3(Ref.)	FASTING_GLUCOSE_followup	94
724	G3(Ref.)	FASTING_GLUCOSE_followup	82
725	G3(Ref.)	FASTING_GLUCOSE_followup	94
726	G3(Ref.)	FASTING_GLUCOSE_followup	106
727	G3(Ref.)	FASTING_GLUCOSE_followup	88
728	G3(Ref.)	FASTING_GLUCOSE_followup	77
729	G3(Ref.)	FASTING_GLUCOSE_followup	104
730	G3(Ref.)	FASTING_GLUCOSE_followup	85
731	G3(Ref.)	FASTING_GLUCOSE_followup	89
732	G3(Ref.)	FASTING_GLUCOSE_followup	125
733	G3(Ref.)	FASTING_GLUCOSE_followup	86
734	G3(Ref.)	FASTING_GLUCOSE_followup	103
735	G3(Ref.)	FASTING_GLUCOSE_followup	88
736	G3(Ref.)	FASTING_GLUCOSE_followup	104
737	G3(Ref.)	FASTING_GLUCOSE_followup	90
738	G3(Ref.)	FASTING_GLUCOSE_followup	86
739	G3(Ref.)	FASTING_GLUCOSE_followup	93
740	G3(Ref.)	FASTING_GLUCOSE_followup	97
741	G3(Ref.)	FASTING_GLUCOSE_followup	100
742	G3(Ref.)	FASTING_GLUCOSE_followup	95
743	G3(Ref.)	FASTING_GLUCOSE_followup	98
744	G3(Ref.)	FASTING_GLUCOSE_followup	93
745	G3(Ref.)	FASTING_GLUCOSE_followup	88
746	G3(Ref.)	FASTING_GLUCOSE_followup	114
747	G3(Ref.)	FASTING_GLUCOSE_followup	89
748	G3(Ref.)	FASTING_GLUCOSE_followup	89
749	G3(Ref.)	FASTING_GLUCOSE_followup	89
750	G3(Ref.)	FASTING_GLUCOSE_followup	90
751	G3(Ref.)	FASTING_GLUCOSE_followup	105
752	G3(Ref.)	FASTING_GLUCOSE_followup	89
753	G3(Ref.)	FASTING_GLUCOSE_followup	87
754	G3(Ref.)	FASTING_GLUCOSE_followup	101
755	G3(Ref.)	FASTING_GLUCOSE_followup	99
756	G3(Ref.)	FASTING_GLUCOSE_followup	118
757	G3(Ref.)	FASTING_GLUCOSE_followup	101
758	G3(Ref.)	FASTING_GLUCOSE_followup	83
759	G3(Ref.)	FASTING_GLUCOSE_followup	93
760	G3(Ref.)	FASTING_GLUCOSE_followup	91
761	G3(Ref.)	FASTING_GLUCOSE_followup	103
762	G3(Ref.)	FASTING_GLUCOSE_followup	94
763	G3(Ref.)	FASTING_GLUCOSE_followup	105
764	G3(Ref.)	FASTING_GLUCOSE_followup	87
765	G3(Ref.)	FASTING_GLUCOSE_followup	114
766	G3(Ref.)	FASTING_GLUCOSE_followup	103
767	G3(Ref.)	FASTING_GLUCOSE_followup	95
768	G3(Ref.)	FASTING_GLUCOSE_followup	98
769	G3(Ref.)	FASTING_GLUCOSE_followup	100
770	G3(Ref.)	FASTING_GLUCOSE_followup	87
771	G3(Ref.)	FASTING_GLUCOSE_followup	107
772	G3(Ref.)	FASTING_GLUCOSE_followup	97
773	G3(Ref.)	FASTING_GLUCOSE_followup	125
774	G3(Ref.)	FASTING_GLUCOSE_followup	84
775	G3(Ref.)	FASTING_GLUCOSE_followup	90
776	G3(Ref.)	FASTING_GLUCOSE_followup	92
777	G3(Ref.)	FASTING_GLUCOSE_followup	92
778	G3(Ref.)	FASTING_GLUCOSE_followup	96
779	G3(Ref.)	FASTING_GLUCOSE_followup	104
780	G3(Ref.)	FASTING_GLUCOSE_followup	122
781	G3(Ref.)	FASTING_GLUCOSE_followup	97
782	G3(Ref.)	FASTING_GLUCOSE_followup	86
783	G3(Ref.)	FASTING_GLUCOSE_followup	96
784	G3(Ref.)	FASTING_GLUCOSE_followup	90
785	G3(Ref.)	FASTING_GLUCOSE_followup	108
786	G3(Ref.)	FASTING_GLUCOSE_followup	106
787	G3(Ref.)	FASTING_GLUCOSE_followup	104
788	G3(Ref.)	FASTING_GLUCOSE_followup	92
789	G3(Ref.)	FASTING_GLUCOSE_followup	89
790	G3(Ref.)	FASTING_GLUCOSE_followup	92
791	G3(Ref.)	FASTING_GLUCOSE_followup	89
792	G3(Ref.)	FASTING_GLUCOSE_followup	94
793	G3(Ref.)	FASTING_GLUCOSE_followup	99
794	G3(Ref.)	FASTING_GLUCOSE_followup	123
795	G3(Ref.)	FASTING_GLUCOSE_followup	80
796	G3(Ref.)	FASTING_GLUCOSE_followup	87
797	G3(Ref.)	FASTING_GLUCOSE_followup	128
798	G3(Ref.)	FASTING_GLUCOSE_followup	131
799	G3(Ref.)	FASTING_GLUCOSE_followup	90
800	G3(Ref.)	FASTING_GLUCOSE_followup	86
801	G3(Ref.)	FASTING_GLUCOSE_followup	88
802	G3(Ref.)	FASTING_GLUCOSE_followup	136
803	G3(Ref.)	FASTING_GLUCOSE_followup	108
804	G3(Ref.)	FASTING_GLUCOSE_followup	105
805	G3(Ref.)	FASTING_GLUCOSE_followup	87
806	G3(Ref.)	FASTING_GLUCOSE_followup	115
807	G3(Ref.)	FASTING_GLUCOSE_followup	101
808	G3(Ref.)	FASTING_GLUCOSE_followup	86
809	G3(Ref.)	FASTING_GLUCOSE_followup	92
810	G3(Ref.)	FASTING_GLUCOSE_followup	106
811	G3(Ref.)	FASTING_GLUCOSE_followup	94
812	G3(Ref.)	FASTING_GLUCOSE_followup	87
813	G3(Ref.)	FASTING_GLUCOSE_followup	121
814	G3(Ref.)	FASTING_GLUCOSE_followup	105
815	G3(Ref.)	FASTING_GLUCOSE_followup	106
816	G3(Ref.)	FASTING_GLUCOSE_followup	102
817	G3(Ref.)	FASTING_GLUCOSE_followup	87
818	G3(Ref.)	FASTING_GLUCOSE_followup	104
819	G3(Ref.)	FASTING_GLUCOSE_followup	120
820	G3(Ref.)	FASTING_GLUCOSE_followup	96
821	G3(Ref.)	FASTING_GLUCOSE_followup	90
822	G3(Ref.)	FASTING_GLUCOSE_followup	107
823	G3(Ref.)	FASTING_GLUCOSE_followup	113
824	G3(Ref.)	FASTING_GLUCOSE_followup	115
825	G3(Ref.)	FASTING_GLUCOSE_followup	282
826	G3(Ref.)	FASTING_GLUCOSE_followup	98
827	G3(Ref.)	FASTING_GLUCOSE_followup	93
828	G3(Ref.)	FASTING_GLUCOSE_followup	84
829	G3(Ref.)	FASTING_GLUCOSE_followup	90
830	G3(Ref.)	FASTING_GLUCOSE_followup	97
831	G3(Ref.)	FASTING_GLUCOSE_followup	100
832	G3(Ref.)	FASTING_GLUCOSE_followup	92
833	G3(Ref.)	FASTING_GLUCOSE_followup	93
834	G3(Ref.)	FASTING_GLUCOSE_followup	97
835	G3(Ref.)	FASTING_GLUCOSE_followup	94
836	G3(Ref.)	FASTING_GLUCOSE_followup	109
837	G3(Ref.)	FASTING_GLUCOSE_followup	131
838	G3(Ref.)	FASTING_GLUCOSE_followup	105
839	G3(Ref.)	FASTING_GLUCOSE_followup	105
840	G3(Ref.)	FASTING_GLUCOSE_followup	88
841	G3(Ref.)	FASTING_GLUCOSE_followup	91
842	G3(Ref.)	FASTING_GLUCOSE_followup	130
843	G3(Ref.)	FASTING_GLUCOSE_followup	93
844	G3(Ref.)	FASTING_GLUCOSE_followup	97
845	G3(Ref.)	FASTING_GLUCOSE_followup	83
846	G3(Ref.)	FASTING_GLUCOSE_followup	126
847	G3(Ref.)	FASTING_GLUCOSE_followup	102
848	G3(Ref.)	FASTING_GLUCOSE_followup	93
849	G3(Ref.)	FASTING_GLUCOSE_followup	93
850	G3(Ref.)	FASTING_GLUCOSE_followup	98
851	G3(Ref.)	FASTING_GLUCOSE_followup	93
852	G3(Ref.)	FASTING_GLUCOSE_followup	87
853	G3(Ref.)	FASTING_GLUCOSE_followup	96
854	G3(Ref.)	FASTING_GLUCOSE_followup	88
855	G3(Ref.)	FASTING_GLUCOSE_followup	117
856	G3(Ref.)	FASTING_GLUCOSE_followup	100
857	G3(Ref.)	FASTING_GLUCOSE_followup	86
858	G3(Ref.)	FASTING_GLUCOSE_followup	89
859	G3(Ref.)	FASTING_GLUCOSE_followup	95
860	G3(Ref.)	FASTING_GLUCOSE_followup	126
861	G3(Ref.)	FASTING_GLUCOSE_followup	94
862	G3(Ref.)	FASTING_GLUCOSE_followup	91
863	G3(Ref.)	FASTING_GLUCOSE_followup	88
864	G3(Ref.)	FASTING_GLUCOSE_followup	100
865	G3(Ref.)	FASTING_GLUCOSE_followup	105
866	G3(Ref.)	FASTING_GLUCOSE_followup	88
867	G3(Ref.)	FASTING_GLUCOSE_followup	92
868	G3(Ref.)	FASTING_GLUCOSE_followup	101
869	G3(Ref.)	FASTING_GLUCOSE_followup	88
870	G3(Ref.)	FASTING_GLUCOSE_followup	83
871	G3(Ref.)	FASTING_GLUCOSE_followup	100
872	G3(Ref.)	FASTING_GLUCOSE_followup	100
873	G3(Ref.)	FASTING_GLUCOSE_followup	79
874	G3(Ref.)	FASTING_GLUCOSE_followup	89
875	G3(Ref.)	FASTING_GLUCOSE_followup	96
876	G3(Ref.)	FASTING_GLUCOSE_followup	88
877	G3(Ref.)	FASTING_GLUCOSE_followup	99
878	G3(Ref.)	FASTING_GLUCOSE_followup	92
879	G3(Ref.)	FASTING_GLUCOSE_followup	102
880	G3(Ref.)	FASTING_GLUCOSE_followup	89
881	G3(Ref.)	FASTING_GLUCOSE_followup	94
882	G3(Ref.)	FASTING_GLUCOSE_followup	98
883	G3(Ref.)	FASTING_GLUCOSE_followup	108
884	G3(Ref.)	FASTING_GLUCOSE_followup	101
885	G3(Ref.)	FASTING_GLUCOSE_followup	106
886	G3(Ref.)	FASTING_GLUCOSE_followup	129
887	G3(Ref.)	FASTING_GLUCOSE_followup	95
888	G3(Ref.)	FASTING_GLUCOSE_followup	134
889	G3(Ref.)	FASTING_GLUCOSE_followup	96
890	G3(Ref.)	FASTING_GLUCOSE_followup	109
891	G3(Ref.)	FASTING_GLUCOSE_followup	95
892	G3(Ref.)	FASTING_GLUCOSE_followup	88
893	G3(Ref.)	FASTING_GLUCOSE_followup	82
894	G3(Ref.)	FASTING_GLUCOSE_followup	88
895	G3(Ref.)	FASTING_GLUCOSE_followup	89
896	G3(Ref.)	FASTING_GLUCOSE_followup	88
897	G3(Ref.)	FASTING_GLUCOSE_followup	84
898	G3(Ref.)	FASTING_GLUCOSE_followup	131
899	G3(Ref.)	FASTING_GLUCOSE_followup	97
900	G3(Ref.)	FASTING_GLUCOSE_followup	89
901	G3(Ref.)	FASTING_GLUCOSE_followup	94
902	G3(Ref.)	FASTING_GLUCOSE_followup	90
903	G3(Ref.)	FASTING_GLUCOSE_followup	91
904	G3(Ref.)	FASTING_GLUCOSE_followup	94
905	G3(Ref.)	FASTING_GLUCOSE_followup	117
906	G3(Ref.)	FASTING_GLUCOSE_followup	94
907	G3(Ref.)	FASTING_GLUCOSE_followup	85
908	G3(Ref.)	FASTING_GLUCOSE_followup	85
909	G3(Ref.)	FASTING_GLUCOSE_followup	113
910	G3(Ref.)	FASTING_GLUCOSE_followup	101
911	G3(Ref.)	FASTING_GLUCOSE_followup	92
912	G3(Ref.)	FASTING_GLUCOSE_followup	99
913	G3(Ref.)	FASTING_GLUCOSE_followup	101
914	G3(Ref.)	FASTING_GLUCOSE_followup	92
915	G3(Ref.)	FASTING_GLUCOSE_followup	84
916	G3(Ref.)	FASTING_GLUCOSE_followup	107
917	G3(Ref.)	FASTING_GLUCOSE_followup	97
918	G3(Ref.)	FASTING_GLUCOSE_followup	98
919	G3(Ref.)	FASTING_GLUCOSE_followup	91
920	G3(Ref.)	FASTING_GLUCOSE_followup	127
921	G3(Ref.)	FASTING_GLUCOSE_followup	100
922	G3(Ref.)	FASTING_GLUCOSE_followup	91
923	G3(Ref.)	FASTING_GLUCOSE_followup	82
924	G3(Ref.)	FASTING_GLUCOSE_followup	97
925	G3(Ref.)	FASTING_GLUCOSE_followup	92
926	G3(Ref.)	FASTING_GLUCOSE_followup	112
927	G3(Ref.)	FASTING_GLUCOSE_followup	95
928	G3(Ref.)	FASTING_GLUCOSE_followup	89
929	G3(Ref.)	FASTING_GLUCOSE_followup	100
930	G3(Ref.)	FASTING_GLUCOSE_followup	78
931	G3(Ref.)	FASTING_GLUCOSE_followup	132
932	G3(Ref.)	FASTING_GLUCOSE_followup	100
933	G3(Ref.)	FASTING_GLUCOSE_followup	98
934	G3(Ref.)	FASTING_GLUCOSE_followup	97
935	G3(Ref.)	FASTING_GLUCOSE_followup	96
936	G3(Ref.)	FASTING_GLUCOSE_followup	112
937	G3(Ref.)	FASTING_GLUCOSE_followup	107
938	G3(Ref.)	FASTING_GLUCOSE_followup	84
939	G3(Ref.)	FASTING_GLUCOSE_followup	100
940	G3(Ref.)	FASTING_GLUCOSE_followup	105
941	G3(Ref.)	FASTING_GLUCOSE_followup	109
942	G3(Ref.)	FASTING_GLUCOSE_followup	93
943	G3(Ref.)	FASTING_GLUCOSE_followup	97
944	G3(Ref.)	FASTING_GLUCOSE_followup	90
945	G3(Ref.)	FASTING_GLUCOSE_followup	101
946	G3(Ref.)	FASTING_GLUCOSE_followup	88
947	G3(Ref.)	FASTING_GLUCOSE_followup	114
948	G3(Ref.)	FASTING_GLUCOSE_followup	93
949	G3(Ref.)	FASTING_GLUCOSE_followup	88
950	G3(Ref.)	FASTING_GLUCOSE_followup	86
951	G3(Ref.)	FASTING_GLUCOSE_followup	86
952	G3(Ref.)	FASTING_GLUCOSE_followup	91
953	G3(Ref.)	FASTING_GLUCOSE_followup	94
954	G3(Ref.)	FASTING_GLUCOSE_followup	97
955	G3(Ref.)	FASTING_GLUCOSE_followup	93
956	G3(Ref.)	FASTING_GLUCOSE_followup	100
957	G3(Ref.)	FASTING_GLUCOSE_followup	95
958	G3(Ref.)	FASTING_GLUCOSE_followup	117
959	G3(Ref.)	FASTING_GLUCOSE_followup	98
960	G3(Ref.)	FASTING_GLUCOSE_followup	98
961	G3(Ref.)	FASTING_GLUCOSE_followup	96
962	G3(Ref.)	FASTING_GLUCOSE_followup	168
963	G3(Ref.)	FASTING_GLUCOSE_followup	96
964	G3(Ref.)	FASTING_GLUCOSE_followup	115
965	G3(Ref.)	FASTING_GLUCOSE_followup	93
966	G3(Ref.)	FASTING_GLUCOSE_followup	91
967	G3(Ref.)	FASTING_GLUCOSE_followup	106
968	G3(Ref.)	FASTING_GLUCOSE_followup	83
969	G3(Ref.)	FASTING_GLUCOSE_followup	259
970	G3(Ref.)	FASTING_GLUCOSE_followup	101
971	G3(Ref.)	FASTING_GLUCOSE_followup	93
972	G3(Ref.)	FASTING_GLUCOSE_followup	99
973	G3(Ref.)	FASTING_GLUCOSE_followup	86
974	G3(Ref.)	FASTING_GLUCOSE_followup	111
975	G3(Ref.)	FASTING_GLUCOSE_followup	104
976	G3(Ref.)	FASTING_GLUCOSE_followup	135
977	G3(Ref.)	FASTING_GLUCOSE_followup	87
978	G3(Ref.)	FASTING_GLUCOSE_followup	95
979	G3(Ref.)	FASTING_GLUCOSE_followup	94
980	G3(Ref.)	FASTING_GLUCOSE_followup	88
981	G3(Ref.)	FASTING_GLUCOSE_followup	86
982	G3(Ref.)	FASTING_GLUCOSE_followup	104
983	G3(Ref.)	FASTING_GLUCOSE_followup	98
984	G3(Ref.)	FASTING_GLUCOSE_followup	90
985	G3(Ref.)	FASTING_GLUCOSE_followup	97
986	G3(Ref.)	FASTING_GLUCOSE_followup	98
987	G3(Ref.)	FASTING_GLUCOSE_followup	96
988	G3(Ref.)	FASTING_GLUCOSE_followup	87
989	G4	FASTING_GLUCOSE_followup	95
990	G4	FASTING_GLUCOSE_followup	91
991	G4	FASTING_GLUCOSE_followup	91
992	G4	FASTING_GLUCOSE_followup	102
993	G4	FASTING_GLUCOSE_followup	103
994	G4	FASTING_GLUCOSE_followup	94
995	G4	FASTING_GLUCOSE_followup	88
996	G4	FASTING_GLUCOSE_followup	123
997	G4	FASTING_GLUCOSE_followup	92
998	G4	FASTING_GLUCOSE_followup	97
999	G4	FASTING_GLUCOSE_followup	100
1000	G4	FASTING_GLUCOSE_followup	93
1001	G4	FASTING_GLUCOSE_followup	94
1002	G4	FASTING_GLUCOSE_followup	92
1003	G4	FASTING_GLUCOSE_followup	86
1004	G4	FASTING_GLUCOSE_followup	98
1005	G4	FASTING_GLUCOSE_followup	80
1006	G4	FASTING_GLUCOSE_followup	84
1007	G4	FASTING_GLUCOSE_followup	100
1008	G4	FASTING_GLUCOSE_followup	90
1009	G4	FASTING_GLUCOSE_followup	87
1010	G4	FASTING_GLUCOSE_followup	92
1011	G4	FASTING_GLUCOSE_followup	83
1012	G4	FASTING_GLUCOSE_followup	88
1013	G4	FASTING_GLUCOSE_followup	86
1014	G4	FASTING_GLUCOSE_followup	90
1015	G4	FASTING_GLUCOSE_followup	112
1016	G4	FASTING_GLUCOSE_followup	90
1017	G4	FASTING_GLUCOSE_followup	93
1018	G4	FASTING_GLUCOSE_followup	90
1019	G4	FASTING_GLUCOSE_followup	96
1020	G4	FASTING_GLUCOSE_followup	94
1021	G4	FASTING_GLUCOSE_followup	109
1022	G4	FASTING_GLUCOSE_followup	99
1023	G4	FASTING_GLUCOSE_followup	113
1024	G4	FASTING_GLUCOSE_followup	99
1025	G4	FASTING_GLUCOSE_followup	94
1026	G4	FASTING_GLUCOSE_followup	88
1027	G4	FASTING_GLUCOSE_followup	88
1028	G4	FASTING_GLUCOSE_followup	104
1029	G4	FASTING_GLUCOSE_followup	88
1030	G4	FASTING_GLUCOSE_followup	85
1031	G4	FASTING_GLUCOSE_followup	99
1032	G4	FASTING_GLUCOSE_followup	89
1033	G4	FASTING_GLUCOSE_followup	85
1034	G4	FASTING_GLUCOSE_followup	87
1035	G4	FASTING_GLUCOSE_followup	96
1036	G4	FASTING_GLUCOSE_followup	184
1037	G4	FASTING_GLUCOSE_followup	89
1038	G4	FASTING_GLUCOSE_followup	98
1039	G4	FASTING_GLUCOSE_followup	97
1040	G4	FASTING_GLUCOSE_followup	89
1041	G4	FASTING_GLUCOSE_followup	92
1042	G4	FASTING_GLUCOSE_followup	91
1043	G4	FASTING_GLUCOSE_followup	102
1044	G4	FASTING_GLUCOSE_followup	91
1045	G4	FASTING_GLUCOSE_followup	90
1046	G4	FASTING_GLUCOSE_followup	95
1047	G4	FASTING_GLUCOSE_followup	89
1048	G4	FASTING_GLUCOSE_followup	82
1049	G4	FASTING_GLUCOSE_followup	94
1050	G4	FASTING_GLUCOSE_followup	88
1051	G4	FASTING_GLUCOSE_followup	103
1052	G4	FASTING_GLUCOSE_followup	94
1053	G4	FASTING_GLUCOSE_followup	91
1054	G4	FASTING_GLUCOSE_followup	107
1055	G4	FASTING_GLUCOSE_followup	89
1056	G4	FASTING_GLUCOSE_followup	97
1057	G4	FASTING_GLUCOSE_followup	109
1058	G4	FASTING_GLUCOSE_followup	103
1059	G4	FASTING_GLUCOSE_followup	NA
1060	G4	FASTING_GLUCOSE_followup	82
1061	G4	FASTING_GLUCOSE_followup	95
1062	G4	FASTING_GLUCOSE_followup	91
1063	G4	FASTING_GLUCOSE_followup	115
1064	G4	FASTING_GLUCOSE_followup	95
1065	G4	FASTING_GLUCOSE_followup	86
1066	G4	FASTING_GLUCOSE_followup	NA
1067	G4	FASTING_GLUCOSE_followup	98
1068	G4	FASTING_GLUCOSE_followup	88
1069	G4	FASTING_GLUCOSE_followup	90
1070	G4	FASTING_GLUCOSE_followup	100
1071	G4	FASTING_GLUCOSE_followup	88
1072	G4	FASTING_GLUCOSE_followup	95
1073	G4	FASTING_GLUCOSE_followup	90
1074	G4	FASTING_GLUCOSE_followup	101
1075	G4	FASTING_GLUCOSE_followup	90
1076	G4	FASTING_GLUCOSE_followup	93
1077	G4	FASTING_GLUCOSE_followup	93
1078	G4	FASTING_GLUCOSE_followup	92
1079	G4	FASTING_GLUCOSE_followup	88
1080	G4	FASTING_GLUCOSE_followup	111
1081	G4	FASTING_GLUCOSE_followup	83
1082	G4	FASTING_GLUCOSE_followup	127
1083	G4	FASTING_GLUCOSE_followup	85
1084	G4	FASTING_GLUCOSE_followup	96
1085	G4	FASTING_GLUCOSE_followup	111
1086	G4	FASTING_GLUCOSE_followup	98
1087	G4	FASTING_GLUCOSE_followup	102
1088	G4	FASTING_GLUCOSE_followup	92
1089	G4	FASTING_GLUCOSE_followup	95
1090	G4	FASTING_GLUCOSE_followup	83
1091	G4	FASTING_GLUCOSE_followup	100
1092	G4	FASTING_GLUCOSE_followup	99
1093	G4	FASTING_GLUCOSE_followup	89
1094	G4	FASTING_GLUCOSE_followup	80
1095	G4	FASTING_GLUCOSE_followup	98
1096	G4	FASTING_GLUCOSE_followup	94
1097	G4	FASTING_GLUCOSE_followup	90
1098	G4	FASTING_GLUCOSE_followup	105
1099	G4	FASTING_GLUCOSE_followup	96
1100	G4	FASTING_GLUCOSE_followup	93
