# Supplementary material for: AI-enhanced integration of genetic and medical imaging data for risk assessment of Type 2 diabetes
Source: Nat Commun. 2024 May 18;15:4230. doi: 10.1038/s41467-024-48618-1 (PMC11102564; doi:10.1038/s41467-024-48618-1)
Supplement: Supplementary file 6 — Source Data [file 41467_2024_48618_MOESM6_ESM.zip › Source Data - Figure 6.xlsx]

## Sheet: Fig. 6A
model	indicator	values
ABD	AUC	0.732
VAS	AUC	0.83
BMD	AUC	0.8629
EKG	AUC	0.7172
ALL	AUC	0.8983
ABD	ACC.	0.7189
VAS	ACC.	0.7699
BMD	ACC.	0.8189
EKG	ACC.	0.6256
ALL	ACC.	0.8223
ABD	SEN.	0.6385
VAS	SEN.	0.723
BMD	SEN.	0.6761
EKG	SEN.	0.7183
ALL	SEN.	0.8216
ABD	SPEC.	0.7325
VAS	SPEC.	0.7779
BMD	SPEC.	0.8432
EKG	SPEC.	0.6099
ALL	SPEC.	0.8225
ABD	F1	0.3971
VAS	F1	0.4768
BMD	F1	0.5199
EKG	F1	0.3575
ALL	F1	0.5728

## Sheet: Fig. 6B
y_true	demo	genetic	image	demo+genetic	demo+image	genetic+image	demo+genetic+image
0	0.166112	0.282297	0.000557045	0.0805882	0.000137349	1.65381e-05	0.000159318
0	0.150555	0.3153	0.00370638	0.0750276	0.00111607	0.00177879	0.000812399
0	0.166112	0.26682	8.83206e-05	0.0805882	1.19578e-05	0.000339598	0.00131775
0	0.233033	0.056916	0.0515935	0.125736	0.00452652	0.00205716	0.00411427
0	0.267491	0.0724466	0.69576	0.142778	0.104273	0.288503	0.24702
0	0.146959	0.0824734	1.20151e-05	0.0630631	2.38638e-05	0.000103492	0.000100341
0	0.150555	0.0772092	0.00283126	0.0662698	0.000406679	6.69602e-05	3.98489e-05
0	0.169118	0.0818147	0.00232703	0.0908851	0.000110779	0.000118581	5.23414e-05
1	0.184284	0.308944	0.00495867	0.313379	0.0031779	0.0952595	0.0203796
1	0.548819	0.184971	0.447034	0.584892	0.941128	0.45873	0.795588
0	0.150555	0.0667165	4.46804e-05	0.0662698	0.000223298	5.95782e-05	0.000337884
0	0.155892	0.115102	5.25217e-05	0.0647367	0.000199742	8.07462e-05	0.000123466
0	0.280127	0.345318	0.0433929	0.45801	0.00280159	0.870116	0.342142
0	0.159559	0.094914	6.43245e-06	0.0817143	1.70299e-05	9.84298e-06	0.00014381
0	0.146959	0.612436	0.00185376	0.0708263	0.000294209	0.0230932	0.000101536
1	0.548819	0.273958	0.103129	0.724739	0.420412	0.168632	0.441768
0	0.150555	0.186853	2.24298e-05	0.0698068	3.23223e-05	1.3966e-05	3.98378e-05
0	0.146959	0.0812016	0.000729846	0.0630631	9.69696e-05	0.000802167	9.89644e-05
0	0.184284	0.399959	0.00155763	0.399688	0.000501888	0.0200932	0.00340663
0	0.750158	0.255247	0.0931519	0.789686	0.454077	0.520015	0.647863
0	0.198641	0.0768354	0.00482014	0.0716339	0.00179338	0.000609464	0.000742342
1	0.38875	0.0812016	0.208429	0.261533	0.75424	0.322002	0.153689
0	0.20445	0.094914	0.000708729	0.0662897	0.000256566	6.73767e-05	0.000196618
0	0.169118	0.16833	3.53003e-05	0.0699651	5.98451e-05	0.000121714	5.47598e-05
0	0.155892	0.0620172	0.000399267	0.0647367	0.000122281	4.20355e-05	5.6725e-05
0	0.155892	0.0783233	0.000326058	0.0647367	0.000540665	4.83376e-06	0.000107596
0	0.17353	0.086127	0.000834275	0.103081	1.31893e-05	1.55798e-05	1.50411e-05
0	0.25557	0.094914	0.322139	0.156641	0.176767	0.17192	0.0158096
0	0.169118	0.0747369	0.000482389	0.0699651	0.000190338	0.000124526	4.83174e-05
0	0.150555	0.0228363	0.000166026	0.0662698	0.00171458	5.65881e-05	0.000337255
1	0.630072	0.448317	0.180204	0.708037	0.295773	0.0559781	0.279901
0	0.146959	0.331735	0.000127988	0.0653402	6.04612e-05	0.000228098	0.000190565
0	0.200048	0.232755	0.0758422	0.299597	0.00119487	0.031715	0.0173373
1	0.379675	0.100573	0.772723	0.16426	0.346513	0.0860875	0.286027
0	0.155892	0.308944	0.000200428	0.202963	0.000304187	0.00785178	0.000205973
0	0.146959	0.0779594	0.00372106	0.0630631	0.000190835	0.000427301	6.80733e-05
0	0.17353	0.255247	0.000175249	0.17291	8.87547e-05	0.000363175	0.000128838
0	0.205	0.0687391	0.00257082	0.0900293	0.00761424	0.000196622	0.0354845
1	0.159559	0.0831765	0.929008	0.0817143	0.877988	0.810791	0.329023
0	0.160461	0.134502	0.100356	0.0630631	0.00302891	0.00710945	0.0068131
0	0.184284	0.094914	0.11794	0.125236	0.0110646	0.0040201	0.00120073
0	0.356796	0.300064	0.00586673	0.572949	0.00611123	0.0627831	0.137494
0	0.146959	0.033587	0.000125509	0.0630631	0.000454692	1.79243e-05	8.00627e-05
0	0.155892	0.094914	0.00220262	0.0647367	0.000602737	0.00281181	0.00176986
0	0.146959	0.23941	0.00457601	0.0708263	0.000142877	0.0373253	0.00108848
0	0.17353	0.401139	0.00018766	0.203336	1.71819e-05	0.000580331	0.00067526
0	0.146959	0.251431	0.000109422	0.134344	0.00011605	0.000237367	2.51171e-05
0	0.205	0.254567	0.00232718	0.222717	0.000727265	0.00330189	0.000928633
0	0.17353	0.0228363	0.00095355	0.0664226	0.000542559	0.000401285	0.000136703
0	0.379675	0.264592	0.0289882	0.666284	0.0433002	0.183402	0.263328
1	0.25557	0.297325	0.929293	0.237762	0.701593	0.998379	0.71151
0	0.198641	0.0963549	0.0225298	0.0685933	0.00890769	0.00122457	0.0101901
0	0.146959	0.105155	0.0001049	0.0630631	8.05187e-05	7.59659e-05	3.3482e-05
0	0.151956	0.0228363	0.0128718	0.0630631	0.00171188	0.00230393	0.000143021
1	0.548819	0.105155	0.0415507	0.669085	0.0192753	0.00661295	0.0568285
0	0.169118	0.105155	0.0850316	0.0772956	0.294117	0.296268	0.0786874
0	0.146959	0.102949	0.00954733	0.0630631	0.00235095	0.0442957	0.0026586
1	0.159559	0.147495	0.0395028	0.13576	0.262149	0.225322	0.333866
0	0.146959	0.208026	8.3217e-05	0.118063	1.11015e-05	7.18873e-05	1.70728e-05
0	0.227361	0.125617	0.000142219	0.0925134	0.000921758	8.38029e-06	0.000466234
0	0.151956	0.23941	0.000224732	0.0996304	3.69182e-05	0.000961613	9.89002e-05
1	0.565719	0.0228363	0.832465	0.335236	0.943961	0.693269	0.442136
0	0.146959	0.298124	0.000205178	0.0708263	0.000122512	0.000679356	0.000786194
0	0.146959	0.0812016	2.49872e-05	0.0630631	1.57168e-05	1.93804e-05	2.56225e-05
0	0.151956	0.120623	0.0222014	0.0630631	0.00095827	0.0409475	0.000355134
0	0.150555	0.307946	3.61595e-05	0.093565	5.87088e-05	8.19322e-05	0.000197083
0	0.169118	0.086127	0.193164	0.0977055	0.358874	0.0352729	0.00926572
0	0.151956	0.23941	0.000342758	0.0840231	1.58405e-05	0.00107811	5.00223e-05
0	0.227024	0.0835976	0.0168736	0.089831	0.00683972	0.00228061	0.000185875
0	0.146959	0.136209	4.25344e-05	0.0630631	1.79573e-05	5.29907e-05	6.84104e-06
0	0.169118	0.094914	0.00982002	0.0908851	0.0328787	0.0022256	0.0168466
0	0.277716	0.056916	0.0202987	0.152285	0.00442329	0.00257619	0.00110467
0	0.208266	0.0531211	0.0334738	0.0963269	0.00515645	0.00327346	0.000353197
0	0.267491	0.0130456	0.200905	0.0863195	0.0212979	0.059548	0.00689256
0	0.356796	0.360049	0.0170987	0.547419	0.0246065	0.0394819	0.137828
0	0.151956	0.0531211	0.000675972	0.0630631	0.000206661	0.000681032	6.96338e-05
0	0.146959	0.0824734	0.000101446	0.0630631	2.14401e-05	6.31079e-05	6.70905e-05
0	0.146959	0.0402354	0.000289551	0.0630631	7.40797e-05	0.000155695	0.000208224
0	0.2549	0.0783233	0.00280246	0.10861	0.000193171	1.83564e-05	6.30019e-05
0	0.277716	0.0747369	0.283151	0.152285	0.0221106	0.00113243	0.0064528
1	0.150555	0.23941	0.231846	0.0750276	0.980518	0.862091	0.653915
0	0.146959	0.0130456	4.54491e-06	0.0630631	5.35804e-06	1.87637e-06	1.70956e-06
1	0.232955	0.183798	0.0297855	0.174733	0.0810098	0.150625	0.302064
0	0.146959	0.387107	0.000138994	0.0708263	6.03884e-05	0.000343599	0.00045265
0	0.277716	0.0334148	0.000129863	0.110445	0.00655994	0.00227091	0.00999462
0	0.146959	0.23941	0.000727621	0.0708263	0.000791874	0.000798643	0.000810367
0	0.19201	0.138537	0.00535693	0.132982	0.095964	0.00766193	0.0335412
0	0.184284	0.094914	0.000375567	0.0874591	0.0002697	1.2464e-05	4.77383e-05
0	0.146959	0.240346	0.00176723	0.0630631	4.95387e-05	7.11665e-05	4.5612e-05
0	0.227361	0.0580386	0.002383	0.0925134	0.00990136	0.0017199	0.00302856
0	0.151956	0.0783233	0.000108301	0.0630631	0.000158391	2.63306e-05	4.89716e-05
0	0.151956	0.186853	0.00634011	0.0740199	0.000125936	0.00077842	0.000234205
0	0.203147	0.23941	0.00243783	0.267217	0.00259707	0.0212132	0.00389307
0	0.150555	0.193895	0.000720667	0.0781557	0.000677901	0.00128403	0.000677077
0	0.508525	0.556622	0.00482906	0.793419	0.0205738	0.0101779	0.574096
0	0.379675	0.0368297	0.00180212	0.138043	0.00113582	0.000312017	5.09934e-05
0	0.146959	0.0718309	0.000185237	0.0630631	0.000858529	0.000130124	0.000205509
0	0.267491	0.0824734	0.0205874	0.207411	0.00184737	0.00152041	0.00044269
0	0.489475	0.287378	0.729741	0.664352	0.985238	0.933043	0.982105
0	0.151956	0.399959	0.000344612	0.0840231	2.918e-05	0.00323834	0.000315846
0	0.155892	0.0764377	0.00039768	0.0647367	0.000611966	0.000123543	3.01568e-05
0	0.150555	0.204955	0.000638047	0.0853875	0.00161333	0.000180505	0.00302867
0	0.159559	0.136303	0.0195017	0.0894412	0.00880313	0.0416637	0.117382
0	0.150555	0.169745	0.0052824	0.0662698	0.00272837	0.0012803	0.00181203
0	0.146959	0.231024	3.03846e-05	0.0630631	7.20984e-05	0.000236155	0.000254494
0	0.146959	0.069092	0.000158415	0.0630631	4.77971e-05	6.51013e-05	1.40104e-05
0	0.2549	0.0783233	0.0287234	0.10861	0.00279816	0.145923	0.00300116
0	0.228487	0.0227809	0.0231313	0.142739	0.0038915	0.000979775	0.00066039
0	0.477356	0.298124	0.0700196	0.628517	0.0076243	0.558881	0.49314
0	0.150555	0.101635	0.000439923	0.0662698	0.00100801	8.82947e-05	0.000106424
0	0.203147	0.0695018	0.0101398	0.089831	0.0124283	0.000183143	0.000992983
0	0.146959	0.456228	0.0178121	0.0808022	0.00120926	0.00356805	0.00325311
0	0.184284	0.114174	0.00230386	0.123844	0.000160917	0.00246709	0.000415057
0	0.151956	0.254494	0.000225914	0.0630631	7.70383e-05	0.000192386	0.000219898
0	0.146959	0.122433	0.00712982	0.0630631	0.000423023	0.00160306	0.00013229
1	0.555395	0.0517932	0.217941	0.234357	0.833269	0.032943	0.381637
0	0.169118	0.136303	0.000123501	0.0772956	0.000348033	0.000139148	0.000754893
0	0.17353	0.0329746	0.262886	0.0664226	0.0538559	0.053773	0.00408241
1	0.758611	0.105155	0.281951	0.757053	0.87753	0.115651	0.871972
1	0.205	0.136303	0.0463836	0.0870877	0.129156	0.020539	0.16313
0	0.169118	0.0464964	8.25231e-05	0.0699651	0.000151258	1.70407e-05	4.66715e-05
0	0.169118	0.0334148	7.67778e-05	0.0669902	2.79392e-05	1.90479e-05	2.13576e-05
0	0.151956	0.0368297	0.00608714	0.0630631	0.00302268	0.00196007	0.000221104
0	0.548819	0.0393122	0.00979029	0.327811	0.0452535	0.000781741	0.00389038
0	0.169118	0.232755	0.000621849	0.182184	1.28426e-05	0.000533468	0.000303468
0	0.185715	0.013779	0.00669511	0.0662897	0.00210766	0.000755548	0.000772461
0	0.146959	0.110306	0.000226766	0.0630631	1.80555e-05	7.77476e-05	3.35292e-05
0	0.379675	0.0929254	0.00399301	0.16426	0.0100191	0.0011796	0.00804177
0	0.203147	0.232755	0.0112719	0.299597	0.00546235	0.0506084	0.045329
0	0.155892	0.083599	0.000495871	0.0647367	0.00017078	0.000872737	0.000990318
0	0.332383	0.105155	0.0803917	0.277389	0.220354	0.0783324	0.442567
0	0.150555	0.135716	0.00613848	0.0683482	0.00560241	0.00531359	0.00795071
0	0.150555	0.0852884	0.000430097	0.0662698	0.000202864	0.000296346	0.000130522
0	0.146959	0.244103	0.00346579	0.0630631	0.00267226	0.00117051	0.00382687
0	0.155892	0.0372423	0.00101873	0.0647367	0.000182939	0.000259926	0.000108211
0	0.356796	0.122433	0.00778207	0.305785	0.00266678	0.000275659	0.00176227
1	0.71728	0.264592	0.0242166	0.882929	0.609661	0.767413	0.972891
1	0.24559	0.136303	0.975887	0.187607	0.944214	0.990984	0.572012
0	0.159559	0.0812016	0.00581792	0.0694848	0.000911208	0.000241246	0.00203352
0	0.146959	0.0852884	0.000350996	0.0630631	3.77635e-05	0.000132748	1.91393e-05
0	0.169118	0.136303	0.325494	0.0772956	0.025894	0.0543779	0.00254053
0	0.146959	0.0670045	0.000346379	0.0630631	3.89072e-05	2.49692e-05	5.2526e-06
1	0.566916	0.488382	0.997013	0.771396	0.99853	0.998567	0.998756
1	0.566916	0.147495	0.175838	0.670764	0.907876	0.244394	0.994206
0	0.280127	0.0344453	0.232451	0.258477	0.0211389	0.143419	0.00636142
0	0.336791	0.556622	0.000468546	0.251004	0.00191783	0.000384774	0.0141213
0	0.146959	0.197795	0.000290758	0.134344	1.11025e-05	0.000222482	0.000111559
0	0.20445	0.0764377	0.0156603	0.0662897	0.00158151	0.00015669	0.000287812
0	0.290643	0.0488141	0.420208	0.215099	0.0376696	0.942786	0.117445
0	0.277716	0.0824734	0.126972	0.198864	0.042318	0.00656285	0.168157
0	0.155892	0.0419287	0.000252323	0.0647367	0.000217606	2.55688e-05	8.62455e-05
0	0.146959	0.0422936	0.000376757	0.0630631	9.23051e-05	3.4797e-05	2.58663e-05
1	0.166112	0.475438	0.493996	0.0913693	0.692594	0.715516	0.97829
0	0.166112	0.120623	0.000446668	0.0887471	0.000378173	4.17439e-05	0.000199685
0	0.205	0.2375	0.000311752	0.197842	0.00136936	0.000432347	0.0015695
0	0.177119	0.0812016	0.00712798	0.128778	0.00544358	0.00102828	0.00132006
0	0.146959	0.0929254	0.00014593	0.0630631	0.000142957	5.88447e-05	3.48562e-05
0	0.203147	0.0831765	0.00115277	0.172403	0.000468062	0.000303284	0.000492264
0	0.160461	0.101635	4.6724e-05	0.0630631	0.000105875	0.000126174	0.000144545
0	0.17353	0.458437	0.0879867	0.291491	0.000756716	0.133002	0.0040847
1	0.250755	0.210223	0.918419	0.307074	0.99018	0.916194	0.9661
0	0.150555	0.136303	3.45689e-05	0.0853875	1.30365e-05	5.45249e-05	8.53773e-05
0	0.2549	0.094914	0.0149843	0.198864	0.00144622	0.00284952	0.00225786
0	0.184284	0.094914	0.0084348	0.070729	0.00143112	0.00109443	0.00160331
0	0.146959	0.0620899	0.000146883	0.0630631	0.000209116	6.06123e-05	3.18725e-05
0	0.160461	0.0991428	0.0120878	0.0630631	0.00142125	0.0567444	0.00357229
0	0.205	0.0130456	0.00518724	0.0900293	0.00439881	8.07971e-05	0.00184798
0	0.184284	0.0460209	0.00119775	0.0874591	0.0106145	0.000236676	0.000781776
0	0.203147	0.502992	0.000125737	0.257647	4.0682e-05	0.00084644	0.00089287
0	0.169118	0.387107	0.0167818	0.310984	0.00921073	0.261321	0.104424
0	0.150555	0.013779	0.000202545	0.0662698	0.000457238	8.53227e-05	0.000220094
0	0.198641	0.0334148	0.00884996	0.0685933	0.000198815	4.55867e-05	0.00085142
0	0.146959	0.0368297	4.29399e-05	0.0630631	3.74028e-05	8.32197e-06	1.40465e-05
0	0.151956	0.0852884	0.00037966	0.0630631	0.00021606	5.02279e-05	0.000103015
0	0.277716	0.121801	0.375475	0.197155	0.0928418	0.173811	0.146345
0	0.169118	0.193895	3.4155e-05	0.182184	1.76169e-05	0.000103988	0.000105086
0	0.203147	0.218503	0.0045799	0.218644	0.00288617	0.00741488	0.00614419
1	0.561952	0.387107	0.00718473	0.856529	0.081902	0.00603061	0.264164
0	0.169118	0.013779	0.0066415	0.0669902	0.0249231	8.41253e-05	3.86234e-05
0	0.169118	0.0812016	0.00230402	0.0772956	0.000168792	0.000140983	0.000217037
0	0.146959	0.0227809	0.00101671	0.0630631	0.000186677	9.17846e-05	8.07851e-05
0	0.200048	0.332065	0.000261676	0.413504	0.000225726	0.00451304	6.81073e-05
1	0.232955	0.0768354	0.0670297	0.122274	0.0412084	0.117449	0.0285842
0	0.184284	0.23941	2.97599e-05	0.192903	1.4044e-05	9.32909e-05	0.000126582
0	0.277716	0.0130456	0.0159261	0.110445	0.0124178	0.00127135	0.000278904
0	0.184284	0.013779	0.0146527	0.070729	0.0131624	0.000446402	0.000724166
1	0.267491	0.193895	0.96077	0.237762	0.597815	0.995863	0.933663
1	0.758611	0.0228363	0.955262	0.645268	0.89475	0.677232	0.484327
0	0.151956	0.197795	0.00650621	0.151594	0.00043777	0.0215198	0.000192907
1	0.267491	0.342517	0.697632	0.504562	0.112771	0.9858	0.7149
0	0.146959	0.0883986	0.00103921	0.0630631	0.00136756	7.94918e-05	0.00011758
0	0.146959	0.159579	0.000137065	0.0737933	3.59408e-05	9.57808e-05	7.34557e-05
0	0.146959	0.0460209	0.000203871	0.0630631	1.63289e-05	6.56474e-05	2.7242e-05
0	0.177119	0.114174	0.703438	0.128778	0.013409	0.934806	0.855888
0	0.146959	0.086127	0.000496663	0.0630631	0.000134982	5.89585e-05	1.28172e-05
0	0.232955	0.0929254	0.0146625	0.122274	0.00900397	0.000992823	0.000201487
0	0.155892	0.114272	0.000527804	0.0647367	0.00313916	0.000326718	0.000351089
0	0.203147	0.05038	0.000564954	0.089831	5.97427e-05	2.85872e-05	5.06027e-05
1	0.361812	0.136303	0.806098	0.178076	0.865329	0.260543	0.881227
0	0.146959	0.116167	0.00961874	0.0630631	0.000452884	0.00070997	0.00258432
0	0.177119	0.120623	0.0102105	0.124936	0.000726534	0.00898542	0.00136584
1	0.546423	0.105155	0.0217352	0.498731	0.250599	0.0455944	0.931038
0	0.150555	0.298124	4.93772e-05	0.093565	4.04342e-05	0.000187621	0.000105516
0	0.146959	0.0368297	0.000267454	0.0630631	5.0513e-05	2.30523e-05	8.2347e-06
1	0.2549	0.23941	0.969176	0.281549	0.731176	0.982684	0.967765
0	0.184284	0.105155	0.000210985	0.123844	0.000120108	0.000553583	0.000217457
0	0.151956	0.168083	0.0022018	0.0630631	0.0012362	0.0004	0.000649479
0	0.151956	0.0227809	0.00418614	0.0630631	0.000699406	0.00336674	0.000392159
0	0.155892	0.136303	0.000345337	0.0647367	0.000150415	0.000118149	0.000414526
0	0.529767	0.100573	0.676529	0.327811	0.880195	0.045202	0.0949127
0	0.332383	0.094914	0.0365853	0.157848	0.0940065	0.013273	0.00298069
0	0.169118	0.094914	0.00274521	0.0908851	0.00646026	2.93565e-05	0.000115757
0	0.155892	0.166178	0.000491165	0.111098	0.000365834	0.000262481	0.000492197
0	0.19201	0.176687	0.00326011	0.11817	0.00418332	0.0039559	0.0107104
0	0.150555	0.094914	0.00868635	0.0662698	0.0018186	0.000154612	0.000403688
0	0.227024	0.013779	0.0520879	0.07021	0.00362442	0.000259973	0.000150666
0	0.146959	0.170708	0.00125796	0.0924723	0.000195192	0.000505402	0.000749112
1	0.4555	0.117969	0.0286463	0.117079	0.418948	0.0106031	0.104179
0	0.290643	0.0291119	0.0212906	0.234641	0.00125817	0.000113519	0.00107908
0	0.177119	0.0393122	0.000467184	0.0872588	0.000175544	0.00039486	0.000111076
0	0.280127	0.0687391	0.0432062	0.217368	0.0163616	0.267115	0.0072071
0	0.498184	0.0591569	0.805065	0.589367	0.812526	0.475083	0.856728
1	0.288987	0.533004	0.0243434	0.257647	0.0042251	0.0412973	0.120427
0	0.261841	0.056569	0.000864984	0.212746	0.0211734	0.000648148	0.000648445
0	0.166112	0.313105	0.00425045	0.140513	0.00174573	0.000109943	0.00338024
0	0.146959	0.308944	0.00022872	0.0708263	4.76031e-05	0.00078145	6.13797e-05
0	0.203147	0.056916	0.0049215	0.089831	0.00103301	0.000514456	0.000861498
0	0.160461	0.0291119	0.00093359	0.0630631	0.000186823	0.000146064	8.62509e-05
0	0.146959	0.0556146	8.36625e-06	0.0630631	6.46607e-05	9.50684e-06	8.05841e-06
0	0.356796	0.0883621	0.383812	0.191986	0.907882	0.0296567	0.480334
1	0.17353	0.241542	0.0160141	0.234678	0.00370004	0.0194739	0.00556563
0	0.146959	0.150965	0.00350745	0.0737933	0.000832902	0.0440091	0.00416424
0	0.477356	0.094914	0.00499688	0.396526	0.00258238	0.000837534	0.100556
0	0.159559	0.0291119	0.000540185	0.0694848	0.00257315	0.000143025	0.00037827
1	0.529767	0.105155	0.693806	0.540703	0.885561	0.670772	0.976395
1	0.292832	0.406091	2.54629e-05	0.323873	0.000328113	0.00105534	0.00294933
0	0.160461	0.0620899	0.123607	0.0630631	0.00548166	0.00720388	0.0028509
0	0.267491	0.0344453	0.0408207	0.110177	0.00915625	0.000719693	0.00163003
0	0.205	0.148315	0.000261705	0.0900293	0.000868124	5.44543e-05	0.000238937
0	0.146959	0.121869	3.39453e-05	0.0630631	6.25293e-05	5.4188e-05	0.000128051
0	0.200048	0.0616242	0.49064	0.125736	0.181634	0.140052	0.119962
0	0.379675	0.23941	0.00185611	0.360913	0.000748164	0.0033129	0.00434625
1	0.498184	0.298124	0.078713	0.703565	0.674854	0.873712	0.934186
0	0.146959	0.0690317	0.00143581	0.0630631	0.000179794	6.59636e-05	2.93197e-05
0	0.267491	0.086127	0.141426	0.10861	0.00314702	0.00809487	0.000998586
0	0.203147	0.105155	0.000500503	0.230675	0.000482389	0.0015807	0.000578426
0	0.159559	0.147495	0.0129764	0.13576	0.00459435	0.0082558	0.00517634
1	0.379675	0.406091	0.0870619	0.808042	0.0887616	0.717895	0.897569
0	0.150555	0.094914	0.00175426	0.0662698	0.000360679	0.000768017	0.00189141
0	0.150555	0.23941	0.000223423	0.112414	0.000212935	6.15785e-05	0.000331184
0	0.185715	0.23941	0.000606213	0.226171	0.000295535	0.000980048	0.00312391
0	0.529767	0.286381	0.048312	0.723982	0.489195	0.467259	0.932736
1	0.565638	0.527663	0.0496793	0.882478	0.910452	0.497542	0.993722
0	0.185715	0.0485382	0.0495598	0.0662897	0.0115719	0.013662	0.000632955
0	0.146959	0.136303	9.23345e-05	0.0630631	2.17462e-05	4.64054e-05	3.95627e-05
0	0.198641	0.080859	0.0014294	0.0716339	0.00019706	0.000318453	0.000534118
0	0.203147	0.0899977	0.00126888	0.07021	0.00943071	0.000388591	6.30562e-05
0	0.529767	0.094914	0.261698	0.43785	0.174149	0.0467781	0.145038
0	0.227024	0.125304	0.0437167	0.21491	0.00374006	0.111029	0.00828906
0	0.288987	0.056916	0.00754938	0.125736	0.00832533	0.000570186	0.00142689
0	0.166112	0.105155	0.000308674	0.0710894	0.0026908	0.000315343	4.58079e-05
1	0.477356	0.0531211	0.689251	0.327811	0.427556	0.0800338	0.179621
1	0.280127	0.176687	0.964393	0.343119	0.983125	0.997565	0.979834
1	0.776886	0.186853	0.33043	0.873347	0.893219	0.812019	0.773848
1	0.529767	0.273958	0.1729	0.723982	0.310136	0.702747	0.903544
0	0.208266	0.094914	0.130434	0.128314	0.0595927	0.0140049	0.0264223
0	0.150555	0.0991428	0.00115507	0.0853875	9.55837e-05	0.000144913	5.98638e-05
0	0.146959	0.0531211	3.67031e-05	0.0630631	1.53357e-05	7.4397e-06	2.25464e-05
0	0.25557	0.20977	0.0186626	0.237762	0.00245406	0.00987289	0.0060301
0	0.277716	0.0331096	0.727287	0.110445	0.0506393	0.034017	0.0468856
0	0.205	0.0130456	0.000229076	0.0900293	0.000843735	5.08294e-05	0.000179017
0	0.332383	0.298124	0.00488533	0.378416	0.00412643	0.008193	0.00481253
0	0.336791	0.292056	0.00175581	0.251004	0.00306131	0.0674002	0.0160779
1	0.608137	0.218503	0.0302619	0.65986	0.0239217	0.030296	0.156975
0	0.151956	0.0824734	0.000322541	0.0630631	5.9059e-05	9.95017e-05	2.41969e-05
1	0.290643	0.387107	0.764871	0.529183	0.244864	0.953816	0.949679
0	0.150555	0.147495	0.00249424	0.0781557	0.000415271	0.00165456	0.00114767
0	0.185715	0.094914	0.00686134	0.0662897	0.00449891	0.0021152	0.000961282
0	0.205	0.0785122	0.000283135	0.0900293	0.00342192	0.000141124	0.000109671
0	0.277716	0.0852884	0.131236	0.221775	0.0131475	0.00298349	0.00283933
0	0.185715	0.119874	0.0305777	0.0662897	0.0118661	0.00695977	0.00110911
0	0.146959	0.0824734	9.44257e-06	0.0630631	2.10055e-05	8.89253e-06	5.64413e-06
0	0.227024	0.0549339	0.00195262	0.0791151	0.00291058	0.000252246	0.00092583
0	0.146959	0.251431	0.000268959	0.0811829	5.53117e-05	0.00019327	3.80542e-05
1	0.227361	0.080859	0.0328799	0.0925134	0.0185985	0.00675258	0.0281975
1	0.529767	0.083599	0.899601	0.443096	0.983774	0.937406	0.972949
1	0.38875	0.23941	0.0313003	0.723982	0.197143	0.280131	0.351528
0	0.288987	0.22482	0.0466355	0.24177	0.0398089	0.0221413	0.0181353
0	0.155892	0.0616242	0.00252823	0.0647367	0.0010561	0.00460471	0.00119751
1	0.77814	0.362557	0.225871	0.906371	0.884178	0.84186	0.993906
0	0.150555	0.056569	0.000867246	0.0662698	7.80775e-05	2.12533e-05	5.02122e-05
0	0.267491	0.0228363	0.322598	0.0863195	0.00594508	0.00111291	0.0136323
1	0.498184	0.101635	0.912103	0.589367	0.960551	0.774197	0.951802
0	0.146959	0.23941	9.64252e-05	0.0708263	8.2391e-05	9.21351e-05	0.000120606
0	0.233033	0.086127	0.000566168	0.171511	0.00307787	0.000202821	0.000348459
0	0.336791	0.0584655	0.00165947	0.330334	0.00438358	8.59337e-05	0.000859008
0	0.277716	0.0824734	0.544338	0.198864	0.0864738	0.093442	0.0457314
0	0.150555	0.150837	0.000314693	0.0662698	0.00020998	0.000325636	0.000271898
1	0.150555	0.179915	0.00679283	0.0853875	0.000699725	0.00157739	0.00179376
1	0.561952	0.056916	0.921325	0.242015	0.997194	0.240822	0.979467
0	0.169118	0.287378	0.000269575	0.123981	0.000579056	0.0031016	0.000438827
0	0.159559	0.094914	0.00194818	0.0817143	0.0022901	2.29948e-05	0.000511941
0	0.159559	0.158061	0.00380884	0.112414	0.00540108	0.00559896	0.00440291
0	0.146959	0.0835976	0.000246587	0.0630631	0.000228112	4.12153e-05	2.50658e-05
1	0.288987	0.251431	0.635961	0.24177	0.294241	0.979468	0.985576
0	0.169118	0.121199	0.000113586	0.0699651	0.000540973	7.29966e-05	9.81079e-05
0	0.151956	0.186853	0.00309865	0.0740199	0.000787148	0.0136908	0.00206549
1	0.280127	0.0420833	0.994318	0.217368	0.961512	0.978313	0.996525
0	0.267491	0.0383219	0.0542195	0.0863195	0.0376336	0.0151075	0.00635187
0	0.184284	0.121199	0.00104649	0.0874591	6.55317e-05	8.80586e-05	0.000233219
0	0.77814	0.293194	0.000130062	0.885639	0.00621543	0.000114329	0.0384295
0	0.160461	0.171638	0.000724792	0.095265	0.00479197	0.00311898	0.000314932
1	0.177119	0.193895	0.488337	0.155155	0.0389176	0.912117	0.0675174
0	0.356796	0.0584655	0.00542477	0.181562	0.0125052	0.00136279	0.000608499
0	0.203147	0.0747369	0.00323142	0.089831	0.00699933	0.00074179	0.0245159
1	0.261841	0.135716	0.897142	0.294875	0.875105	0.667847	0.944096
0	0.208266	0.220778	0.00413744	0.248963	0.000121599	0.000275915	0.00019531
0	0.177119	0.0488141	0.000841145	0.0872588	0.00132674	0.0104443	0.000988673
1	0.71728	0.0393122	0.957937	0.534781	0.998046	0.958895	0.993274
0	0.146959	0.0768354	1.09606e-05	0.0630631	1.29057e-05	5.91768e-06	5.17544e-06
0	0.151956	0.0937966	0.00949782	0.0630631	0.0526817	0.00015386	0.000957725
0	0.160461	0.256342	0.238916	0.0876937	0.0469038	0.852218	0.151224
0	0.288987	0.0517932	0.0103931	0.132397	0.00263859	0.0160466	0.000957913
0	0.146959	0.0620899	0.000850995	0.0630631	5.36472e-05	2.58222e-05	7.19636e-06
0	0.268477	0.15552	0.0257507	0.125515	0.0264152	0.00500594	0.0111404
0	0.151956	0.083599	0.000910824	0.0630631	0.00149781	0.00114301	0.00049425
1	0.455708	0.135716	0.754145	0.447656	0.983261	0.79288	0.947709
0	0.146959	0.166178	0.000245773	0.0653402	7.4084e-05	0.000876195	7.55686e-05
0	0.356796	0.184971	0.0938052	0.268504	0.210955	0.00739552	0.263278
0	0.146959	0.0419287	0.00104515	0.0630631	6.27269e-05	4.14098e-05	1.75428e-06
0	0.227361	0.0533986	0.00340819	0.0925134	0.00535634	0.000366286	0.001496
0	0.227024	0.223569	0.000949673	0.07021	0.000204054	5.77914e-05	0.000128027
0	0.150555	0.0591569	8.02841e-05	0.0662698	0.000194616	0.000226395	0.000142572
1	0.645147	0.0929254	0.0328705	0.465404	0.938936	0.0018273	0.361392
0	0.146959	0.100573	4.00502e-05	0.0630631	1.29775e-05	1.3771e-05	8.70457e-06
0	0.20445	0.0824734	0.047666	0.0662897	0.0055985	0.00742497	0.0034101
0	0.280127	0.0824734	0.104654	0.242917	0.0627837	0.25014	0.00793821
0	0.267491	0.0687391	0.00555532	0.10861	0.00880784	0.00190762	0.00195386
1	0.471163	0.310404	0.861091	0.745083	0.947861	0.973277	0.939608
0	0.200048	0.0488141	0.0451757	0.125736	0.0745401	0.0188809	0.00185067
0	0.280127	0.0831765	0.0249106	0.242917	0.0538419	0.0148125	0.0346648
0	0.146959	0.16846	0.0310377	0.0708263	0.00116217	0.0625096	0.00222279
0	0.146959	0.331735	0.00421397	0.0653402	0.000326359	0.00271792	0.000284878
0	0.403623	0.136303	0.0240545	0.201384	0.0519548	0.00792387	0.0443248
0	0.198641	0.11465	0.00288231	0.102869	0.00822712	0.0010697	0.00678599
0	0.159559	0.282678	0.000147608	0.0894412	0.00143018	0.000244325	0.00175626
0	0.146959	0.105155	5.59801e-05	0.0630631	2.23498e-05	2.5234e-05	8.49116e-06
0	0.151956	0.0852884	0.000600114	0.0630631	0.000102037	0.000155086	2.80895e-05
0	0.150555	0.204955	0.00015261	0.0683482	2.00821e-05	0.000118926	1.87659e-05
0	0.160461	0.117969	0.00245498	0.0630631	0.00051006	0.00724098	0.0106991
0	0.155892	0.0883621	0.000163351	0.0647367	0.000238385	6.56337e-05	4.05031e-05
0	0.146959	0.114174	0.000841751	0.0630631	0.000190597	0.0015999	0.000580573
1	0.561952	0.406091	0.702191	0.882929	0.944368	0.924669	0.986169
1	0.277716	0.441643	0.818591	0.656474	0.589411	0.800721	0.53222
1	0.250755	0.0517932	0.969588	0.169436	0.828294	0.861672	0.956023
0	0.151956	0.255247	0.00181777	0.0805149	0.000161344	0.00495292	0.000586358
0	0.155892	0.228924	0.00802311	0.0647367	0.00570587	0.00269488	0.00358324
1	0.290643	0.0556146	0.935369	0.228469	0.5917	0.894895	0.262373
0	0.151956	0.169729	3.89299e-05	0.0630631	9.48355e-05	1.89991e-05	2.36605e-05
1	0.695619	0.0812016	0.292361	0.71488	0.822806	0.0131651	0.168962
0	0.261841	0.0824734	0.00984613	0.240136	0.00539134	0.000540894	0.00164423
0	0.146959	0.101635	0.000258007	0.0630631	6.75968e-06	5.30752e-05	6.34931e-06
0	0.166112	0.284865	0.000516033	0.110021	0.00112149	6.85307e-05	0.00599153
0	0.227024	0.310404	0.0311053	0.313905	0.0279948	0.252678	0.0281601
0	0.2549	0.136303	0.0104602	0.21281	0.0253425	0.00510631	0.00129275
0	0.332383	0.013779	0.011963	0.119596	0.0260158	0.000472224	0.00136359
0	0.228487	0.159579	0.821721	0.241152	0.176153	0.791596	0.833306
1	0.784695	0.406091	0.0444306	0.906371	0.778443	0.515626	0.900116
0	0.290643	0.0420833	0.0464488	0.215099	0.0021795	0.0012832	0.00114601
0	0.177119	0.114174	0.00170309	0.128778	0.000201622	0.0055364	0.00267369
0	0.169118	0.056569	0.000208835	0.0699651	0.000652169	8.20658e-05	4.40493e-05
0	0.159559	0.0784124	2.84839e-05	0.0817143	0.000181238	5.05011e-06	0.000249292
0	0.177119	0.387107	0.00483217	0.545662	0.00632587	0.0237885	0.112645
1	0.713504	0.308944	0.325383	0.906371	0.728798	0.918581	0.998462
0	0.159559	0.0727141	0.081931	0.0694848	0.0656285	0.0300133	0.0349452
0	0.146959	0.094914	3.87188e-05	0.0630631	8.99366e-05	5.53284e-05	1.69425e-05
0	0.185715	0.154052	0.144443	0.0662897	0.0855768	0.139415	0.00715603
0	0.4555	0.0667165	0.0163187	0.236456	0.133355	0.00303801	0.0125484
0	0.150555	0.056916	0.000306042	0.0662698	0.000398978	2.15487e-05	0.00109968
0	0.326283	0.176271	0.0887289	0.213613	0.0155361	0.0303247	0.011276
0	0.151956	0.138537	0.00126703	0.0740199	0.000143031	0.00116688	3.78435e-05
0	0.184284	0.612436	0.0017319	0.399688	0.00063465	0.00453896	0.000838533
0	0.403623	0.100573	0.000950338	0.139185	0.000412485	3.96331e-05	0.000450278
0	0.326283	0.169729	0.00259218	0.195129	0.0161367	0.000151329	0.000752797
0	0.169118	0.0485382	0.00419733	0.0699651	0.00111014	0.00108324	0.000369514
0	0.2549	0.0784124	0.0315811	0.161978	0.00164562	0.00198342	0.000628496
0	0.150555	0.308944	4.46751e-05	0.093565	0.000515435	0.00039463	0.00188596
0	0.169118	0.590527	0.00465453	0.182184	0.0112731	0.0103493	0.0417104
0	0.277716	0.0764377	0.0366153	0.201975	0.0211971	0.113431	0.00836233
0	0.17353	0.228924	0.327632	0.0881071	0.0691262	0.0592676	0.0202022
1	0.159559	0.0824734	0.35028	0.0817143	0.419834	0.0655259	0.448417
0	0.203147	0.0743706	0.00918028	0.07021	0.00211064	2.72627e-05	0.000285783
0	0.326283	0.105155	0.0117861	0.298516	0.158044	0.00128499	0.32653
0	0.155892	0.204955	0.000172506	0.0647367	4.43719e-05	8.30142e-05	0.000121043
0	0.146959	0.0517932	0.000589497	0.0630631	3.65888e-05	0.000178254	2.41947e-05
0	0.146959	0.094914	0.000171605	0.0630631	8.51555e-05	8.00194e-05	2.14314e-05
0	0.24559	0.0464964	0.002257	0.132397	0.000329708	0.000289332	0.000797428
0	0.290643	0.094914	0.420487	0.242917	0.399844	0.757541	0.0856568
0	0.250755	0.122433	0.0281591	0.193073	0.0284807	0.000865315	0.00310982
0	0.150555	0.210223	0.00816502	0.0683482	0.000849577	0.0013353	0.00129702
0	0.290643	0.281098	0.242757	0.305189	0.0285213	0.878458	0.0512277
0	0.2549	0.176271	0.000996874	0.21281	5.14332e-05	0.0017777	0.00061641
0	0.203147	0.0929254	0.0169956	0.089831	0.0112292	0.00317056	0.00133668
0	0.566916	0.148315	0.980085	0.488245	0.992223	0.931928	0.99271
0	0.150555	0.150965	0.409284	0.0973846	0.0166087	0.101498	0.098801
0	0.205	0.0764377	0.00628894	0.0900293	0.0325005	0.00388994	0.00139245
0	0.146959	0.05038	0.000454906	0.0630631	0.00129016	4.1165e-05	5.09561e-05
0	0.151956	0.0724466	0.000802226	0.0630631	0.000143362	0.000131232	1.30314e-05
1	0.548819	0.136303	0.611772	0.584892	0.950966	0.810087	0.926554
0	0.267491	0.0228363	0.312534	0.0863195	0.025458	0.0229809	0.00070968
0	0.535515	0.218503	0.000118937	0.68413	0.000849907	0.00392147	0.0170926
0	0.155892	0.0883986	0.000278383	0.0647367	0.000181418	2.9751e-05	3.76133e-05
0	0.146959	0.013779	0.00699459	0.0630631	0.00252879	0.00570589	0.00323016
0	0.24559	0.387107	0.00668919	0.656474	0.00521576	0.202708	0.0625111
1	0.327969	0.23941	0.0180635	0.212914	0.13537	0.0337972	0.0862259
1	0.2549	0.205018	0.300976	0.281549	0.0408411	0.819155	0.321928
0	0.146959	0.0393122	9.74551e-05	0.0630631	7.65663e-05	7.58752e-05	0.000109865
0	0.150555	0.232755	0.000169665	0.0750276	0.000203793	0.000184822	0.000749119
0	0.508525	0.0227809	0.390941	0.180401	0.917079	0.0648079	0.165523
0	0.146959	0.5177	0.00706513	0.0708263	0.000110373	0.0223939	0.00654102
0	0.160461	0.176687	0.000617878	0.0630631	8.91024e-05	0.000780191	0.000103658
0	0.198641	0.0228363	0.00141929	0.0685933	0.000874376	0.000191808	9.17484e-05
0	0.227361	0.232755	0.0876777	0.216756	0.111882	0.705741	0.0504994
0	0.198641	0.334807	0.000351298	0.514291	7.24326e-05	0.000852229	0.0011763
0	0.169118	0.176687	0.0264933	0.0772956	0.0175245	0.00375304	0.00981123
1	0.660823	0.360049	0.64411	0.803269	0.897574	0.791384	0.974492
0	0.150555	0.197795	0.0152949	0.0973846	0.00253348	0.00290496	0.00255578
0	0.146959	0.0130456	0.0168532	0.0630631	6.73946e-05	0.000774231	2.97273e-05
0	0.227024	0.186853	0.0443215	0.257053	0.0328912	0.126731	0.0308307
0	0.146959	0.0824734	0.00212621	0.0630631	0.000514183	0.000123822	8.81623e-05
0	0.185715	0.0419287	0.0019148	0.0662897	0.00323177	0.00357179	0.000187912
0	0.25557	0.136209	0.000163132	0.168248	0.000271548	0.000139027	0.000100592
0	0.146959	0.406091	2.48495e-05	0.0708263	0.000205355	0.00230168	0.000356914
0	0.208467	0.0228363	0.00202053	0.095518	0.00370259	6.09746e-05	0.000329887
0	0.467938	0.0974684	0.0214332	0.421469	0.0197098	0.00905219	0.007795
0	0.203147	0.204955	0.000115102	0.26463	8.01046e-05	0.000134025	0.000155456
1	0.508525	0.311124	0.00100682	0.353079	0.163781	0.0125675	0.26659
0	0.146959	0.056916	0.000107859	0.0630631	0.0001008	0.000338916	0.000125293
1	0.471163	0.362557	0.0957619	0.705729	0.215369	0.656355	0.251516
0	0.150555	0.176687	9.61835e-05	0.0853875	0.000132564	0.000167582	0.000433396
0	0.146959	0.094914	2.66732e-05	0.0630631	4.83498e-05	9.31475e-05	9.59464e-06
0	0.208467	0.0227809	0.000126885	0.095518	0.000345672	0.000144792	0.000198222
0	0.548819	0.0674083	0.0930367	0.327811	0.247155	0.0546009	0.0154806
0	0.203147	0.0227809	0.00757674	0.07021	0.00453924	0.0004089	0.000954893
0	0.146959	0.0517932	1.64231e-05	0.0630631	1.768e-05	1.51142e-05	1.24289e-05
0	0.146959	0.013779	3.58944e-05	0.0630631	1.40756e-05	2.6758e-06	1.76155e-06
1	0.2549	0.122433	0.438559	0.179729	0.601888	0.170045	0.111419
0	0.20445	0.0130456	0.000773081	0.0662897	0.000472426	0.000161235	6.31e-05
1	0.24559	0.21872	0.000801142	0.281549	0.000521026	0.0551428	0.00929854
0	0.227024	0.16256	0.00353764	0.187607	0.0579819	0.00177952	0.0216922
0	0.150555	0.105155	5.16271e-05	0.0853875	3.30535e-05	3.16502e-05	4.61422e-05
0	0.160461	0.0667165	0.00149842	0.0630631	0.000740263	0.000812796	0.000289608
0	0.151956	0.105155	0.000155512	0.0630631	8.27166e-05	0.000482269	3.95228e-05
0	0.150555	0.282678	0.000731793	0.0853875	0.000185028	0.000998876	0.00256166
0	0.155892	0.0824734	0.00387659	0.0647367	0.00257912	0.000970363	0.00385977
1	0.24559	0.0991428	0.870552	0.225498	0.871084	0.808345	0.670835
1	0.758611	0.293194	0.688333	0.804609	0.975109	0.923517	0.994574
1	0.555395	0.16846	0.00102125	0.723982	0.00353742	0.0199798	0.0451118
0	0.146959	0.094914	0.000213653	0.0630631	8.02124e-05	1.22966e-05	3.57922e-05
0	0.184284	0.241542	0.0101527	0.181152	0.00216379	0.0233663	0.00286542
0	0.290643	0.0580386	0.00634837	0.228469	0.00026484	0.000595438	0.00326233
0	0.169118	0.269258	0.0020624	0.227844	0.00831506	0.150025	0.0656552
0	0.169118	0.0420833	0.000592761	0.0699651	8.7108e-05	0.000209369	0.000130329
0	0.19201	0.056916	0.00021374	0.108764	0.000691774	0.000122646	0.000195151
0	0.268477	0.273958	0.000111699	0.303868	9.06532e-05	0.000297735	0.000610174
0	0.198641	0.105155	9.68252e-05	0.0854795	1.57262e-05	0.000310394	7.7292e-05
0	0.750158	0.284865	0.699168	0.717346	0.952812	0.410705	0.984753
0	0.151956	0.176958	0.00303119	0.0996304	0.000459279	0.0259684	0.000362604
0	0.529767	0.184971	0.735616	0.530165	0.775997	0.953801	0.268763
0	0.20445	0.125617	0.000120934	0.0662897	2.83666e-05	2.87579e-05	7.32448e-05
0	0.169118	0.0620899	0.00100568	0.0699651	0.000443101	0.000139154	7.70459e-05
0	0.146959	0.0764377	0.00564416	0.0630631	0.000781501	0.000670383	0.00015287
1	0.332383	0.435847	0.0597888	0.701166	0.320559	0.402105	0.948072
0	0.146959	0.23941	0.000226215	0.0708263	3.53017e-05	0.000546288	0.000162417
0	0.151956	0.212663	0.000132251	0.151594	3.80808e-05	9.51081e-05	3.49289e-05
0	0.277716	0.102949	0.0368325	0.21281	0.0052729	0.0538593	0.0114929
0	0.17353	0.0687391	0.112605	0.103081	0.673679	0.00611331	0.00715719
0	0.169118	0.0393122	0.000103396	0.0699651	6.27442e-05	8.66433e-05	0.00039071
0	0.146959	0.281098	0.00251044	0.0653402	0.000475959	0.00179281	4.31825e-05
0	0.146959	0.342517	5.28447e-05	0.0708263	0.000664254	0.000107593	0.000101923
0	0.208266	0.176687	0.878003	0.103324	0.195127	0.202319	0.257573
0	0.2549	0.168083	0.00805501	0.198864	0.000229091	0.00138057	0.000125091
0	0.146959	0.105155	0.00223204	0.0630631	0.00224541	0.00072294	0.000435907
0	0.151956	0.0485382	5.45363e-05	0.0630631	3.68835e-05	1.83074e-05	1.43165e-05
0	0.565719	0.112551	0.0104646	0.541028	0.0468512	0.00841192	0.0806013
1	0.711847	0.134502	0.334209	0.60735	0.95599	0.111715	0.972272
0	0.277716	0.311124	0.271417	0.29151	0.027032	0.217145	0.0146334
0	0.750158	0.0368297	0.00175518	0.545818	0.121795	0.00012975	0.00490708
0	0.208467	0.116167	0.000359406	0.113189	0.00486763	3.80045e-05	0.000275053
0	0.292832	0.0591569	0.0134076	0.187852	0.252577	0.00533971	0.181508
0	0.146959	0.298124	3.86835e-05	0.0708263	1.85782e-05	4.61005e-05	5.5482e-05
0	0.200048	0.30231	0.0362839	0.213093	0.0219329	0.21502	0.293959
0	0.146959	0.212663	0.00101645	0.0811829	0.00280571	0.0016372	0.000640319
0	0.160461	0.119874	0.00521405	0.0630631	0.000249093	0.00140078	0.000222065
0	0.151956	0.105155	3.84687e-05	0.0630631	0.000293713	9.14975e-05	7.44951e-05
0	0.151956	0.0616242	0.23	0.0630631	0.0454203	0.0100978	0.0283117
0	0.227024	0.0852884	0.943377	0.159952	0.726669	0.139001	0.0116015
0	0.150555	0.121869	0.000182919	0.0662698	1.76045e-05	3.47052e-05	0.000369259
1	0.227024	0.23941	0.796894	0.281549	0.509462	0.921748	0.99385
0	0.146959	0.0929254	0.00029638	0.0630631	8.33542e-06	4.00964e-05	8.57203e-06
0	0.151956	0.39494	0.000250088	0.0996304	3.2962e-05	0.0116357	0.000565746
0	0.146959	0.0329746	0.000401588	0.0630631	0.000303662	4.58191e-05	6.63927e-06
0	0.356796	0.30231	0.00409243	0.586866	0.0135	0.181951	0.126812
0	0.159559	0.117969	0.000328615	0.0894412	0.000364091	0.000201391	0.00129843
0	0.203147	0.23941	0.000431826	0.267217	0.000265039	0.00889025	0.0024268
0	0.159559	0.241542	0.000521585	0.178353	0.00272604	0.00437711	0.00125948
0	0.155892	0.0334148	0.000270432	0.0647367	8.51441e-05	0.000564582	3.20082e-05
0	0.146959	0.094914	3.43803e-05	0.0630631	1.01431e-05	1.90975e-06	4.42073e-06
0	0.146959	0.0227809	8.30996e-05	0.0630631	4.15798e-05	7.02982e-06	4.29824e-06
0	0.151956	0.218503	0.000371721	0.0805149	0.00161413	0.005322	0.00223822
0	0.343281	0.395631	0.00452784	0.395556	0.0804069	0.102849	0.113689
0	0.17353	0.0496495	0.0153832	0.0664226	0.00641913	0.000461202	2.73714e-05
0	0.155892	0.0824734	0.0328759	0.0647367	0.00850572	0.0121387	0.0034869
0	0.150555	0.0393122	0.0029402	0.0662698	0.00113717	0.000148864	0.000198832
0	0.146959	0.193895	0.000121131	0.0769054	4.05028e-05	0.000138921	3.11007e-05
1	0.226305	0.0835976	0.979185	0.0716339	0.42103	0.180039	0.0384031
0	0.25557	0.23941	0.136444	0.281549	0.00240648	0.105345	0.0698142
0	0.232955	0.135716	0.0004422	0.155098	0.000163799	0.000304299	0.000975115
0	0.166112	0.0517932	0.331707	0.0694718	0.323243	0.0880097	0.13282
0	0.498184	0.136303	0.0131888	0.589367	0.0370964	0.0194736	0.0400162
0	0.185715	0.11465	0.000908694	0.0662897	0.000708904	0.00213576	0.000159986
1	0.379675	0.5177	0.947936	0.666284	0.625699	0.986251	0.888608
0	0.208266	0.0531211	0.0112386	0.0963269	0.00222832	0.00103126	0.000366379
0	0.151956	0.240346	8.29466e-05	0.0630631	3.26857e-05	0.000138402	2.91938e-05
0	0.160461	0.0227809	0.00124925	0.0630631	0.000205925	0.000100626	2.50615e-05
0	0.2549	0.255247	0.417068	0.237762	0.69031	0.130849	0.57714
0	0.299711	0.0929254	0.000176367	0.131454	0.00858455	0.000106413	0.00170304
0	0.166112	0.0227809	0.000704285	0.0694718	0.00701044	0.000889204	0.00636321
0	0.146959	0.013779	0.00043234	0.0630631	0.000108748	4.6146e-05	3.78665e-05
0	0.146959	0.105155	0.000119228	0.0630631	2.29745e-05	6.02097e-05	4.35455e-05
0	0.261841	0.171917	0.0305654	0.201525	0.0782984	0.0534672	0.403668
0	0.205	0.0772092	0.00105375	0.0900293	0.0013548	3.40356e-05	0.000261574
0	0.277716	0.371713	0.00753704	0.31492	0.00249266	0.00204028	0.00403001
0	0.227361	0.0580386	0.20583	0.0925134	0.0431277	0.00824126	0.0171552
0	0.288987	0.305711	4.09897e-05	0.192129	8.17326e-05	0.000179839	7.34529e-05
0	0.151956	0.310404	0.00397304	0.0805149	0.00093533	0.0934142	0.00543136
1	0.529767	0.105155	0.98663	0.540703	0.995188	0.992185	0.997221
0	0.151956	0.0852884	0.0108309	0.0630631	0.000347944	0.000192666	1.46628e-05
0	0.169118	0.171767	0.000403708	0.182184	0.000158198	0.000821232	0.000520835
0	0.150555	0.136303	0.00118259	0.0853875	0.000571591	0.000353747	0.000427955
0	0.455708	0.0517932	0.405396	0.257615	0.904215	0.447972	0.892685
0	0.19201	0.0227809	0.000767238	0.108764	0.000190259	2.20021e-05	0.000118499
0	0.205	0.06804	0.0152917	0.0900293	0.003469	0.000369384	0.000944163
0	0.205	0.094914	0.00241582	0.0900293	0.000292746	0.0002231	0.000217238
0	0.227024	0.0812016	0.745779	0.156641	0.364673	0.257038	0.0369318
0	0.146959	0.0531211	0.000478622	0.0630631	0.000281535	0.000100021	6.66858e-05
0	0.150555	0.0929254	1.38326e-05	0.0662698	9.6579e-05	2.37501e-05	0.000123735
0	0.150555	0.0368297	8.05283e-05	0.0662698	5.33253e-05	1.41559e-05	4.21972e-05
1	0.577275	0.269258	0.898593	0.660293	0.979065	0.975354	0.999368
0	0.25557	0.0393122	0.000337093	0.0947965	0.000701467	0.000315885	0.000104694
0	0.146959	0.184971	6.15209e-05	0.0630631	5.79139e-05	5.37659e-05	6.50328e-05
0	0.2549	0.0291119	0.00390339	0.110177	0.000641028	0.00033376	0.00017664
0	0.203147	0.0334148	0.923937	0.07021	0.946263	0.0842346	0.0317183
1	0.277716	0.0812016	0.989105	0.207411	0.890183	0.994853	0.940726
0	0.2549	0.013779	0.0706257	0.0863195	0.00207533	0.00130576	0.000591982
0	0.146959	0.335461	0.00107889	0.0708263	0.00034586	0.000593515	0.000307666
0	0.169118	0.138537	2.94075e-05	0.131589	3.1441e-05	0.000235473	0.000649981
0	0.200048	0.069092	0.0071679	0.125736	0.00349908	0.00158644	0.000545809
0	0.288878	0.110306	0.000177267	0.13435	0.000145625	3.86413e-05	0.00020432
1	0.227361	0.299119	0.00169563	0.209948	0.00174751	0.00317282	0.00402043
0	0.150555	0.171638	0.00524377	0.0937916	0.000479661	0.00442829	0.00117239
0	0.150555	0.0419287	0.0052076	0.0662698	0.000863775	0.00284218	0.000152419
0	0.166112	0.0620172	0.000142581	0.0694718	0.000438527	1.74461e-05	0.000302534
0	0.159559	0.0580386	0.000259732	0.0817143	0.00246543	0.000101414	0.000210171
0	0.150555	0.3153	0.000180361	0.106897	0.000103175	0.000757523	0.000838996
0	0.146959	0.210223	0.00321522	0.0630631	0.000230703	0.000983019	0.000140792
0	0.226305	0.0667165	0.359891	0.0716339	0.0693352	0.0151705	0.0484819
0	0.208266	0.134502	0.00488176	0.107136	0.000212744	0.000499058	0.000545552
0	0.146959	0.056916	0.00018211	0.0630631	9.32755e-05	0.000101878	7.99368e-05
0	0.150555	0.208026	0.000155013	0.12469	0.000190082	5.70045e-05	0.000589106
0	0.169118	0.101635	5.5055e-05	0.0772956	0.000217536	0.000280225	0.000172448
1	0.403623	0.094914	0.045094	0.154303	0.0438635	0.08835	0.194015
0	0.146959	0.23941	3.02614e-05	0.0708263	2.47765e-05	4.11379e-05	0.000112143
0	0.227361	0.158061	0.000163852	0.277952	6.48874e-05	6.35912e-05	0.000179831
0	0.150555	0.0667165	8.68507e-06	0.0662698	9.04275e-06	9.89067e-06	1.78195e-05
1	0.477356	0.488382	0.206801	0.53794	0.0320997	0.707015	0.248806
0	0.529767	0.23941	0.0027124	0.723982	0.00220561	0.000469547	0.0381762
0	0.160461	0.120623	0.000272085	0.0630631	0.000273372	0.000106266	0.000278111
0	0.17353	0.360049	0.00730882	0.17291	9.85136e-05	0.0021854	0.000794068
0	0.155892	0.176271	0.225824	0.0647367	0.013031	0.0525792	0.0210693
0	0.166112	0.094914	0.00145017	0.0694718	0.00319078	0.000134559	0.000598137
0	0.184284	0.158061	0.000863608	0.192903	0.000404606	0.00339982	0.000996681
0	0.611268	0.245215	0.0412707	0.684616	0.609922	0.082592	0.357181
1	0.227361	0.399959	0.000426343	0.444635	0.000250223	0.000414408	0.000503392
0	0.226305	0.056916	0.000488636	0.0716339	0.000542996	0.000327207	0.000463832
0	0.146959	0.193895	0.000547215	0.0769054	0.0001119	0.000797384	0.000643566
1	0.361812	0.23941	0.591265	0.612121	0.977377	0.982536	0.955344
0	0.166112	0.0464964	0.000469378	0.0689338	0.0047987	2.48333e-05	0.0021877
0	0.146959	0.0580736	4.98902e-05	0.0630631	1.08423e-05	8.46594e-06	1.18815e-05
0	0.232955	0.168083	0.00175618	0.155098	0.0267566	0.0140425	0.0126676
1	0.150555	0.387107	0.832754	0.106897	0.967239	0.645532	0.907472
0	0.25557	0.0227809	0.130722	0.07021	0.00951571	0.0204217	0.00316247
0	0.280127	0.121801	0.00589424	0.142778	0.0124792	0.00232904	0.00640011
0	0.151956	0.013779	0.00220312	0.0630631	7.20584e-05	0.000197298	5.23489e-05
0	0.155892	0.121801	0.000235561	0.0647367	0.000136414	0.000143277	0.000129776
0	0.146959	0.332065	0.000600768	0.0708263	0.000111007	0.000117926	0.000119419
0	0.146959	0.136303	0.0044912	0.0630631	0.000542952	0.00162862	0.000555834
0	0.177119	0.0476193	0.00647864	0.0681576	0.0200115	0.00399023	0.000357235
1	0.645147	0.269258	0.00866334	0.76687	0.0831384	0.326094	0.173378
0	0.250755	0.149752	0.0196695	0.46774	0.074491	0.125305	0.232933
0	0.159559	0.166178	1.11115e-05	0.0913059	0.000105928	0.000205437	0.00034475
0	0.146959	0.0584655	7.20396e-05	0.0630631	5.02278e-05	1.33224e-05	2.35652e-05
0	0.146959	0.136303	7.01203e-05	0.0630631	7.82288e-05	3.73167e-05	9.36241e-06
0	0.146959	0.204955	3.30419e-05	0.0630631	1.38725e-05	3.24878e-05	1.62394e-05
0	0.150555	0.387107	0.000129094	0.0750276	5.4046e-05	9.36833e-05	7.78973e-05
0	0.227361	0.345318	0.00425578	0.488767	0.004528	0.0456005	0.116491
0	0.277716	0.101635	0.681924	0.198864	0.28323	0.154896	0.187527
0	0.146959	0.094914	0.000153954	0.0630631	0.000156292	4.30048e-05	1.69853e-05
0	0.280127	0.0227809	0.847436	0.167193	0.494839	0.140272	0.217339
0	0.150555	0.232755	0.000199723	0.093565	5.58128e-05	0.000271939	8.30998e-05
0	0.160461	0.069092	0.00132831	0.0630631	0.000306342	0.000171735	0.00021784
0	0.146959	0.284865	0.00115792	0.0630631	0.000110115	0.000166817	1.41987e-05
0	0.356796	0.122433	0.000548972	0.278915	0.00561137	0.000591727	0.00771922
0	0.288987	0.0740394	0.00139797	0.0791151	0.000366884	0.000150713	0.00010141
0	0.177119	0.298124	0.0327309	0.18315	0.00517136	0.0200508	0.0117726
0	0.169118	0.136303	0.00252524	0.0772956	0.00393103	0.00044765	0.000422813
0	0.146959	0.0419287	0.000125523	0.0630631	1.73486e-05	8.62669e-05	2.00786e-05
0	0.25557	0.0334148	0.00271364	0.07021	0.000439966	0.000675366	0.000173484
1	0.227024	0.435847	0.00164796	0.589621	0.000413158	0.0135499	0.00289654
0	0.185715	0.0783233	0.00125801	0.0662897	0.000189561	9.83736e-06	4.18652e-05
0	0.160461	0.0687391	0.0725827	0.0630631	0.00779762	0.129712	0.0179261
0	0.184284	0.39494	0.000802281	0.339115	6.32921e-05	0.00075017	0.000616908
0	0.205	0.11465	0.0113754	0.0900293	0.0072823	0.000338454	0.00208914
1	0.232955	0.06804	0.780863	0.211825	0.208152	0.351571	0.108491
0	0.388458	0.136303	0.208535	0.208023	0.940927	0.0554175	0.874634
1	0.203147	0.105155	0.015581	0.269613	0.000685306	0.0706782	0.00445922
0	0.146959	0.0620899	0.00969617	0.0630631	0.0183951	0.000433167	0.000188241
1	0.529767	0.083599	0.904428	0.530165	0.978989	0.607297	0.897098
0	0.146959	0.0460209	0.0131328	0.0630631	0.00087037	0.00592846	0.00010546
0	0.150555	0.23941	0.00195084	0.0750276	0.000288294	0.000679468	0.00101848
0	0.146959	0.0974684	0.00227442	0.0630631	0.000297759	0.000384447	0.000143917
0	0.155892	0.255247	0.000199544	0.0769632	0.0011983	0.00253022	0.000677826
0	0.160461	0.208026	4.68396e-05	0.117435	3.99412e-05	4.836e-05	3.26333e-05
0	0.227024	0.0580736	0.564337	0.125736	0.281214	0.491523	0.140188
0	0.529767	0.254567	0.00120801	0.696839	0.0100341	0.00211446	0.110097
0	0.2549	0.0402354	0.0239207	0.0863195	0.00652549	0.00406832	0.00333192
1	0.203147	0.269258	0.980254	0.377432	0.68138	0.997992	0.978156
0	0.150555	0.0883621	0.000909941	0.0662698	0.000176258	0.000126871	0.000201987
0	0.151956	0.105155	0.000578303	0.0740199	3.20218e-05	0.000253607	9.34404e-05
0	0.146959	0.241039	0.000818579	0.0978573	4.11261e-05	0.000193133	8.76328e-05
0	0.17353	0.0580386	0.00120893	0.0739392	0.000870672	0.000107587	0.000256551
0	0.336791	0.406091	0.00480467	0.210633	0.0502215	0.0596412	0.0267697
0	0.277716	0.232755	0.178964	0.31492	0.0836416	0.778563	0.943378
0	0.146959	0.100573	6.7632e-05	0.0630631	6.61451e-05	5.79135e-05	7.11633e-05
0	0.203147	0.0812016	0.0343412	0.150322	0.00619198	0.0132588	0.00097357
0	0.203147	0.0785122	0.00268173	0.150322	0.000220866	0.000867791	0.000122403
0	0.169118	0.136303	0.000432173	0.0772956	0.000126676	0.000179277	0.000225354
1	0.208266	0.151334	0.52509	0.246922	0.525824	0.966018	0.449658
0	0.166112	0.11465	0.0164649	0.0689338	0.79333	0.00457131	0.078022
1	0.529767	0.100989	0.329036	0.257615	0.627967	0.00507253	0.376226
0	0.146959	0.105155	0.00245875	0.0630631	0.00375023	0.00607191	0.00094517
0	0.205	0.139287	0.194713	0.211655	0.388968	0.149634	0.142313
1	0.566916	0.300064	0.220253	0.744378	0.941912	0.134028	0.845616
0	0.280127	0.0824734	0.101871	0.242917	0.639076	0.738157	0.373072
0	0.198641	0.0531211	0.00162318	0.0716339	0.00253463	0.000243375	0.000266198
0	0.150555	0.0687391	4.10544e-06	0.0662698	1.29874e-05	4.9138e-06	3.78171e-05
0	0.227361	0.23941	0.0167108	0.302717	0.0459661	0.0690595	0.073615
0	0.250755	0.0667165	0.000411507	0.153104	0.00404816	0.00114376	0.000351526
0	0.290643	0.0764377	0.467593	0.364125	0.0348492	0.141117	0.0609741
0	0.227361	0.23218	0.0105573	0.336723	0.00226125	0.0108028	0.0108303
0	0.146959	0.0949718	1.18639e-05	0.0630631	1.9256e-05	3.85675e-05	1.0547e-05
0	0.150555	0.0393122	0.00105444	0.0662698	0.000714896	0.000194935	0.000265513
0	0.185715	0.013779	0.0034665	0.0662897	0.000107596	0.000765971	8.0538e-05
0	0.146959	0.171638	1.08649e-05	0.0674265	6.173e-05	8.8735e-05	0.000111428
0	0.261841	0.094914	0.00289738	0.145423	0.00127672	0.000732587	0.00307736
0	0.146959	0.0479023	0.000961741	0.0630631	0.000724549	0.00046901	0.000567967
0	0.146959	0.158061	0.000118732	0.0708263	2.13155e-05	0.000129126	4.17417e-05
1	0.678048	0.369492	0.978104	0.882478	0.992288	0.995972	0.999001
0	0.203147	0.137264	0.110578	0.150322	0.302453	0.134931	0.329378
0	0.280127	0.135716	0.000109129	0.258954	0.000381752	0.00132201	0.00120646
0	0.205	0.176687	0.00735002	0.11817	0.0566872	0.00392046	0.0136057
0	0.277716	0.0329746	0.000604858	0.13995	0.000256226	0.00424903	0.000777872
0	0.146959	0.0334148	0.00208636	0.0630631	0.000639063	0.00154015	0.000454948
0	0.198641	0.114174	0.0724619	0.0854795	0.110769	0.116779	0.0044961
0	0.498184	0.0784124	0.969028	0.327811	0.966743	0.654336	0.674358
0	0.146959	0.0460209	0.000162162	0.0630631	8.89413e-05	1.38759e-05	2.71001e-05
1	0.529767	0.369492	0.583143	0.762369	0.951138	0.803824	0.885869
0	0.20445	0.100573	0.000791511	0.0662897	0.000735605	0.00117291	0.00015372
0	0.150555	0.262339	0.000100598	0.0750276	0.000301302	0.00430915	0.000668141
0	0.17353	0.0670045	0.0012495	0.0664226	7.69409e-05	0.000209298	0.000147627
0	0.280127	0.251431	0.0637729	0.283665	0.0134455	0.0826146	0.0336669
0	0.261841	0.2375	0.00167518	0.364084	0.00298649	0.00599368	0.00209863
0	0.227361	0.0812016	0.00088648	0.159185	9.08386e-05	5.92617e-05	0.000131459
0	0.750158	0.176687	0.396333	0.760431	0.885697	0.520937	0.982547
1	0.477356	0.399959	0.49657	0.630942	0.517648	0.862241	0.902442
0	0.150555	0.105155	0.000729967	0.0683482	4.51559e-05	0.000406714	0.000108692
0	0.150555	0.05038	8.5358e-05	0.0662698	0.000323082	6.30054e-05	0.00013197
0	0.198641	0.0460209	0.04057	0.0685933	0.055399	0.000832989	0.00154305
0	0.146959	0.172708	3.26465e-05	0.0978573	9.89924e-05	9.08415e-05	1.77683e-05
0	0.150555	0.0479023	0.00486168	0.0662698	0.00056887	0.000204862	0.000307164
0	0.343281	0.06804	0.000139016	0.160654	0.00328234	1.69071e-05	0.0012466
0	0.184284	0.069092	0.00818704	0.0874591	0.0035706	0.00266157	0.00485823
0	0.208266	0.0479023	0.109595	0.0963269	0.182128	0.00486636	0.00940151
0	0.280127	0.086127	0.140398	0.10861	0.01685	0.0161603	0.000569393
0	0.20445	0.0227809	0.000800351	0.0662897	2.38761e-05	3.17912e-05	5.70173e-05
0	0.150555	0.313105	0.0341631	0.093565	0.00173552	0.0105154	0.00309851
0	0.160461	0.0818147	0.173255	0.0630631	0.0217427	0.00663763	0.0105946
1	0.529767	0.0393122	0.0421724	0.327811	0.187989	0.0545154	0.195474
0	0.20445	0.0616242	0.00717203	0.0662897	0.00209771	0.000739305	0.00040322
1	0.268477	0.0812016	0.000575203	0.143393	0.0341376	0.000286696	0.0121488
1	0.566916	0.114174	0.0238789	0.586407	0.969629	0.359993	0.985155
1	0.561952	0.0393122	0.153491	0.21225	0.560542	0.0067016	0.153012
0	0.185715	0.094914	0.0416308	0.0662897	0.00374424	0.00463857	0.00128611
0	0.146959	0.0422936	3.41768e-05	0.0630631	1.51348e-05	6.16401e-06	9.51027e-06
0	0.150555	0.0687391	0.000315867	0.0662698	0.000135371	1.38091e-05	0.000227141
0	0.280127	0.0764377	0.100033	0.364125	0.00917482	0.00363817	0.00402016
0	0.184284	0.590527	0.0100949	0.261196	0.00179732	0.0915188	0.00161571
0	0.146959	0.0485382	9.10004e-05	0.0630631	2.08601e-05	1.42961e-05	3.47636e-06
0	0.159559	0.0591569	0.00112368	0.0694848	0.000181967	0.000194525	8.87547e-05
0	0.169118	0.20977	0.00100547	0.123981	6.92879e-05	9.19895e-05	0.000285607
0	0.169118	0.0667165	0.000269991	0.0699651	0.000124094	0.000274281	0.000766812
0	0.146959	0.2375	0.00234742	0.0708263	0.000785187	0.00877489	0.00510427
1	0.750158	0.171917	0.987347	0.789686	0.995082	0.999252	0.999328
0	0.203147	0.46355	0.0797194	0.368108	0.00340512	0.024247	0.00563978
0	0.146959	0.094914	0.00331282	0.0630631	0.000771613	0.000421416	0.00026049
0	0.146959	0.166178	0.0411114	0.0653402	0.00670898	0.00351909	0.0017144
1	0.611268	0.0764377	0.00687359	0.615369	0.329083	0.000785573	0.0577769
1	0.356796	0.148315	0.731286	0.254793	0.987764	0.404394	0.524662
0	0.203147	0.0496495	0.0113966	0.07021	0.00176508	0.000338911	8.57871e-05
0	0.185715	0.0808993	0.322168	0.0662897	0.0144048	0.178779	0.0611667
0	0.146959	0.228924	3.09701e-05	0.0630631	3.67654e-05	3.12697e-05	3.56158e-05
1	0.227024	0.5177	0.989677	0.589621	0.870107	0.990239	0.987395
0	0.2549	0.080859	0.016233	0.179729	0.00377313	0.0101818	0.00230729
0	0.290643	0.06804	0.237035	0.152285	0.130967	0.0442885	0.0245817
1	0.356796	0.397076	0.0197948	0.590271	0.029913	0.458677	0.689964
0	0.160461	0.0517932	0.0197904	0.0630631	0.00270999	0.000368194	0.000935073
0	0.467938	0.0517932	0.0255956	0.280748	0.207676	0.145231	0.0198851
0	0.150555	0.0751514	0.000250233	0.0662698	0.000113373	2.44812e-05	1.27452e-05
1	0.169118	0.2375	0.818446	0.160898	0.37084	0.977256	0.735925
0	0.146959	0.0291119	0.00552657	0.0630631	0.00079892	0.000153721	2.11964e-05
0	0.150555	0.20977	0.00408144	0.0973846	0.00201348	0.000589853	0.0027279
0	0.151956	0.210223	0.00210479	0.0630631	0.000513741	0.000587466	0.000268719
1	0.776886	0.22482	0.862236	0.908971	0.981129	0.910095	0.994909
0	0.150555	0.255626	0.000106618	0.0871758	0.000725546	0.000518735	0.00127531
0	0.277716	0.0393122	0.00407728	0.197155	0.000184132	0.00100469	0.000162971
0	0.146959	0.0785122	0.000111075	0.0630631	2.20595e-05	2.54739e-05	4.02076e-05
0	0.150555	0.287378	0.000412862	0.0781557	0.000118584	0.000676267	9.94129e-05
0	0.146959	0.0937966	0.000155037	0.0630631	0.000224029	0.000122692	0.000325722
1	0.445094	0.171767	0.0236844	0.455909	0.0800824	0.853294	0.918234
0	0.150555	0.105155	0.00365908	0.0683482	0.000196647	0.00203309	0.00195044
0	0.151956	0.094914	0.00154056	0.0630631	0.000849727	0.00054618	0.000374195
1	0.150555	0.571124	0.25617	0.106897	0.0399222	0.278842	0.629731
0	0.198641	0.171638	0.0011886	0.28335	0.000789061	0.0014506	0.000451366
0	0.146959	0.013779	0.000153093	0.0630631	6.09442e-05	1.67963e-05	1.44801e-05
0	0.146959	0.0812016	0.00325575	0.0630631	0.00065826	0.0228664	0.000588063
0	0.150555	0.0479023	0.000665654	0.0662698	0.00321638	6.10835e-05	0.00575153
0	0.227024	0.0419287	0.200829	0.0791151	0.0524276	0.0226316	0.00680962
0	0.150555	0.0812016	0.000171231	0.0662698	9.62559e-05	5.83158e-05	0.00191101
0	0.146959	0.571124	0.000267519	0.0708263	0.000607608	0.000639636	0.00138919
0	0.150555	0.298124	4.65541e-05	0.093565	2.49906e-05	3.37993e-05	9.77007e-05
0	0.208266	0.0531211	0.393835	0.0963269	0.14109	0.0161925	0.0436466
0	0.356796	0.102949	0.302736	0.393949	0.150909	0.0624628	0.0481149
0	0.227024	0.013779	0.000515468	0.07021	0.000718674	0.00128922	0.000141376
0	0.208467	0.20977	0.0003217	0.241152	0.000266495	0.00010951	0.000644661
0	0.630072	0.23941	0.023176	0.501988	0.873182	0.194312	0.933407
0	0.24559	0.0584655	0.00144886	0.0791151	0.000229893	4.96138e-05	4.0171e-05
0	0.185715	0.176687	0.00494677	0.0662897	0.00623443	0.00159877	0.00044511
1	0.226305	0.105155	0.386476	0.115187	0.139483	0.736948	0.0804291
1	0.25557	0.0485382	0.0308088	0.089831	0.0830928	0.0208193	0.0417053
1	0.203147	0.387107	0.998465	0.446397	0.98707	0.999672	0.998946
0	0.151956	0.0533986	0.00363801	0.0630631	0.00436162	0.00254306	0.00161506
0	0.146959	0.0727141	0.000436166	0.0630631	0.00180317	0.0013892	0.00029219
0	0.146959	0.23941	8.31051e-05	0.0708263	2.60793e-05	5.05569e-05	4.30406e-05
0	0.277716	0.0580386	0.983925	0.197155	0.833082	0.776554	0.830814
0	0.146959	0.0591569	0.000358761	0.0630631	0.000225997	0.000250029	0.000482497
0	0.150555	0.056916	0.000288545	0.0662698	0.000763062	6.73992e-05	5.44642e-05
1	0.529767	0.298124	0.773541	0.723982	0.868384	0.91652	0.935395
0	0.160461	0.179915	0.0151554	0.0630631	0.00267673	0.00552448	0.00315012
0	0.155892	0.184971	0.00012148	0.0647367	7.03926e-05	0.000119819	0.000110436
0	0.159559	0.0227809	0.00430489	0.0817143	0.00613162	0.000263713	0.00113286
0	0.155892	0.125617	0.13288	0.0647367	0.0765742	0.00267617	0.00603746
0	0.277716	0.0533986	0.00875318	0.152285	0.00530445	0.00180728	0.00268211
0	0.155892	0.556622	0.000287383	0.202963	0.000121768	0.0169209	0.000284733
0	0.146959	0.0899977	0.00268952	0.0630631	0.00012985	0.000537581	1.29442e-05
1	0.379675	0.292056	0.00697385	0.415242	0.00278042	0.0123176	0.0800558
0	0.19201	0.109038	0.000413044	0.108764	0.000918481	0.000266628	0.000734447
0	0.150555	0.435847	7.13923e-05	0.106897	0.000234006	0.000273573	0.00084966
0	0.561952	0.094914	0.00102779	0.521641	0.0251296	0.000374484	0.0121833
0	0.160461	0.0452353	0.00183343	0.0630631	0.000415431	0.000401042	0.000126317
0	0.151956	0.176687	0.00085868	0.0630631	2.7733e-05	0.000312113	3.64982e-05
0	0.169118	0.105155	0.050294	0.104484	0.0184086	0.0511121	0.0712755
1	0.455708	0.410757	0.939144	0.628517	0.913607	0.931212	0.907257
0	0.203147	0.228924	0.000248979	0.172403	0.000164915	0.000295054	0.00053755
0	0.146959	0.166178	2.44234e-05	0.0653402	3.98155e-06	6.04002e-05	3.36127e-05
0	0.146959	0.197795	0.000126736	0.134344	0.000140162	3.47686e-05	0.000226546
0	0.150555	0.23941	8.48378e-05	0.093565	0.000870642	0.000235287	0.000326875
0	0.267491	0.0228363	0.303921	0.0863195	0.102175	0.0732484	0.00719768
0	0.198641	0.0670045	0.0022483	0.0685933	8.08161e-05	0.000167431	5.7271e-05
0	0.146959	0.23941	0.00350722	0.0708263	0.000359123	0.00868899	0.00028667
0	0.146959	0.166178	0.0249776	0.0653402	0.00413839	0.119171	0.0409225
0	0.146959	0.0591569	7.53435e-05	0.0630631	6.19844e-05	0.000123252	4.22799e-05
0	0.155892	0.0772092	0.00380373	0.0647367	0.00301757	0.000565253	0.000120463
0	0.155892	0.305711	0.0907882	0.0647367	0.00302274	0.0315312	0.00209553
0	0.203147	0.101635	0.000191368	0.172403	0.00109864	0.00020584	0.000136574
0	0.150555	0.26682	8.05605e-05	0.0750276	0.00064605	0.000430363	0.00138368
0	0.267491	0.105155	0.168078	0.269872	0.061963	0.861335	0.241218
0	0.146959	0.0393122	0.00250161	0.0630631	0.000222694	0.000591198	0.000132141
0	0.379675	0.220778	0.000992569	0.301482	0.00287707	0.00144472	0.00748103
0	0.467938	0.0584655	0.0816205	0.181562	0.56761	0.00243803	0.016144
0	0.150555	0.0812016	0.00169296	0.0662698	0.0103312	0.00093446	0.000471362
0	0.160461	0.176687	0.000498423	0.0630631	4.59031e-05	0.00140007	0.000155225
0	0.146959	0.351714	0.000251326	0.0708263	2.00097e-05	4.23733e-05	5.40517e-05
1	0.776886	0.23941	0.00151459	0.906371	0.226928	0.00986416	0.160569
0	0.203147	0.100573	0.00713584	0.089831	0.000932327	0.0248673	0.00097545
0	0.159559	0.210223	0.0202233	0.0894412	0.0230627	0.0680047	0.00835394
1	0.565719	0.105155	0.491065	0.351149	0.718736	0.842498	0.973402
0	0.146959	0.0591569	0.00164749	0.0630631	0.000378546	0.000776194	0.000245679
0	0.277716	0.184971	0.050115	0.207411	0.0195922	0.00808551	0.00774248
0	0.151956	0.0812351	0.00876392	0.0630631	0.00119878	0.00355861	0.000225682
0	0.523504	0.136303	0.0573697	0.292913	0.586881	0.234921	0.507639
0	0.146959	0.094914	0.0188716	0.0630631	0.0218933	0.00171217	0.00586093
0	0.146959	0.158061	0.000810516	0.0708263	0.000155881	0.00123348	0.000891381
0	0.146959	0.0620899	7.33966e-05	0.0630631	0.000159531	1.90445e-05	0.000124704
0	0.146959	0.134502	0.00882412	0.0630631	0.000248514	0.00142489	0.000156144
0	0.290643	0.159437	0.16139	0.305189	0.00464393	0.00325493	0.035929
0	0.150555	0.094914	0.000113426	0.0662698	0.000114642	3.48313e-05	0.000314604
1	0.299711	0.310404	0.757438	0.352955	0.984569	0.917543	0.988855
0	0.205	0.013779	0.000195483	0.0900293	0.000722256	1.49964e-05	0.000291994
0	0.356796	0.0580736	0.00112692	0.191986	0.000752741	0.000422487	0.00190929
0	0.185715	0.0334148	0.0567489	0.0662897	0.0381727	0.0326705	0.0556961
1	0.288878	0.159579	0.147907	0.349383	0.641495	0.189194	0.568774
0	0.261841	0.0130456	0.300362	0.0994468	0.213425	0.0181992	0.0326302
0	0.447927	0.298124	0.00609197	0.631745	0.220906	0.0183872	0.0649057
0	0.342115	0.094914	0.00189509	0.0995014	0.0334561	0.000175449	0.0153617
0	0.150555	0.094914	0.000536651	0.0662698	5.88974e-05	5.13315e-05	0.000144481
0	0.489475	0.171638	0.000167094	0.738841	0.000993541	0.00055977	0.0134818
0	0.150555	0.0963549	0.0001425	0.0662698	0.000102129	3.00659e-05	2.83515e-05
0	0.146959	0.0812016	1.18462e-05	0.0630631	1.9238e-05	1.94208e-05	2.67078e-05
0	0.19201	0.20977	0.000977043	0.177641	0.00085702	0.00117415	0.00171251
0	0.155892	0.0227809	0.000720277	0.0647367	0.000186276	0.00013598	0.000109871
0	0.38875	0.101635	0.00103637	0.261533	0.0189351	0.00232262	0.00412512
0	0.150555	0.0580386	0.000334922	0.0662698	0.00150199	0.000596403	0.00022414
0	0.146959	0.150965	0.00126005	0.0841492	0.000575968	0.00794089	0.00153968
0	0.356796	0.23941	0.00210565	0.628517	0.00101683	0.00284684	0.0234797
0	0.146959	0.136303	0.00476444	0.0630631	0.00129532	0.000929134	0.00163406
0	0.150555	0.136303	0.000259091	0.0683482	3.61551e-05	9.5651e-05	0.000213621
1	0.184284	0.0695018	0.0517286	0.070729	0.0186127	0.00599069	0.022664
0	0.268477	0.300064	0.828697	0.316975	0.961792	0.672269	0.946858
1	0.508525	0.179915	0.0455783	0.463605	0.248496	0.134615	0.809638
0	0.150555	0.0824734	0.000454728	0.0662698	0.000215635	0.000238571	0.000151589
0	0.2549	0.170708	0.0192513	0.237762	0.00903026	0.507151	0.0109279
0	0.19201	0.136303	0.000216383	0.0870877	0.0019795	0.000219827	0.000980012
1	0.523504	0.183798	0.286882	0.659008	0.986204	0.320204	0.946492
0	0.498184	0.154052	0.00136374	0.714078	0.00025939	0.000120117	0.00197133
0	0.159559	0.168083	0.000235133	0.0817143	0.00020694	0.000201082	0.000521936
0	0.326283	0.0227809	0.00122425	0.164957	0.00284901	0.000581095	0.000455783
0	0.160461	0.176687	0.00169427	0.0630631	0.000800285	0.00615264	0.0013006
1	0.529767	0.305711	0.180268	0.443096	0.433298	0.262157	0.26782
0	0.169118	0.0227809	0.0513043	0.0669902	0.00191783	0.000680226	0.000595595
1	0.150555	0.387107	0.008401	0.106897	0.00230084	0.0549875	0.0190898
0	0.146959	0.0420833	5.62016e-05	0.0630631	0.000174532	4.87346e-05	4.25364e-05
1	0.555395	0.205018	0.569404	0.723982	0.973265	0.992877	0.996716
0	0.151956	0.0674083	0.000286172	0.0630631	0.000632404	5.71784e-05	5.64355e-05
0	0.288987	0.0485382	0.132766	0.125736	0.356171	0.116381	0.0317515
0	0.332383	0.0531211	0.00499615	0.142441	0.0734646	0.00276631	0.00641087
0	0.529767	0.094914	0.0282276	0.316615	0.0918392	0.00508091	0.132846
0	0.169118	0.0591569	2.14193e-05	0.0772956	4.80826e-05	3.83952e-05	8.79558e-05
0	0.226305	0.0479023	0.00187475	0.0716339	0.000827681	0.00249348	0.000644906
0	0.150555	0.094914	0.000727747	0.0662698	0.0091688	0.000520102	0.00400135
0	0.146959	0.122433	7.71724e-05	0.0630631	0.000112814	0.000131705	3.36665e-05
1	0.71728	0.0479023	0.95381	0.534781	0.994589	0.807594	0.986963
1	0.565719	0.475438	0.0039434	0.799586	0.343775	0.279771	0.486993
0	0.17353	0.125617	0.00482491	0.103384	0.00240057	0.0047596	0.00196288
0	0.203147	0.100573	0.0109179	0.089831	0.0100427	0.00229658	0.0111423
0	0.146959	0.0476193	0.000986123	0.0630631	0.000154249	4.11787e-05	2.00052e-05
0	0.198641	0.0479023	0.0192017	0.0716339	0.00252623	0.0201337	0.00228675
0	0.146959	0.0556146	0.00716224	0.0630631	0.000154186	0.00016245	0.000120253
0	0.146959	0.2375	6.43643e-05	0.0708263	3.44829e-05	0.000241578	3.79679e-05
0	0.146959	0.0402354	5.88569e-05	0.0630631	4.17201e-05	6.80429e-06	2.00309e-05
1	0.565719	0.293897	0.248238	0.664352	0.974748	0.93671	0.97822
1	0.508525	0.186853	0.234799	0.597254	0.509388	0.856401	0.969987
0	0.166112	0.013779	0.00104045	0.0694718	0.0188477	2.03855e-05	0.000836321
0	0.146959	0.23941	0.000124855	0.0708263	2.85984e-05	0.000153269	4.65244e-05
0	0.17353	0.184971	1.49202e-05	0.0881071	6.39546e-05	6.64816e-06	2.04066e-05
1	0.227361	0.094914	0.077764	0.132158	0.142326	0.0208856	0.0636999
0	0.280127	0.0291119	0.815697	0.110177	0.0840826	0.389927	0.00489068
0	0.151956	0.094914	0.000246844	0.0630631	0.000128743	0.000151533	7.45912e-05
0	0.208467	0.0768354	0.000721269	0.101616	2.0201e-05	6.1196e-05	8.92798e-05
1	0.198641	0.435847	0.0127162	0.469602	0.0045375	0.0198629	0.00421636
0	0.169118	0.105155	0.00160191	0.0772956	0.00206636	0.000266102	0.000774683
0	0.150555	0.298124	8.99749e-05	0.0750276	3.64058e-05	0.00215061	0.000528104
0	0.277716	0.102949	0.000280551	0.21281	0.000193406	0.000272679	0.000513942
0	0.290643	0.0531211	0.675469	0.215099	0.195495	0.0498974	0.0480546
1	0.784695	0.0808993	0.426414	0.796656	0.699831	0.221819	0.911657
0	0.146959	0.138537	0.000227515	0.0653402	2.56484e-05	0.000377879	0.000215562
0	0.17353	0.0580386	0.00454595	0.0739392	0.00223714	0.00466794	0.000280536
1	0.184284	0.269258	0.205823	0.399688	0.0105974	0.0569344	0.0340617
0	0.17353	0.0616242	0.000426019	0.0739392	0.00170581	7.12825e-05	5.4094e-05
0	0.17353	0.0580386	0.000533733	0.0739392	0.000400747	0.000573013	0.000338785
0	0.630072	0.166178	0.00435653	0.349216	0.0195255	0.00406641	0.12661
0	0.146959	0.100573	0.000148637	0.0630631	2.70422e-05	2.80536e-05	2.33774e-05
0	0.146959	0.166178	0.0823224	0.0653402	0.0208992	0.597834	0.0870666
0	0.150555	0.282297	0.0122221	0.0973846	0.0845638	0.0219783	0.0266166
0	0.146959	0.184971	0.000230753	0.0630631	1.17282e-05	2.54285e-05	1.5646e-05
0	0.203147	0.184971	0.000100312	0.150322	3.27512e-05	0.000183125	0.000132003
0	0.208467	0.013779	0.00870627	0.095518	0.00306543	0.00194718	0.000408855
0	0.151956	0.168083	0.00200761	0.0630631	0.00411371	0.00141145	0.000973301
1	0.299711	0.171767	0.0133778	0.278604	0.13224	0.0650191	0.0578416
0	0.146959	0.056916	0.0109495	0.0630631	0.00123148	0.000659386	0.0001929
1	0.356796	0.0824734	0.0608374	0.268504	0.0394102	0.0233876	0.0135569
0	0.169118	0.0852884	0.00212315	0.0977055	0.00049727	9.91229e-05	0.000228782
0	0.146959	0.176687	0.000376383	0.0630631	2.71848e-05	5.79238e-05	1.76479e-05
1	0.523504	0.06804	0.0348207	0.196511	0.222822	0.00949689	0.14763
0	0.169118	0.0517932	0.000202151	0.0699651	0.000202337	0.000320764	4.38439e-05
0	0.146959	0.0727141	8.85438e-05	0.0630631	4.68776e-05	7.36625e-05	0.000135567
0	0.155892	0.0812016	0.0388732	0.0647367	0.0043365	0.0952893	0.000139347
0	0.203147	0.0620172	0.0103737	0.07021	0.0087667	0.00110651	0.000180699
0	0.447927	0.240495	0.000118223	0.336388	0.00196734	0.000204488	0.00979801
0	0.565719	0.297325	0.0101829	0.706652	0.43756	0.189543	0.196584
0	0.155892	0.208026	0.000116871	0.14468	1.13889e-05	0.000304106	0.000151394
0	0.159559	0.171767	0.00808269	0.13576	0.0050459	0.114079	0.0923033
0	0.146959	0.0852884	0.000603152	0.0630631	0.000151165	0.000118609	1.92513e-05
0	0.159559	0.0420833	0.000234677	0.0694848	0.000188873	0.000259175	0.00126777
0	0.205	0.308944	0.00840844	0.197842	0.0235862	0.00146298	0.0182508
0	0.447927	0.0419287	0.000101748	0.241899	0.000485094	5.28219e-05	7.92938e-05
1	0.261841	0.158061	0.856252	0.216756	0.790316	0.934891	0.9647
0	0.151956	0.154419	0.0221738	0.0630631	0.00336055	0.00599143	0.000472853
0	0.146959	0.159437	0.000468639	0.0653402	3.68276e-05	0.000276714	0.000132194
0	0.198641	0.0517932	0.0281346	0.0716339	0.00585217	0.00252631	0.00645845
0	0.151956	0.136303	0.00719299	0.0630631	0.000152616	0.00258835	0.00243612
0	0.160461	0.0740394	0.00205852	0.0630631	0.000988896	2.89807e-05	0.000104805
0	0.155892	0.176923	0.000564289	0.0647367	0.000526979	0.000524586	0.00106279
0	0.150555	0.094914	2.05113e-05	0.0662698	1.57322e-05	1.48544e-05	1.06117e-05
0	0.169118	0.0620899	0.000448077	0.0699651	0.000908199	0.000480551	0.00248409
0	0.151956	0.0334148	0.000500575	0.0630631	0.000835565	0.000313161	0.000233855
1	0.529767	0.136303	0.184485	0.443096	0.557395	0.0152783	0.496628
0	0.288878	0.145144	0.0443061	0.141339	0.0288606	0.011992	0.00435945
0	0.447927	0.120623	0.000191566	0.463605	0.00142793	0.000444769	0.00077048
0	0.150555	0.136303	0.000277268	0.0683482	9.40719e-05	8.58181e-05	4.05268e-05
0	0.277716	0.0517932	0.824742	0.197155	0.34937	0.446873	0.131197
0	0.208266	0.136303	0.0242801	0.107136	0.00329708	0.00682684	0.00516543
0	0.146959	0.0835976	0.000487325	0.0630631	7.5257e-05	0.000234024	0.000112871
0	0.2549	0.0991428	0.0119928	0.225498	0.00549284	0.0138798	0.00502503
1	0.200048	0.105155	0.0972702	0.202961	0.00974997	0.0386311	0.0101741
0	0.146959	0.013779	0.000747202	0.0630631	0.00255849	0.000167931	7.15429e-05
0	0.630072	0.0764377	0.00818636	0.451135	0.538209	0.00341628	0.209198
0	0.159559	0.178909	0.000354784	0.10809	0.00218417	0.000778027	0.00142549
0	0.151956	0.0768354	0.000116284	0.0630631	2.12244e-05	7.82993e-05	1.84919e-05
0	0.160461	0.122433	0.000119859	0.0630631	1.88787e-05	2.48405e-05	1.85044e-05
0	0.2549	0.332811	0.0174776	0.237762	0.0137063	0.0311951	0.0853115
0	0.750158	0.0591569	0.00703183	0.717346	0.0388461	0.0032829	0.0242042
0	0.261841	0.117969	0.000458628	0.240136	0.00778276	0.00213879	0.00493334
0	0.146959	0.056916	0.000140124	0.0630631	6.28627e-05	7.65199e-06	1.26207e-05
0	0.155892	0.086127	0.00033344	0.0647367	0.000262752	6.15898e-05	8.69587e-05
0	0.169118	0.105155	8.1888e-05	0.0772956	9.77939e-06	0.000186415	7.48292e-05
0	0.155892	0.0808993	0.00556143	0.0647367	0.000737039	0.00236438	0.000407001
0	0.146959	0.0334148	1.61388e-05	0.0630631	4.45381e-05	1.20273e-05	1.85136e-05
0	0.151956	0.094914	0.00819644	0.0630631	0.000794797	0.00215666	5.17608e-05
0	0.155892	0.0963549	2.09864e-05	0.0647367	8.14041e-06	2.00505e-05	3.26251e-05
0	0.267491	0.013779	0.00302413	0.0863195	0.000833863	0.000402293	0.000700194
0	0.203147	0.0227809	0.502858	0.07021	0.37219	0.00235131	0.0220824
0	0.151956	0.23941	0.00146366	0.0840231	6.11369e-05	0.000147574	9.40693e-05
0	0.203147	0.100573	0.0107605	0.089831	0.00272701	0.00245391	0.0369584
0	0.299711	0.371713	0.000440646	0.366457	0.0345535	0.00131791	0.0213579
0	0.2549	0.094914	0.0306513	0.198864	0.0360391	0.00150207	0.000818359
0	0.267491	0.105155	0.0252321	0.269872	0.00575932	0.129029	0.00385048
0	0.232955	0.159579	0.061742	0.19437	0.0287934	0.364387	0.0460483
0	0.151956	0.571471	0.00191905	0.0996304	0.000253402	0.00869483	0.00259271
0	0.150555	0.176687	0.000926172	0.0683482	0.000365957	0.00118279	0.000172575
0	0.277716	0.114272	0.103238	0.152285	0.00613801	0.00794639	0.00237215
0	0.160461	0.0419287	0.00181626	0.0630631	0.000128385	0.000125395	7.90307e-06
0	0.227024	0.351714	0.00405759	0.504562	0.00042894	0.0346397	0.00548547
0	0.200048	0.254494	0.000310857	0.26463	0.000116473	2.65985e-05	2.40969e-05
0	0.150555	0.282297	0.000213979	0.0781557	0.000458706	0.000220267	0.000261094
1	0.277716	0.255247	0.705726	0.237762	0.0374649	0.690402	0.349464
0	0.555395	0.0368297	0.01644	0.181562	0.21621	0.000243184	0.00221456
0	0.155892	0.0517932	8.04073e-05	0.0647367	0.000285216	7.17256e-05	0.000344294
0	0.146959	0.0620172	2.34109e-05	0.0630631	0.000337183	1.19017e-05	9.53938e-06
0	0.555395	0.166178	0.000962227	0.519335	0.00247729	0.0276636	0.00232702
0	0.146959	0.360049	0.00110968	0.0737933	0.000328699	0.00185496	0.000565591
0	0.155892	0.241542	0.00760905	0.129396	0.00244136	0.0243863	0.0118195
0	0.146959	0.0227809	0.000565067	0.0630631	0.000165224	0.00183037	6.61174e-05
0	0.151956	0.094914	0.00687416	0.0630631	0.00025291	0.0032658	0.00122268
0	0.151956	0.139287	0.0167479	0.0740199	0.017196	0.0188874	0.0018627
1	0.268477	0.159579	0.982986	0.286624	0.938573	0.995346	0.994073
1	0.379675	0.0517932	0.06812	0.16426	0.624658	0.073498	0.241356
0	0.203147	0.0329746	0.00409666	0.07021	0.00101587	0.000535306	0.000148764
0	0.146959	0.150965	1.47691e-05	0.0737933	1.4872e-05	1.19885e-05	9.52279e-06
1	0.455708	0.0785122	0.135683	0.354502	0.409091	0.053132	0.647278
0	0.146959	0.0880239	0.00331695	0.0630631	0.00016419	0.00244514	0.000127703
0	0.277716	0.168083	0.736052	0.207411	0.326142	0.270098	0.200584
0	0.169118	0.0824734	0.000267996	0.0772956	0.000100681	2.17757e-05	2.64346e-05
0	0.150555	0.293897	0.000320577	0.0781557	0.000135929	0.00071284	0.000113795
0	0.146959	0.287378	0.00115922	0.0737933	0.00106118	0.000861445	0.0033402
0	0.150555	0.080859	0.000315375	0.0662698	8.93413e-05	6.94246e-05	0.000164086
0	0.151956	0.0584655	0.000323151	0.0630631	6.54746e-05	0.000260511	0.000107863
0	0.146959	0.0533986	0.00010057	0.0630631	0.000119546	5.84467e-05	0.000176067
0	0.150555	0.22482	0.000632423	0.13576	0.000264243	0.000174489	0.000423596
0	0.280127	0.0517932	0.149727	0.230837	0.0505653	0.0925093	0.0324524
1	0.203147	0.0227809	0.0290748	0.07021	0.00183163	0.0002466	0.00109803
0	0.146959	0.169745	6.5201e-05	0.0630631	0.000289164	5.37531e-05	0.000338788
1	0.208467	0.387107	0.11326	0.526814	0.00929048	0.953763	0.15449
1	0.290643	0.293194	0.954235	0.257894	0.443503	0.787187	0.118959
0	0.146959	0.0420833	1.77779e-05	0.0630631	2.00194e-05	1.28396e-05	3.71172e-06
0	0.166112	0.145144	0.000734593	0.167103	0.00143771	0.0010737	0.00341653
1	0.184284	0.571471	0.00205564	0.257551	0.0195314	0.369031	0.0780116
0	0.160461	0.371713	0.000451228	0.117435	0.00013041	0.000413181	0.000452319
0	0.155892	0.105155	0.032012	0.0647367	0.00211055	0.00434196	0.000574398
0	0.146959	0.013779	0.000175688	0.0630631	6.49148e-05	4.14961e-05	4.07774e-05
0	0.25557	0.284865	0.0366083	0.168248	0.00188925	0.0272574	0.00474683
0	0.290643	0.0517932	0.0137222	0.228469	0.0184823	0.122686	0.0356437
0	0.477356	0.362557	0.000486329	0.630942	0.00166286	0.0130816	0.0850249
0	0.146959	0.273958	0.359637	0.0708263	0.118715	0.767841	0.208075
0	0.198641	0.0227809	0.00441625	0.0685933	0.000143228	0.000102125	9.13631e-05
0	0.205	0.23941	0.000430244	0.222717	0.000105418	0.00063707	0.000876757
0	0.146959	0.305711	0.000327718	0.0630631	3.43866e-05	3.43084e-05	4.19212e-05
0	0.146959	0.171917	0.00140129	0.0811829	3.42717e-05	0.000166546	0.000100843
1	0.277716	0.0974684	0.163047	0.21281	0.00775284	0.114116	0.00350197
0	0.159559	0.254494	1.24117e-05	0.0894412	4.13598e-05	3.79681e-05	0.000410716
1	0.555395	0.0929254	0.149105	0.213375	0.323668	0.0366625	0.156815
0	0.146959	0.101635	0.000110629	0.0630631	1.66077e-05	3.94397e-05	1.59866e-05
0	0.146959	0.0620172	0.000176853	0.0630631	0.000183976	0.000100318	4.40633e-05
0	0.151956	0.056916	0.00705383	0.0630631	0.00464642	0.000478732	0.000364156
0	0.784695	0.056569	0.185783	0.703057	0.910962	0.00841675	0.980494
0	0.177119	0.136209	0.0501181	0.128778	0.00570949	0.00941197	0.00480933
1	0.268477	0.16846	0.998053	0.336482	0.995579	0.997837	0.995465
1	0.208467	0.100989	0.285458	0.113189	0.00751965	0.220429	0.0114794
1	0.151956	0.254567	0.00534769	0.0840231	0.00392676	0.0567443	0.0463433
0	0.184284	0.105155	0.00104729	0.136441	0.000888391	0.000704748	0.000594956
0	0.208266	0.105155	2.45169e-05	0.103324	0.00018064	0.000310947	0.000134963
0	0.208266	0.094914	0.0286632	0.128314	0.0113287	0.00396384	0.00127141
0	0.203147	0.136303	0.0225559	0.150322	0.000981043	0.0348083	0.00260884
0	0.169118	0.0334148	2.16726e-05	0.0669902	1.94982e-05	8.30683e-06	1.78005e-05
0	0.146959	0.168083	1.26735e-05	0.0630631	0.000140636	4.58669e-05	4.32306e-05
0	0.155892	0.255247	0.00693037	0.0769632	0.0227957	0.051903	0.0199012
0	0.150555	0.0479023	0.000112485	0.0662698	9.18234e-05	6.4291e-05	0.000106743
0	0.150555	0.176687	0.0116508	0.0853875	0.0024764	0.00291453	0.00123661
0	0.150555	0.0479023	0.000840806	0.0662698	0.000188951	8.09099e-05	0.000100308
0	0.160461	0.0334148	0.00255227	0.0630631	0.000870641	0.000513484	0.00011202
0	0.198641	0.176271	0.000287579	0.0854795	3.57407e-05	6.1685e-05	4.28987e-05
0	0.25557	0.287378	0.000474532	0.237762	0.000964959	0.000398046	0.00184068
0	0.150555	0.179915	1.78037e-05	0.0853875	1.17938e-05	2.9205e-05	1.90453e-05
0	0.203147	0.205018	0.171938	0.267217	0.014135	0.329281	0.0431904
0	0.146959	0.0768354	0.000131896	0.0630631	9.83331e-05	2.09751e-05	3.6282e-05
0	0.169118	0.136303	0.000288251	0.0772956	0.000123153	0.000141109	9.21862e-05
0	0.208467	0.0808993	0.000523209	0.109582	0.00231315	0.000489823	0.000413758
0	0.228487	0.176687	0.0129048	0.256883	0.0104762	0.00189405	0.00478018
0	0.205	0.136209	0.000463832	0.0870877	0.0100759	0.000658819	0.00294673
0	0.150555	0.255247	0.0153732	0.0752131	0.0520416	0.252792	0.0259875
0	0.228487	0.136303	0.00514154	0.162507	0.00120936	0.000502135	0.00100203
0	0.205	0.186853	0.000227638	0.211655	0.000111424	0.00172114	0.00039118
1	0.379675	0.0785122	0.462054	0.16426	0.819178	0.0822421	0.0932798
0	0.159559	0.114174	0.00141986	0.0894412	0.00372561	0.00139309	0.000919312
0	0.25557	0.332065	0.000331894	0.504562	0.000105326	0.00183072	0.00108623
0	0.151956	0.0331096	0.000387242	0.0630631	7.07919e-05	7.85363e-05	1.50403e-05
0	0.146959	0.171638	3.89158e-05	0.0674265	3.40561e-05	0.000173799	1.2438e-05
1	0.208266	0.0974684	0.0692832	0.107136	0.187189	0.11604	0.00997913
0	0.146959	0.171638	8.09084e-05	0.0674265	2.2901e-05	0.000248163	1.42604e-05
0	0.177119	0.0334148	0.000540859	0.0681576	0.000142767	0.000245652	0.000106386
0	0.150555	0.0667165	0.000176729	0.0662698	0.000230812	2.89663e-05	0.00012738
0	0.17353	0.254494	0.032203	0.0957814	0.00320231	0.354424	0.00370766
0	0.169118	0.0420833	0.000512733	0.0699651	0.000292513	5.49935e-05	2.00272e-05
0	0.2549	0.146529	0.000177797	0.110177	0.000489301	3.62072e-05	0.000188989
0	0.151956	0.0533986	0.0206163	0.0630631	0.000214684	0.0341455	0.000117569
0	0.20445	0.0460209	0.000611431	0.0662897	0.000121421	0.000211653	9.84784e-05
0	0.208266	0.0130456	0.00501701	0.0690437	0.000457084	0.000348535	0.000963305
0	0.169118	0.345318	0.00162988	0.310984	0.000311071	0.0074942	0.0026982
0	0.146959	0.176687	0.552163	0.0630631	0.0131695	0.247482	0.011787
0	0.177119	0.310404	0.0010923	0.212209	0.000486842	0.00145171	0.00110071
0	0.151956	0.22482	0.00731262	0.109302	4.77266e-05	0.00254125	0.00012531
0	0.280127	0.121869	0.243851	0.242917	0.0830178	0.490013	0.112097
0	0.25557	0.176687	0.00908307	0.19794	0.0299182	0.0176644	0.122438
0	0.25557	0.122433	0.00292872	0.156641	0.00953158	0.000569045	0.00147058
0	0.205	0.0616242	0.000469197	0.0900293	0.000753266	0.000102661	0.000120925
0	0.150555	0.105155	0.000234214	0.0853875	0.00192049	0.000406425	0.000528549
0	0.288987	0.139287	0.0108358	0.304911	0.00535338	0.0045599	0.00606105
1	0.277716	0.0329746	0.976836	0.13995	0.930335	0.875414	0.881334
0	0.151956	0.0974684	0.0119222	0.0630631	0.00109186	0.00896665	0.00249501
0	0.146959	0.0227809	0.000607777	0.0630631	6.25098e-05	3.88284e-05	4.98742e-06
0	0.169118	0.094914	0.000132533	0.0908851	0.00067022	0.000145285	0.000100905
0	0.20445	0.0620899	0.000136734	0.0662897	7.58522e-05	9.17834e-05	0.000270093
0	0.288987	0.0393122	0.000256431	0.132397	0.000149241	0.000323261	0.000169589
0	0.277716	0.0591569	0.00709745	0.21281	0.00171513	0.00246084	0.00318201
0	0.150555	0.0334148	0.00196809	0.0662698	0.000341893	1.67744e-05	0.000144243
0	0.20445	0.23941	0.000770649	0.309646	0.00277965	0.00115385	0.0527746
0	0.151956	0.22482	0.069118	0.109302	0.000620825	0.100811	0.00325034
0	0.146959	0.162986	0.000206182	0.0630631	0.000134261	1.1764e-05	4.14295e-05
0	0.17353	0.0334148	0.634528	0.0664226	0.228168	0.00710447	0.0236011
0	0.169118	0.0291119	0.00361508	0.0669902	0.00310832	0.000141428	0.000416163
0	0.146959	0.239751	0.00355293	0.0708263	0.00174493	0.00132261	0.00154195
0	0.2549	0.121199	0.0317425	0.10861	0.00240358	0.00116753	0.000379312
0	0.155892	0.0929254	0.000113173	0.0647367	0.000192393	1.97878e-05	6.06978e-05
0	0.146959	0.0929254	8.09226e-05	0.0630631	7.70018e-05	1.35453e-05	6.0226e-05
0	0.159559	0.0130456	0.000348808	0.0817143	0.000106508	0.000241031	3.76094e-05
0	0.150555	0.0779594	0.000610807	0.0662698	0.000389309	9.53237e-05	0.000327947
0	0.146959	0.150965	7.00172e-05	0.0737933	0.000115717	0.000300712	4.23334e-05
0	0.146959	0.105155	0.000294413	0.0630631	7.35189e-05	0.000528716	4.95103e-05
0	0.529767	0.148315	0.0108632	0.257615	0.0301959	0.000336779	0.00171968
0	0.203147	0.215775	0.00117262	0.20265	0.000275096	0.000481353	0.000721701
0	0.150555	0.0667165	0.000535118	0.0662698	3.4692e-05	0.000352164	2.66984e-05
1	0.529767	0.273958	0.984219	0.723982	0.999209	0.999006	0.998526
0	0.155892	0.094914	0.000526756	0.0647367	9.10838e-05	6.57809e-05	0.000107284
0	0.150555	0.145144	2.38704e-05	0.0683482	8.3112e-05	4.42309e-05	0.000301362
0	0.203147	0.307946	0.0996557	0.446397	0.0251765	0.868069	0.101268
0	0.169118	0.105155	4.64566e-05	0.0772956	4.11277e-05	2.14656e-05	1.82011e-05
0	0.146959	0.094914	0.000829465	0.0630631	0.000195801	0.000477543	0.000369325
1	0.529767	0.371713	0.0194337	0.687716	0.130191	0.0982513	0.411461
0	0.233033	0.176958	0.0315668	0.213093	0.0195844	0.279761	0.118452
0	0.233033	0.256342	0.0279722	0.271425	0.00755188	0.0733898	0.00269068
0	0.185715	0.53093	0.0169666	0.269508	0.00161055	0.0653599	0.100602
0	0.169118	0.305711	0.000294987	0.0772956	0.000155782	0.000172282	0.000180785
1	0.233033	0.137264	0.912725	0.168035	0.911299	0.601175	0.691556
1	0.267491	0.299119	0.380167	0.283665	0.33544	0.96187	0.523471
0	0.169118	0.0740394	0.00208322	0.0669902	0.00113833	8.31897e-05	0.000149092
0	0.159559	0.23941	3.24667e-05	0.112414	2.96217e-05	8.34363e-05	0.000899489
0	0.326283	0.193895	0.00124962	0.321732	0.0031644	0.00245204	0.00918383
0	0.150555	0.166178	8.74846e-05	0.0698068	6.88564e-05	0.000983977	4.64567e-05
0	0.280127	0.244155	0.00297082	0.283665	0.0029825	0.391422	0.00548818
0	0.146959	0.105155	0.000289232	0.0630631	6.10999e-05	3.53398e-05	0.000123001
1	0.522944	0.136303	0.840617	0.275911	0.888432	0.655781	0.697852
1	0.536468	0.293194	0.391967	0.756258	0.923637	0.968315	0.99654
0	0.146959	0.154419	0.0002825	0.0630631	0.000192822	0.000755436	0.000562347
0	0.227024	0.0228363	0.00449757	0.07021	0.0130548	0.000567847	0.000277402
0	0.146959	0.0963549	0.000411405	0.0630631	0.000899155	2.1813e-05	8.62187e-05
0	0.150555	0.189274	4.99171e-05	0.0937916	0.000161573	0.000321318	0.00059928
0	0.277716	0.0329746	0.00106195	0.154374	0.00210804	0.00209613	0.00200973
0	0.146959	0.0949718	0.000243186	0.0630631	3.43341e-05	9.26432e-05	2.07234e-05
0	0.356796	0.176687	0.000513469	0.383766	0.0028486	0.000972377	0.0126744
1	0.166112	0.345318	0.0933896	0.17863	0.0114849	0.0977204	0.0895867
0	0.2549	0.116167	0.964049	0.179729	0.586244	0.773817	0.121446
0	0.208266	0.100573	0.023827	0.0963269	0.00595309	0.00176884	0.00202554
0	0.261841	0.287378	0.000989686	0.216756	0.00416184	0.0038631	0.00152356
0	0.177119	0.136303	0.00275274	0.128778	0.00732565	0.00250964	0.00114081
0	0.155892	0.11465	0.000124064	0.0647367	2.85955e-05	3.52917e-05	7.87907e-06
0	0.356796	0.0393122	6.9182e-05	0.191986	0.000187661	7.56268e-05	0.000339806
0	0.17353	0.086127	0.0428553	0.103081	0.00907201	0.00209715	0.000592876
0	0.184284	0.136303	0.161327	0.151095	0.648284	0.0126423	0.0386791
0	0.159559	0.125617	9.38392e-05	0.0694848	0.000230619	0.000145913	0.000605193
0	0.146959	0.0929254	0.000446935	0.0630631	0.000855846	9.26234e-05	7.14491e-05
0	0.146959	0.0824734	0.00149843	0.0630631	0.000233871	0.0002478	0.000292923
0	0.169118	0.136303	5.32256e-05	0.0772956	1.6719e-05	7.23852e-05	0.000172701
1	0.159559	0.168083	0.00232136	0.0817143	0.00291598	0.00493141	0.00267142
0	0.25557	0.11465	0.00370838	0.156641	0.00341115	0.00259998	0.000229863
0	0.169118	0.105155	0.000182708	0.0772956	0.000330094	0.000128227	0.000497651
0	0.150555	0.0824734	0.000170119	0.0662698	1.6665e-05	6.04407e-05	2.98111e-05
0	0.198641	0.0420833	0.00376597	0.0716339	0.0033438	0.00218652	0.00112107
1	0.208266	0.0228363	0.604176	0.0690437	0.318142	0.0443697	0.00600051
0	0.227024	0.0228363	0.00179344	0.0791151	0.000265126	0.00303402	0.00044182
0	0.155892	0.094914	1.61797e-05	0.0647367	1.68965e-06	8.66294e-06	2.58686e-05
0	0.184284	0.125304	0.00169209	0.111486	0.00139169	0.00103504	0.000238143
0	0.25557	0.0768354	0.000174034	0.089831	5.95997e-05	2.02803e-05	5.33954e-05
1	0.713504	0.23941	0.76388	0.906371	0.994053	0.942698	0.994871
0	0.146959	0.298124	3.61477e-05	0.0708263	0.000272012	0.000108228	6.48926e-05
0	0.326283	0.0479023	0.0101571	0.195129	0.00911051	0.000418218	0.0145924
0	0.203147	0.0368297	0.000370743	0.07021	1.39571e-05	2.12483e-05	1.25714e-05
0	0.146959	0.189274	8.04878e-05	0.0924723	0.000110943	0.000222377	0.000217827
1	0.630072	0.3153	0.0600054	0.76687	0.474204	0.569557	0.970594
0	0.169118	0.0334148	0.000170894	0.0669902	0.000105616	1.15583e-05	8.22062e-05
0	0.268477	0.094914	1.22058e-05	0.12957	0.000915989	7.01453e-05	0.000363003
1	0.309269	0.186853	0.879915	0.205934	0.938333	0.951659	0.980588
0	0.155892	0.056916	0.000944336	0.0647367	1.96934e-05	0.000301433	0.0005036
1	0.17353	0.136209	0.0467374	0.0881071	0.0126471	0.00177889	0.00414298
0	0.166112	0.245215	0.448104	0.10035	0.143093	0.46999	0.549886
0	0.150555	0.351714	0.000783666	0.0750276	0.00262308	0.00203698	0.00260135
0	0.155892	0.245215	0.000167843	0.13382	0.000270301	0.000103	0.0011585
0	0.477356	0.0533986	0.00510663	0.327811	0.0222176	0.0024803	0.0105533
0	0.227361	0.0452353	0.0109728	0.075092	0.00182922	0.000673813	0.000430041
0	0.150555	0.109735	0.00384418	0.0662698	0.00093204	0.00086897	0.000478273
0	0.261841	0.013779	0.000299332	0.149201	0.000372362	0.000160954	0.000448246
0	0.150555	0.5177	0.00149864	0.0750276	0.00092839	0.000456467	0.000727977
0	0.146959	0.0949718	0.00107489	0.0630631	0.000201018	0.000122751	0.000181119
1	0.177119	0.0724466	0.924963	0.0872588	0.941691	0.326488	0.164356
0	0.565719	0.125617	0.119707	0.570419	0.315019	0.066871	0.477377
0	0.146959	0.0393122	0.000304507	0.0630631	9.6989e-05	9.55525e-05	2.2623e-05
0	0.379675	0.334807	0.000943356	0.6311	0.00161326	0.00619784	0.0528416
0	0.150555	0.100573	0.170868	0.0662698	0.0140179	0.00752512	0.0329338
0	0.146959	0.172708	0.00101635	0.0769054	0.000210125	0.0108786	0.00431915
0	0.151956	0.502992	0.000941311	0.0840231	3.37869e-05	0.00180497	0.000171586
0	0.169118	0.0584655	0.000694749	0.0669902	0.00276486	0.000290047	4.20954e-05
0	0.198641	0.0393122	0.00259214	0.0716339	0.00279105	0.00161379	0.00527898
0	0.20445	0.406091	0.000647025	0.57347	0.000136691	0.000814685	0.00214923
0	0.150555	0.0580386	5.21236e-05	0.0662698	6.17608e-05	1.88804e-05	0.000183376
0	0.280127	0.0393122	0.00261438	0.230837	0.00137155	0.000819179	0.000135537
1	0.166112	0.30231	0.293197	0.10035	0.0205225	0.031953	0.0578458
0	0.17353	0.224506	0.00174818	0.0881071	0.00831475	0.00404366	0.00952444
0	0.151956	0.056916	0.00243388	0.0630631	0.000149648	0.000615529	0.000189529
0	0.151956	0.0420833	0.000644221	0.0630631	0.000261604	0.000215543	8.952e-05
0	0.379675	0.0852884	0.000488232	0.16426	0.00122995	7.38965e-05	0.000822174
0	0.555395	0.086127	0.0554505	0.213375	0.150111	0.00155378	0.00561141
0	0.184284	0.45468	0.000830324	0.257551	0.00194323	0.0117259	0.00291226
0	0.159559	0.171767	0.0035529	0.13576	0.00022831	0.000901857	0.000597661
0	0.198641	0.0620172	0.00354817	0.0685933	0.000129888	0.000385365	0.00046341
0	0.151956	0.0949718	0.00150845	0.0630631	0.000232789	0.000640428	0.000111535
0	0.169118	0.0929254	0.00200972	0.0699651	0.00229566	0.000352524	0.000309561
0	0.203147	0.122433	0.0388614	0.150322	0.0979741	0.00834533	0.00154366
0	0.150555	0.114174	0.000206602	0.0853875	0.00192389	3.88008e-05	0.00388501
0	0.277716	0.013779	0.665507	0.110445	0.0480872	0.227432	0.0696247
0	0.159559	0.0812016	1.34836e-05	0.0817143	2.68057e-05	3.15392e-05	8.89914e-05
0	0.24559	0.0228363	0.0291528	0.0791151	0.0116991	0.00670899	0.00220458
1	0.290643	0.176687	0.134861	0.265407	0.0293836	0.0343109	0.017615
0	0.185715	0.158061	0.00211247	0.157051	0.000259528	0.00126055	0.000399113
0	0.261841	0.094914	0.00772736	0.212746	0.0818562	0.00565872	0.109534
1	0.198641	0.399959	0.330332	0.460241	0.254426	0.966128	0.969842
0	0.146959	0.0824734	0.000218066	0.0630631	0.000887432	0.000651642	0.000309695
0	0.146959	0.435847	0.233795	0.0808022	0.0923969	0.392163	0.749203
0	0.356796	0.0740394	0.00769174	0.181562	0.0238731	0.000358438	0.00165978
0	0.185715	0.188859	0.000431685	0.152419	0.00032305	0.00053874	0.000408993
0	0.208467	0.105155	0.00382021	0.153011	0.00537523	0.00302785	0.0067627
0	0.159559	0.166178	0.0501133	0.0913059	0.00507931	0.030098	0.0299718
0	0.160461	0.0768354	0.0138985	0.0630631	0.000288156	5.05355e-05	9.02229e-05
0	0.150555	0.23941	2.66046e-05	0.0750276	9.35053e-06	4.55311e-05	2.42942e-05
0	0.198641	0.136303	0.0186079	0.0854795	0.00110277	0.0151222	0.00112329
0	0.526633	0.105155	0.829927	0.33936	0.254832	0.385059	0.71378
0	0.288878	0.094914	0.00069041	0.145821	0.00371443	0.000265102	0.000257066
0	0.184284	0.06804	0.000433514	0.0874591	0.000391516	2.70568e-05	0.000178415
0	0.151956	0.136303	0.00261089	0.0630631	0.000123456	0.0040824	0.000351626
1	0.508525	0.172708	0.441834	0.582011	0.936171	0.816054	0.954714
0	0.146959	0.254494	7.70913e-06	0.0630631	3.3311e-06	1.13673e-05	2.25077e-05
0	0.146959	0.245215	9.85774e-05	0.0811829	1.93821e-05	9.71931e-05	6.7975e-05
0	0.203147	0.109038	0.00127221	0.150322	0.000776248	0.000522229	0.000749934
0	0.203147	0.176687	0.000461486	0.20265	0.000255489	0.00194485	0.00249119
0	0.151956	0.241542	0.00756544	0.0805149	0.00523045	0.00145897	0.000603225
0	0.151956	0.23941	0.0135367	0.138379	0.000947342	0.0164815	0.00346253
0	0.20445	0.169729	0.00465779	0.0662897	0.000811824	0.000888806	0.000462392
0	0.203147	0.224506	0.00108935	0.150322	0.000663641	0.000608112	0.00060536
0	0.630072	0.284865	0.000667105	0.451135	0.0172413	0.000241948	0.00369597
0	0.150555	0.0883621	6.43974e-05	0.0662698	5.13664e-05	2.64655e-05	5.22173e-06
0	0.150555	0.0556146	0.000614576	0.0662698	0.000131714	5.88569e-05	0.000100554
0	0.146959	0.013779	0.000769413	0.0630631	5.19162e-05	2.06335e-05	2.09646e-05
0	0.160461	0.22482	0.000846982	0.158654	0.000179272	0.000217217	0.00894099
0	0.205	0.224506	0.00539542	0.0870877	0.00884548	0.0113545	0.00293266
0	0.169118	0.0580386	0.034935	0.0699651	0.0107063	0.00404697	0.0197303
1	0.388458	0.23941	0.964211	0.533687	0.989025	0.996525	0.99896
1	0.169118	0.105155	0.990366	0.104484	0.84639	0.988652	0.884299
0	0.290643	0.136303	0.276863	0.258954	0.0112437	0.17789	0.0981061
0	0.17353	0.136303	0.00208477	0.0881071	0.00193068	0.00818218	0.00312754
0	0.177119	0.254494	0.0984386	0.124936	0.0661241	0.476156	0.100376
0	0.205	0.184971	0.000991746	0.10012	0.00102872	0.00011063	0.00429757
0	0.2549	0.109735	0.0179002	0.198864	0.00885281	0.0770137	0.00182337
0	0.150555	0.0690317	2.21157e-05	0.0662698	0.00011725	6.34421e-06	1.55016e-05
0	0.177119	0.0393122	0.000433435	0.0872588	4.31231e-05	0.000138663	5.19264e-05
0	0.155892	0.351714	0.00116357	0.128776	0.000197247	0.00100606	0.000151628
0	0.467938	0.263133	0.000149192	0.723982	0.000617638	0.00394798	0.00139181
0	0.508525	0.171638	0.013067	0.706652	0.637821	0.131558	0.601202
0	0.146959	0.23941	0.000147086	0.0708263	0.00015692	1.10236e-05	0.000127463
0	0.151956	0.150965	0.00163382	0.0840231	5.24713e-05	0.00257656	6.38702e-05
0	0.146959	0.168083	0.000320134	0.0630631	7.28775e-05	0.000117163	2.06679e-05
1	0.784695	0.298124	0.647154	0.906371	0.988143	0.995163	0.998998
0	0.184284	0.086127	0.40068	0.0874591	0.136418	0.0620559	0.00998048
0	0.146959	0.094914	0.000634229	0.0630631	4.2395e-05	6.38307e-05	0.000306841
0	0.155892	0.0687391	3.92637e-05	0.0647367	9.67529e-05	7.98844e-06	8.21595e-05
0	0.447927	0.23941	0.00333645	0.522653	0.00807635	0.00352542	0.0200443
0	0.177119	0.0667165	0.00371555	0.0872588	0.00349269	0.000488006	0.000216081
0	0.160461	0.094914	0.0621093	0.0630631	0.0294493	0.0968529	0.00875583
0	0.169118	0.105155	0.00685998	0.0772956	0.00125912	0.0399294	0.00899608
0	0.169118	0.169729	0.000475517	0.0699651	9.21793e-05	3.09343e-05	9.63281e-06
1	0.750158	0.387107	0.115616	0.824116	0.695379	0.702312	0.88754
0	0.146959	0.0824734	0.000911862	0.0630631	0.000110051	0.000274405	4.00342e-05
0	0.159559	0.094914	0.00219026	0.0817143	0.014536	0.000912981	0.0029112
0	0.228487	0.154419	0.118168	0.221689	0.254099	0.0154267	0.193782
0	0.205	0.117033	0.00887541	0.0870877	0.001409	0.00211711	0.0052114
0	0.151956	0.254567	0.00721734	0.0996304	0.00110105	0.0352977	0.0135623
0	0.356796	0.298124	0.000679219	0.590271	0.0030908	0.0104985	0.0313042
0	0.151956	0.154052	9.87205e-05	0.0630631	2.77232e-05	2.0476e-05	2.99206e-05
1	0.233033	0.189274	0.0336719	0.284283	0.0565902	0.213334	0.0117392
0	0.185715	0.334807	0.00162447	0.337108	0.000195429	0.0331029	0.002002
0	0.146959	0.100573	0.000211862	0.0630631	8.09878e-05	6.66384e-05	2.52537e-05
0	0.151956	0.32084	0.00549057	0.0630631	0.000284549	0.000508792	0.000203767
0	0.24559	0.0130456	0.0153167	0.0791151	0.000847478	0.00109844	0.00173855
1	0.4555	0.056916	0.0136185	0.236456	0.446957	0.00375726	0.690412
0	0.205	0.0818147	0.000836924	0.0900293	0.000618797	0.000120617	0.000241301
0	0.169118	0.240346	0.00171636	0.0772956	0.00322306	0.0111915	0.0088843
1	0.750158	0.457181	0.685008	0.824116	0.940592	0.964486	0.990384
0	0.151956	0.193895	0.000202904	0.10371	0.000366426	0.0003331	0.000136631
0	0.277716	0.056916	0.0681828	0.152285	0.0118782	0.0617433	0.00443545
0	0.203147	0.06804	0.00777269	0.124394	0.055963	0.00662991	0.00316254
0	0.155892	0.360049	0.000351084	0.13382	0.000534878	0.00177299	0.000128798
0	0.232955	0.228924	0.126579	0.155098	0.0511025	0.00172284	0.00265398
0	0.205	0.16256	0.000442652	0.11817	0.00402313	0.000497236	0.00127126
0	0.160461	0.240346	0.0138571	0.0630631	0.00352129	0.00432265	0.00716743
0	0.548819	0.16833	0.00201547	0.358512	0.00347088	0.000705497	0.034935
0	0.146959	0.166178	6.801e-05	0.0653402	3.70741e-05	0.000456956	0.000115095
0	0.150555	0.101635	0.000155085	0.0662698	7.93449e-05	5.55869e-05	5.36132e-05
0	0.208467	0.23941	0.0319847	0.241152	0.00625592	0.0040569	0.00345181
0	0.17353	0.056916	0.00144093	0.0739392	0.000232751	4.81838e-05	3.87972e-05
1	0.250755	0.23941	0.66693	0.590271	0.665002	0.907824	0.973184
0	0.151956	0.251431	0.0010895	0.151594	0.000154497	0.00108059	0.000179741
0	0.160461	0.166178	0.0114469	0.0876937	0.000280013	0.00199579	0.000657363
0	0.200048	0.23941	0.0282561	0.267217	0.0132761	0.0631635	0.0929535
0	0.277716	0.0533986	0.000813826	0.152285	0.000100202	0.000192342	0.000278509
0	0.290643	0.0533986	0.0108632	0.152285	0.00158852	0.00348268	0.00258232
0	0.146959	0.100989	0.00044879	0.0630631	0.00286409	0.000332098	5.3152e-05
0	0.160461	0.110306	0.000270716	0.0630631	0.000507579	0.000686132	0.000338087
1	0.548819	0.204955	0.251348	0.669085	0.519175	0.124756	0.229199
0	0.277716	0.305711	0.0343076	0.221791	0.00973062	0.0630828	0.0354425
0	0.146959	0.0329746	0.00533968	0.0630631	0.00127711	0.00120076	0.000191065
1	0.71728	0.0695018	0.332826	0.534781	0.46475	0.0102665	0.448363
0	0.150555	0.5177	0.00244624	0.106897	0.00013578	0.0590011	0.00154896
0	0.177119	0.308944	0.00163686	0.18315	0.00407033	0.00804064	0.000741436
0	0.151956	0.114272	0.000497396	0.0630631	0.000642163	0.000279124	0.000326574
0	0.151956	0.136303	7.02346e-05	0.0630631	5.44773e-06	6.14056e-06	5.14936e-06
0	0.169118	0.0556146	0.000286534	0.0699651	0.000248004	0.000126975	4.00555e-05
0	0.17353	0.0772092	0.00574257	0.0739392	0.000438987	0.00150764	0.000235481
0	0.159559	0.100989	0.0184275	0.0817143	0.00893749	0.00669305	0.00672273
0	0.169118	0.331735	7.1496e-05	0.338127	4.98975e-05	0.000148775	0.000273804
0	0.177119	0.05038	0.00413303	0.0872588	0.00104759	0.000173657	0.000569248
0	0.185715	0.013779	0.000196894	0.0662897	0.000115237	0.00035701	0.0001315
1	0.227024	0.21872	0.0938867	0.281549	0.0394376	0.107909	0.0712073
0	0.203147	0.094914	0.00107972	0.172403	0.000518581	0.00177488	0.000192179
0	0.150555	0.094914	0.073498	0.0662698	0.253667	0.0789744	0.506872
0	0.38875	0.080859	0.000308229	0.214551	0.00501783	0.000314527	0.00307244
0	0.169118	0.0531211	0.033825	0.0699651	0.0195118	0.000627551	0.00127439
0	0.169118	0.0580736	0.00611802	0.0699651	0.000302572	0.00111004	9.87867e-05
0	0.150555	0.282678	0.000853405	0.0853875	0.000161148	0.000933916	0.000292952
0	0.228487	0.102949	0.0880327	0.162507	0.0337945	0.0322998	0.0197947
0	0.155892	0.23941	0.000528739	0.0878551	0.000155572	0.00568128	0.000375747
0	0.288878	0.612436	9.96207e-05	0.514919	0.00053219	0.0032394	0.0128043
0	0.151956	0.0695018	0.00699195	0.0630631	0.000639127	0.00609999	0.000287031
0	0.150555	0.527663	0.00227773	0.093565	0.002546	0.0170036	0.150248
0	0.277716	0.310404	0.115356	0.313905	0.015898	0.3094	0.0332388
0	0.146959	0.305711	0.00193461	0.0630631	0.00207191	0.000656532	0.000261605
0	0.151956	0.122433	0.00126252	0.0630631	0.000307684	0.000143562	0.000115351
1	0.227024	0.0979183	0.202948	0.187607	0.205975	0.0307369	0.150645
0	0.750158	0.0291119	0.000473218	0.545818	0.0687454	0.000376028	0.00694113
1	0.733616	0.0556146	0.00552445	0.406279	0.692989	0.000868971	0.205589
0	0.17353	0.5177	0.103793	0.265869	0.00186599	0.231182	0.0932581
0	0.203147	0.166178	0.0107416	0.304911	0.000371826	0.00153814	0.0010043
0	0.447927	0.0393122	0.0383974	0.241899	0.0614704	0.00312982	0.00990967
0	0.150555	0.105155	7.55977e-05	0.0853875	0.000114665	2.47116e-05	5.61512e-05
0	0.151956	0.094914	0.00239938	0.0630631	0.000206435	0.00435819	0.000136634
0	0.25557	0.102949	0.677412	0.168248	0.00325243	0.18308	0.0141606
0	0.750158	0.105155	0.416106	0.760431	0.972294	0.848511	0.993712
0	0.146959	0.094914	8.72081e-05	0.0630631	6.01276e-05	5.00306e-05	1.40335e-05
0	0.198641	0.110306	0.271511	0.0716339	0.216524	0.00830487	0.0029695
0	0.198641	0.0393122	0.0020888	0.0716339	0.00227099	0.000302774	0.000992368
0	0.151956	0.105155	0.00224105	0.0630631	0.000847877	0.0121705	0.000406234
1	0.203147	0.448317	0.0302827	0.504358	0.00696026	0.423198	0.24442
0	0.146959	0.0991428	0.000291939	0.0630631	0.000206547	0.000244445	9.23255e-05
0	0.150555	0.176687	0.00034828	0.0853875	0.00527546	0.000500386	0.00530953
1	0.227361	0.125617	0.297188	0.0925134	0.419028	0.0321218	0.383645
0	0.177119	0.094914	0.00203426	0.149948	0.00131246	0.00311743	0.00183797
0	0.198641	0.0331096	0.00465539	0.0685933	0.00362783	0.000400148	0.000357452
0	0.184284	0.166178	0.00162619	0.136441	0.000380919	0.0031644	0.00186417
1	0.166112	0.136303	0.462634	0.13987	0.920351	0.905175	0.926626
0	0.146959	0.371713	3.89674e-05	0.118063	3.30294e-05	5.96119e-05	5.79214e-05
1	0.361812	0.0974684	0.0678042	0.233332	0.0937293	0.0123537	0.124652
0	0.146959	0.145144	5.17139e-05	0.0630631	8.04938e-05	2.87238e-05	9.40481e-05
0	0.17353	0.105155	0.00646695	0.0957814	0.00626241	0.00182531	0.00176184
0	0.17353	0.0824734	0.00115099	0.0881071	0.00107791	0.000243379	0.000245311
0	0.342115	0.534178	0.239202	0.557118	0.553683	0.762898	0.402235
0	0.232955	0.0549339	0.000671064	0.0768239	0.000214312	4.10979e-05	8.27562e-05
0	0.208266	0.232755	0.00446434	0.341205	0.0485255	0.0573509	0.0353097
0	0.660823	0.0779594	0.00638669	0.248686	0.0168293	0.00113005	0.0387772
0	0.280127	0.094914	0.0170094	0.242917	0.0295786	0.190474	0.0486337
0	0.203147	0.11465	0.0124306	0.172403	0.00200286	0.00120479	0.000395871
0	0.169118	0.0824734	0.00687665	0.0772956	0.00052242	0.000254417	0.00141392
1	0.566916	0.166178	0.990747	0.771396	0.998492	0.999055	0.999622
0	0.184284	0.0812016	4.05241e-05	0.123844	5.89443e-05	4.11599e-05	3.68114e-05
0	0.203147	0.0852884	0.000479547	0.159952	9.0851e-05	7.6823e-05	3.32692e-05
0	0.169118	0.240346	0.000209103	0.0772956	0.000107431	2.10936e-05	8.18364e-05
0	0.151956	0.387107	6.79623e-05	0.0996304	1.21182e-05	0.00165042	0.000311624
0	0.146959	0.334807	0.000253628	0.0708263	0.000192088	0.000382773	0.00011177
0	0.198641	0.0812016	0.324088	0.0854795	0.0682372	0.0544181	0.0147
0	0.203147	0.094914	0.000124159	0.172403	2.25421e-05	4.19252e-05	6.61933e-05
0	0.146959	0.0949718	0.00198766	0.0630631	0.00187084	0.00114058	0.000407953
0	0.250755	0.23941	0.00106954	0.590271	0.00287256	0.000726697	0.0233822
1	0.155892	0.136303	0.616315	0.0647367	0.375908	0.760328	0.797142
0	0.498184	0.094914	0.346071	0.43785	0.756454	0.0504133	0.629771
1	0.343281	0.193895	0.0310505	0.250337	0.418378	0.145319	0.546231
0	0.403623	0.0227809	0.000759417	0.116791	0.00493901	0.000405018	0.000385115
0	0.198641	0.105155	0.0404763	0.0854795	0.00249789	0.0795338	0.00341228
0	0.203147	0.218503	6.79338e-05	0.218644	5.06197e-05	0.00048924	0.000246689
1	0.356796	0.136303	0.956915	0.302667	0.937249	0.777557	0.963211
0	0.146959	0.399959	0.00255277	0.0708263	0.000249173	0.00184407	0.00011129
0	0.280127	0.224506	0.966145	0.258954	0.323937	0.679138	0.377612
0	0.750158	0.0824734	0.000147062	0.717346	0.00276075	6.39276e-05	0.006551
0	0.166112	0.16846	0.0372926	0.10035	0.00847475	0.037605	0.0961358
1	0.695619	0.448317	0.949387	0.884114	0.999111	0.997792	0.999602
0	0.150555	0.298124	0.000236915	0.093565	0.000198038	4.73494e-05	0.000240867
0	0.159559	0.110306	0.00342473	0.0817143	0.000832145	0.000217625	0.000609121
0	0.203147	0.094914	0.00104477	0.172403	0.00276459	0.000156565	0.00149839
0	0.151956	0.0949718	0.0456531	0.0630631	0.00731139	0.00296794	0.00393825
0	0.203147	0.0368297	0.000406062	0.07021	0.00140668	4.91721e-05	0.00027003
0	0.203147	0.0464964	0.000508777	0.0947965	6.47226e-05	0.000110637	4.36414e-05
0	0.447927	0.0674083	0.00108652	0.241899	0.00614912	0.000374539	0.00432346
0	0.356796	0.0949718	0.00799879	0.393949	0.00247894	0.0020331	0.00281191
0	0.146959	0.172708	0.00171053	0.0978573	0.000445632	0.000178777	0.000899141
0	0.169118	0.11465	0.000116491	0.0908851	9.35477e-05	4.11015e-05	8.18283e-05
0	0.611268	0.22482	0.0146836	0.756258	0.252149	0.0439259	0.235781
0	0.159559	0.094914	0.0167317	0.0817143	0.0263976	0.00091855	0.00240415
0	0.146959	0.0420833	0.332585	0.0630631	0.0142293	0.0194398	0.0401779
0	0.25557	0.255247	0.00355295	0.237762	0.00306215	0.0297002	0.00248864
0	0.150555	0.334807	4.51803e-05	0.0750276	9.57296e-05	0.000190889	2.44424e-05
0	0.169118	0.0718309	0.000144955	0.0699651	4.53523e-05	2.81501e-05	1.35798e-05
0	0.150555	0.094914	0.000237532	0.0662698	0.000436572	0.000446041	0.000750188
0	0.184284	0.154419	0.465491	0.151095	0.210723	0.437198	0.488777
0	0.166112	0.0334148	9.50391e-05	0.0694718	0.00302043	8.01893e-06	0.000832569
0	0.198641	0.0531211	0.0410689	0.0716339	0.0154669	0.00287833	0.000996051
0	0.160461	0.0785122	0.0676635	0.0630631	0.0039572	0.00638056	0.00217666
0	0.146959	0.0485382	0.00024036	0.0630631	1.48237e-05	6.85546e-05	1.78497e-05
0	0.160461	0.0824734	0.013478	0.0630631	0.000662867	0.00619811	0.000851439
0	0.159559	0.114272	0.004753	0.0817143	0.00058293	0.000445626	6.66154e-05
0	0.227361	0.013779	0.0143941	0.075092	0.0254272	0.00250729	0.0040104
0	0.17353	0.094914	0.109511	0.103384	0.00446291	0.00819296	0.00020326
0	0.146959	0.138537	1.03387e-05	0.0653402	1.51153e-05	7.46707e-06	1.22341e-05
0	0.155892	0.0517932	0.0468474	0.0647367	0.0704101	0.00307697	0.00110118
0	0.177119	0.0422936	0.00454846	0.102478	0.00312336	0.000162233	0.00137573
0	0.277716	0.105155	0.00669846	0.225498	0.00346754	0.00538449	0.0036637
1	0.356796	0.0531211	0.0367106	0.191986	0.211929	0.00144813	0.0530316
0	0.277716	0.0344453	0.0257828	0.13995	0.00607611	0.0145725	0.000380584
1	0.198641	0.0419287	0.973612	0.0685933	0.388343	0.351798	0.0406507
0	0.150555	0.387107	0.00085078	0.0750276	0.000233887	0.001055	0.000299679
0	0.151956	0.105155	0.000106023	0.0630631	1.20961e-05	0.000380169	1.68491e-05
0	0.159559	0.0533986	2.1842e-05	0.0817143	1.93282e-05	9.99382e-05	1.90785e-05
0	0.146959	0.224506	2.16496e-05	0.0630631	0.000237464	8.82932e-05	0.000172446
0	0.267491	0.0963549	0.00200582	0.161978	0.000252111	0.00447427	0.000522157
0	0.233033	0.166178	0.0676643	0.271425	0.238026	0.390143	0.171634
0	0.155892	0.232755	1.83712e-05	0.128776	5.67479e-05	0.000113302	7.20708e-05
0	0.447927	0.136303	5.79875e-05	0.463605	2.37644e-05	1.69831e-05	0.000342922
0	0.146959	0.0591569	3.02764e-05	0.0630631	6.03294e-05	3.17518e-05	2.77921e-05
0	0.208266	0.0937966	0.000301775	0.0690437	4.73153e-05	0.000109209	0.00013303
0	0.146959	0.0533986	0.118209	0.0630631	0.0331163	0.00771424	0.00171325
0	0.4555	0.105155	0.00455497	0.217519	0.0187932	0.000853901	0.0686605
0	0.25557	0.223569	8.76959e-05	0.07021	8.24948e-05	4.23057e-05	2.19227e-05
0	0.151956	0.115102	7.59349e-05	0.0630631	0.000135872	6.43443e-05	9.49062e-05
0	0.403623	0.176923	0.0145681	0.201384	0.0446818	0.00685842	0.0139792
0	0.150555	0.406091	0.000332172	0.106897	0.00075319	0.00264325	0.00134566
0	0.146959	0.0227809	0.00452365	0.0630631	0.000530981	0.00021942	0.00011931
1	0.77814	0.23941	0.00779331	0.906371	0.397395	0.0337181	0.48696
0	0.4555	0.2375	0.240024	0.751447	0.682525	0.830425	0.951689
1	0.455708	0.23941	0.962023	0.628517	0.99578	0.994444	0.947464
0	0.228487	0.308944	0.00151488	0.241152	0.00355637	0.0573727	0.018162
0	0.198641	0.310404	0.0306666	0.408951	0.00251396	0.184709	0.00356886
0	0.146959	0.256342	9.36766e-05	0.0653402	2.93659e-05	0.0001187	0.000120265
0	0.198641	0.0949718	0.000428053	0.0854795	0.000598499	0.000498667	0.000997312
0	0.160461	0.0783233	0.000266261	0.0630631	3.93416e-05	0.000434761	6.36565e-05
0	0.2549	0.345318	0.0139286	0.589621	0.0371639	0.659373	0.387927
0	0.169118	0.0591569	0.000273008	0.0772956	0.000361302	0.000102939	0.000251793
0	0.185715	0.286381	0.00105876	0.226171	5.90451e-05	0.00242677	0.000153782
0	0.233033	0.0329746	0.0288169	0.0791151	0.00663874	0.00384961	0.00451257
1	0.498184	0.136209	0.327215	0.589367	0.71031	0.766515	0.93958
0	0.169118	0.102949	0.00143856	0.0772956	0.000827595	0.000413766	0.00142801
0	0.25557	0.136303	0.0046712	0.168248	0.00455487	0.00669361	0.000940592
0	0.146959	0.0419287	0.00010978	0.0630631	4.2364e-05	7.48826e-05	5.74889e-06
0	0.226305	0.0808993	0.125771	0.0854795	0.170905	0.210837	0.0274745
1	0.146959	0.298124	0.41424	0.0708263	0.787596	0.93152	0.61724
0	0.203147	0.0616242	0.037666	0.089831	0.00427221	0.00311076	0.00155708
0	0.232955	0.135716	0.198162	0.155098	0.113825	0.248744	0.135648
0	0.146959	0.3153	0.00273541	0.0708263	8.51855e-05	0.044705	0.000917806
0	0.169118	0.150965	5.58932e-05	0.123981	0.00013452	5.02363e-05	0.00018857
0	0.356796	0.369492	0.00961568	0.583567	0.00758351	0.0293715	0.0716261
0	0.177119	0.0334148	0.00256651	0.0681576	0.0294689	5.97939e-05	0.000701286
0	0.2549	0.0372423	0.00617724	0.0863195	0.00447513	0.00862633	0.000203664
0	0.529767	0.189274	0.044149	0.687716	0.00570105	0.0319895	0.16422
0	0.227361	0.0479023	0.406474	0.0925134	0.203823	0.154481	0.816889
1	0.750158	0.136303	0.938951	0.717346	0.903019	0.947193	0.970321
0	0.146959	0.0812016	0.000217562	0.0630631	0.00035304	0.000341536	0.000240486
0	0.146959	0.0533986	0.00135498	0.0630631	0.000264176	0.000177061	1.47671e-05
0	0.160461	0.0580386	0.0020274	0.0630631	6.55646e-05	0.000170057	4.06118e-05
0	0.198641	0.120623	0.141101	0.0854795	0.584426	0.126065	0.0238537
1	0.776886	0.210223	0.995249	0.84073	0.998042	0.991091	0.999313
0	0.169118	0.232755	0.000658064	0.123981	0.000446314	0.00185763	0.00158082
1	0.555395	0.415939	0.956451	0.579444	0.996857	0.991356	0.988521
0	0.169118	0.0344453	0.277844	0.0669902	0.00357922	0.0423336	0.00150301
0	0.169118	0.0368297	0.00309402	0.0669902	0.00907945	0.000174375	0.00271019
0	0.198641	0.241542	0.0422807	0.408951	0.0019061	0.0618361	0.00517148
0	0.290643	0.109119	0.00135724	0.221791	0.000290322	0.000647079	0.000891182
0	0.184284	0.100573	0.00167537	0.0874591	0.0076415	0.00064435	0.000736251
1	0.177119	0.148315	0.965019	0.0872588	0.639557	0.344006	0.116573
0	0.151956	0.105155	0.0637796	0.0630631	0.000965489	0.00337759	9.6467e-05
0	0.200048	0.166178	0.0360515	0.271425	0.00264628	0.0178057	0.00314435
0	0.146959	0.0344453	1.81926e-05	0.0630631	6.53521e-06	1.78211e-06	1.56295e-06
0	0.166112	0.150965	0.00105942	0.192263	0.000828748	0.00222168	0.0101567
0	0.555395	0.136303	0.00236231	0.421469	0.356782	0.0499187	0.0100342
0	0.146959	0.114174	0.00310337	0.0630631	0.000164304	0.000599952	0.000191459
0	0.184284	0.086127	0.000115106	0.0874591	0.000386353	2.64506e-05	0.000112376
0	0.184284	0.23941	0.000258027	0.192903	0.00161477	0.0228466	0.00247947
0	0.160461	0.0784124	0.0692113	0.0630631	0.00091824	0.0121392	0.00200744
0	0.146959	0.0580386	0.000817473	0.0630631	8.71591e-05	3.31255e-05	3.94564e-05

## Sheet: Fig. 6C
feature	img_type	weight	gain	cover	ave_rank
liver_cyst	ABD	17	2.171	59.9112	124.333
liver_fatty	ABD	48	6.92553	113.646	151.333
GB_polyp	ABD	1	0.14702	9.74116	40.6667
kidney_cyst	ABD	2	0.975776	16.1348	62.8333
liver_cal	ABD	0	0	0	14.5
CBD_stone	ABD	0	0	0	14.5
spleen_accessory	ABD	0	0	0	14.5
CBD_dilatation	ABD	0	0	0	14.5
liver_chronic	ABD	0	0	0	14.5
spleen_cal	ABD	0	0	0	14.5
liver_fibrosis	ABD	0	0	0	14.5
kidney_hydronephrosis	ABD	0	0	0	14.5
kidney_cal	ABD	0	0	0	14.5
kidney_polycystic	ABD	0	0	0	14.5
pancreas_stone	ABD	0	0	0	14.5
liver_hemangioma	ABD	0	0	0	14.5
pancreas_tumor	ABD	0	0	0	14.5
liver_tumor	ABD	0	0	0	14.5
pancreas_cal	ABD	0	0	0	14.5
spleen_splenomegaly	ABD	0	0	0	14.5
kidney_stone	ABD	0	0	0	14.5
pancreas_pancreatitis	ABD	0	0	0	14.5
spleen_cyst	ABD	0	0	0	14.5
pancreas_dilatation	ABD	0	0	0	14.5
GB_stone	ABD	0	0	0	14.5
pancreas_cyst	ABD	0	0	0	14.5
spleen_tumor	ABD	0	0	0	14.5
kidney_tumor	ABD	0	0	0	14.5
spine_L1_Tscore	BMD	4	0.6561	4.03134	39.6667
spine_L3_BMD	BMD	9	1.19837	17.7047	84.3333
spine_L3_Zscore	BMD	7	2.31754	12.6625	91
spine_L3_peakreference	BMD	1	1.42593	3.71537	51
spine_thickness	BMD	83	3.7892	72.3859	151.333
spine_ROI_length	BMD	21	1.30169	23.4695	103.667
spine_k	BMD	51	2.33914	18.6594	132.333
spine_d0	BMD	42	1.45159	19.593	116.667
spine_total_area	BMD	18	0.873795	11.5843	74.3333
spine_total_BMC	BMD	13	0.868238	9.34809	62.6667
spine_total_BMD	BMD	8	1.65593	53.4994	106.5
spine_total_Tscore	BMD	8	0.331525	6.62301	48.5
spine_total_Zscore	BMD	5	3.27654	14.7083	95
spine_total_peakreference	BMD	2	0.101616	4.58692	33.8333
spine_total_agematched	BMD	3	1.53023	21.0524	84.6667
lefthip_K	BMD	39	0.754258	18.1813	97.5
lefthip_d0	BMD	32	1.32905	13.1678	98.3333
lefthip_thickness	BMD	45	1.60269	29.7801	128
lefthip_ROI_width	BMD	9	0.579768	10.1966	58
lefthip_ROI_length	BMD	17	2.169	16.7465	107.667
spine_L1_area	BMD	39	0.972813	11.5066	89.5
spine_L1_BMC	BMD	15	1.33242	16.1269	88.5
spine_L1_BMD	BMD	13	1.56232	17.6808	96.6667
lefthip_neck_Tscore	BMD	4	1.55562	24.6094	92
spine_L1_Zscore	BMD	14	1.96189	50.9403	117.833
spine_L1_peakreference	BMD	3	3.25182	8.6818	79.6667
spine_L1_agematched	BMD	14	1.36112	11.3951	81.1667
spine_L2_area	BMD	17	1.03444	12.0589	76.6667
spine_L2_BMC	BMD	9	0.669985	16.1092	68
spine_L2_BMD	BMD	14	1.69022	12.8173	91.8333
spine_L2_Tscore	BMD	5	2.24086	7.81388	78
spnce_L2_Zscore	BMD	10	2.06013	34.5672	113.333
spine_L2_peakreference	BMD	4	0.305959	5.61742	39.3333
spine_L2_agematched	BMD	5	2.29878	28.8153	106.667
spine_L3_area	BMD	23	0.691188	13.5117	77.1667
spine_L3_BMC	BMD	15	1.03803	14.699	78.5
righthip_thickness	BMD	49	2.25267	23.4419	136
spine_L3_Tscore	BMD	5	2.59214	21.1443	103.333
righthip_ROI_length	BMD	8	0.326724	6.43141	47.8333
righthip_neck_width	BMD	1	0.0229994	2.8478	29.6667
spine_L3_agematched	BMD	7	0.490146	9.02827	51.3333
spine_L4_area	BMD	41	1.18689	16.2954	102.5
spine_L4_BMC	BMD	13	1.08777	7.06583	64
spine_L4_BMD	BMD	10	1.11987	6.25707	61.3333
spine_L4_Tscore	BMD	7	1.19863	7.14717	60.6667
spine_L4_Zscore	BMD	12	0.917355	32.6159	89.1667
spine_L4_peakreference	BMD	7	0.268807	6.12775	44.3333
spine_L4_agematched	BMD	10	1.2598	6.13655	64.6667
righthip_total_BMD	BMD	8	1.93248	46.2215	109.833
righthip_total_Tscore	BMD	4	0.875068	3.05753	43
righthip_total_Zscore	BMD	3	0.576135	9.62608	45.6667
righthip_total_peakreference	BMD	4	7.82917	21.7928	106.333
righthip_total_agematched	BMD	19	1.17165	23.8074	99.5
MEASURE_BONE_POSE	BMD	2	2.05225	47.0461	101.167
BONE_EXAM_RESULT	BMD	12	1.05527	10.061	67.8333
YOUNG_ADULT	BMD	17	0.76856	15.2193	76.3333
T_SCORE	BMD	7	1.77905	39.433	106.333
AGE_MATCHED	BMD	16	1.45589	14.6583	89.1667
Z_SCORE	BMD	5	0.223738	7.70602	44
lefthip_total_peakreference	BMD	3	0.687601	13.7551	54.3333
lefthip_neck_area	BMD	24	1.34935	7.81397	82.5
lefthip_neck_BMC	BMD	24	0.965235	25.0759	99.5
lefthip_neck_BMD	BMD	9	1.18879	18.6812	85.3333
lefthip_total_area	BMD	31	1.40696	11.3741	96.1667
lefthip_neck_Zscore	BMD	4	0.255685	4.32295	38
lefthip_neck_peakreference	BMD	6	1.75393	7.51425	73
lefthip_neck_agematched	BMD	3	0.800803	9.73869	49.3333
lefthip_total_Zscore	BMD	9	2.75691	17.1963	104.333
lefthip_total_BMC	BMD	23	1.46491	17.679	102.833
lefthip_total_BMD	BMD	16	0.703616	11.2653	67.8333
lefthip_total_Tscore	BMD	1	1.31956	4.17332	49
righthip_d0	BMD	28	1.71404	15.5657	107.667
righthip_neck_agematched	BMD	13	1.49679	16.593	91.6667
lefthip_total_agematched	BMD	5	2.11738	18.6135	97
righthip_K	BMD	24	1.188	8.01641	78.5
spine_ROI	BMD	0	0	0	14.5
righthip_neck_area	BMD	19	1.8585	10.5692	95.1667
righthip_ROI_thickness	BMD	5	1.43893	4.28929	59.6667
righthip_neck_Tscore	BMD	0	0	0	14.5
righthip_neck_Zscore	BMD	4	0.974827	12.4812	60
righthip_neck_peakreference	BMD	2	1.93208	8.16274	69.5
righthip_neck_BMC	BMD	14	1.06528	23.2881	91.8333
righthip_neck_BMD	BMD	18	1.0615	11.0559	77
righthip_total_BMC	BMD	17	1.98829	14.7654	101.667
righthip_total_area	BMD	28	1.6868	18.7819	114.667
SEX	Demo	0	0	0	14.5
Family	Demo	62	11.5732	138.557	154.333
AGE	Demo	73	9.12651	101.448	153.667
ECG_summary	EKG	0	0	0	14.5
QRS	EKG	29	1.67698	18.3532	113.667
RR	EKG	88	2.98004	33.1423	145
PR	EKG	39	1.15039	17.3306	103.833
P	EKG	26	0.872513	7.37057	71.5
T_degrees	EKG	55	1.24179	22.5328	117.333
PP	EKG	7	2.02268	22.3025	102.667
P_degrees	EKG	48	1.04019	16.8055	103.333
QRS_degrees	EKG	47	1.6892	25.3063	129
QTcBaz	EKG	32	1.59058	17.2157	113
PRS	Genetic	136	4.90188	56.7226	150.667
L_ICA_Plaque	VAS	1	2.81359	50.5451	105.667
L_ICA_RI	VAS	28	3.59637	30.1044	134.333
R_CCA_EDV	VAS	41	13.2755	83.1451	149.833
R_CCA_TAMAX	VAS	30	1.77075	21.5437	121
R_CCA_PI	VAS	25	1.65614	15.6164	104.667
L_ICA_Dist	VAS	23	0.880456	11.312	77.1667
L_CCA_Dist	VAS	22	0.947243	47.8187	101.333
L_CCA_IMT	VAS	30	3.01392	64.1588	139.667
R_ICA_Plaque	VAS	7	1.74409	87.9448	109.667
L_ICA_PSV	VAS	30	1.55708	13.9341	103.333
L_ICA_EDV	VAS	21	1.19734	8.66003	77
L_ICA_TAMAX	VAS	24	1.53445	10.6028	92.5
L_ICA_PI	VAS	39	1.4714	17.3171	112.5
R_CCA_Plaque	VAS	18	2.12933	64.4866	126
R_CCA_PSV	VAS	48	0.748272	11.0028	86.3333
L_CCA_PSV	VAS	30	1.31296	8.90833	87.3333
L_CCA_EDV	VAS	30	5.91111	64.2859	142
L_CCA_TAMAX	VAS	32	2.68979	19.6315	129.333
R_CCA_RI	VAS	32	2.51994	27.7291	134.333
R_CCA_Dist	VAS	21	2.47643	35.2985	126.667
R_CCA_IMT	VAS	13	1.41325	16.3721	88.6667
R_ICA_PI	VAS	31	1.44284	16.7098	106.5
R_ICA_PSV	VAS	25	1.00091	9.20207	77.6667
R_ICA_EDV	VAS	32	1.54745	21.1006	116.667
R_ICA_TAMAX	VAS	34	1.39908	23.3833	116
R_ICA_RI	VAS	26	1.76343	15.6699	108.5
R_ICA_Dist	VAS	23	1.83338	21.4446	115.5
L_CCA_RI	VAS	25	1.60064	14.678	101.667
L_CCA_PI	VAS	20	1.21959	10.1601	80.6667

## Sheet: Fig. 6D
Unadjust						Adjust (by Age, Sex, Family, PRS)
MRS group	oddsratio	ci_low	ci_high	pval		MRS group	oddsratio	ci_low	ci_high	pval
ref: 40%-60%	1	-	-	-		ref: 40%-60%	1	-	-	-
0%-10%	0.161	0.021	1.25	0.081		0%-10%	0.349	0.042	2.872	0.327
10%-20%	0	0	0	0.977		10%-20%	0	0	0	0.974
20%-30%	0.161	0.021	1.25	0.081		20%-30%	0.293	0.036	2.378	0.25
30%-40%	0.657	0.208	2.075	0.474		30%-40%	1.004	0.299	3.373	0.994
60%-70%	1.901	0.818	4.418	0.136		60%-70%	1.782	0.681	4.666	0.239
70%-80%	7.622	3.826	15.184	<0.001		70%-80%	7.906	3.5	17.859	<0.001
80%-90%	12.113	6.193	23.695	<0.001		80%-90%	11.338	5.136	25.031	<0.001
90%-100%	47.979	24.477	94.049	<0.001		90%-100%	48.984	21.435	111.938	<0.001

## Sheet: Fig. 6E
age_group	MRS_group	Family_group	Sex	Control	Case	N	Ratio
(31.999, 44.0]	(-0.00099589, 9.6e-05]	0	0	7	0	7	0
(31.999, 44.0]	(-0.00099589, 9.6e-05]	0	1	48	0	48	0
(31.999, 44.0]	(-0.00099589, 9.6e-05]	1	0	2	0	2	0
(31.999, 44.0]	(-0.00099589, 9.6e-05]	1	1	14	0	14	0
(31.999, 44.0]	(9.6e-05, 0.000237]	0	0	9	0	9	0
(31.999, 44.0]	(9.6e-05, 0.000237]	0	1	39	0	39	0
(31.999, 44.0]	(9.6e-05, 0.000237]	1	0	2	0	2	0
(31.999, 44.0]	(9.6e-05, 0.000237]	1	1	19	0	19	0
(31.999, 44.0]	(0.000237, 0.000501]	0	0	11	0	11	0
(31.999, 44.0]	(0.000237, 0.000501]	0	1	20	0	20	0
(31.999, 44.0]	(0.000237, 0.000501]	1	0	3	0	3	0
(31.999, 44.0]	(0.000237, 0.000501]	1	1	14	0	14	0
(31.999, 44.0]	(0.000501, 0.00113]	0	0	10	0	10	0
(31.999, 44.0]	(0.000501, 0.00113]	0	1	17	0	17	0
(31.999, 44.0]	(0.000501, 0.00113]	1	0	5	0	5	0
(31.999, 44.0]	(0.000501, 0.00113]	1	1	14	0	14	0
(31.999, 44.0]	(0.00113, 0.00268]	0	0	16	0	16	0
(31.999, 44.0]	(0.00113, 0.00268]	0	1	16	0	16	0
(31.999, 44.0]	(0.00113, 0.00268]	1	0	7	1	8	0.142857
(31.999, 44.0]	(0.00113, 0.00268]	1	1	8	0	8	0
(31.999, 44.0]	(0.00268, 0.00702]	0	0	11	1	12	0.0909091
(31.999, 44.0]	(0.00268, 0.00702]	0	1	12	0	12	0
(31.999, 44.0]	(0.00268, 0.00702]	1	0	0	1	1	#DIV/0!
(31.999, 44.0]	(0.00268, 0.00702]	1	1	8	0	8	0
(31.999, 44.0]	(0.00702, 0.0197]	0	0	13	0	13	0
(31.999, 44.0]	(0.00702, 0.0197]	0	1	7	0	7	0
(31.999, 44.0]	(0.00702, 0.0197]	1	0	5	0	5	0
(31.999, 44.0]	(0.00702, 0.0197]	1	1	5	1	6	0.2
(31.999, 44.0]	(0.0197, 0.0725]	0	0	6	0	6	0
(31.999, 44.0]	(0.0197, 0.0725]	0	1	3	0	3	0
(31.999, 44.0]	(0.0197, 0.0725]	1	0	0	1	1	#DIV/0!
(31.999, 44.0]	(0.0197, 0.0725]	1	1	1	0	1	0
(31.999, 44.0]	(0.0725, 0.384]	0	0	1	0	1	0
(31.999, 44.0]	(0.0725, 0.384]	0	1	2	0	2	0
(31.999, 44.0]	(0.0725, 0.384]	1	0	2	1	3	0.5
(31.999, 44.0]	(0.0725, 0.384]	1	1	1	2	3	2
(31.999, 44.0]	(0.384, 0.998]	0	0	0	0	0	#DIV/0!
(31.999, 44.0]	(0.384, 0.998]	0	1	0	1	1	#DIV/0!
(31.999, 44.0]	(0.384, 0.998]	1	0	2	0	2	0
(31.999, 44.0]	(0.384, 0.998]	1	1	2	2	4	1
(44.0, 54.0]	(-0.00099589, 9.6e-05]	0	0	2	0	2	0
(44.0, 54.0]	(-0.00099589, 9.6e-05]	0	1	30	0	30	0
(44.0, 54.0]	(-0.00099589, 9.6e-05]	1	0	0	0	0	#DIV/0!
(44.0, 54.0]	(-0.00099589, 9.6e-05]	1	1	25	1	26	0.04
(44.0, 54.0]	(9.6e-05, 0.000237]	0	0	4	0	4	0
(44.0, 54.0]	(9.6e-05, 0.000237]	0	1	24	0	24	0
(44.0, 54.0]	(9.6e-05, 0.000237]	1	0	2	0	2	0
(44.0, 54.0]	(9.6e-05, 0.000237]	1	1	11	0	11	0
(44.0, 54.0]	(0.000237, 0.000501]	0	0	7	0	7	0
(44.0, 54.0]	(0.000237, 0.000501]	0	1	29	0	29	0
(44.0, 54.0]	(0.000237, 0.000501]	1	0	2	1	3	0.5
(44.0, 54.0]	(0.000237, 0.000501]	1	1	12	0	12	0
(44.0, 54.0]	(0.000501, 0.00113]	0	0	14	0	14	0
(44.0, 54.0]	(0.000501, 0.00113]	0	1	21	0	21	0
(44.0, 54.0]	(0.000501, 0.00113]	1	0	4	0	4	0
(44.0, 54.0]	(0.000501, 0.00113]	1	1	16	0	16	0
(44.0, 54.0]	(0.00113, 0.00268]	0	0	16	0	16	0
(44.0, 54.0]	(0.00113, 0.00268]	0	1	13	0	13	0
(44.0, 54.0]	(0.00113, 0.00268]	1	0	6	1	7	0.166667
(44.0, 54.0]	(0.00113, 0.00268]	1	1	8	1	9	0.125
(44.0, 54.0]	(0.00268, 0.00702]	0	0	8	0	8	0
(44.0, 54.0]	(0.00268, 0.00702]	0	1	16	0	16	0
(44.0, 54.0]	(0.00268, 0.00702]	1	0	5	0	5	0
(44.0, 54.0]	(0.00268, 0.00702]	1	1	13	1	14	0.0769231
(44.0, 54.0]	(0.00702, 0.0197]	0	0	11	0	11	0
(44.0, 54.0]	(0.00702, 0.0197]	0	1	7	0	7	0
(44.0, 54.0]	(0.00702, 0.0197]	1	0	9	2	11	0.222222
(44.0, 54.0]	(0.00702, 0.0197]	1	1	8	1	9	0.125
(44.0, 54.0]	(0.0197, 0.0725]	0	0	9	0	9	0
(44.0, 54.0]	(0.0197, 0.0725]	0	1	5	0	5	0
(44.0, 54.0]	(0.0197, 0.0725]	1	0	2	4	6	2
(44.0, 54.0]	(0.0197, 0.0725]	1	1	3	2	5	0.666667
(44.0, 54.0]	(0.0725, 0.384]	0	0	8	1	9	0.125
(44.0, 54.0]	(0.0725, 0.384]	0	1	8	0	8	0
(44.0, 54.0]	(0.0725, 0.384]	1	0	5	3	8	0.6
(44.0, 54.0]	(0.0725, 0.384]	1	1	3	3	6	1
(44.0, 54.0]	(0.384, 0.998]	0	0	0	0	0	#DIV/0!
(44.0, 54.0]	(0.384, 0.998]	0	1	1	1	2	1
(44.0, 54.0]	(0.384, 0.998]	1	0	1	2	3	2
(44.0, 54.0]	(0.384, 0.998]	1	1	0	3	3	#DIV/0!
(54.0, 62.0]	(-0.00099589, 9.6e-05]	0	0	2	0	2	0
(54.0, 62.0]	(-0.00099589, 9.6e-05]	0	1	12	0	12	0
(54.0, 62.0]	(-0.00099589, 9.6e-05]	1	0	0	0	0	#DIV/0!
(54.0, 62.0]	(-0.00099589, 9.6e-05]	1	1	2	0	2	0
(54.0, 62.0]	(9.6e-05, 0.000237]	0	0	1	0	1	0
(54.0, 62.0]	(9.6e-05, 0.000237]	0	1	12	0	12	0
(54.0, 62.0]	(9.6e-05, 0.000237]	1	0	1	0	1	0
(54.0, 62.0]	(9.6e-05, 0.000237]	1	1	12	0	12	0
(54.0, 62.0]	(0.000237, 0.000501]	0	0	8	0	8	0
(54.0, 62.0]	(0.000237, 0.000501]	0	1	19	0	19	0
(54.0, 62.0]	(0.000237, 0.000501]	1	0	2	0	2	0
(54.0, 62.0]	(0.000237, 0.000501]	1	1	11	0	11	0
(54.0, 62.0]	(0.000501, 0.00113]	0	0	1	0	1	0
(54.0, 62.0]	(0.000501, 0.00113]	0	1	13	0	13	0
(54.0, 62.0]	(0.000501, 0.00113]	1	0	6	0	6	0
(54.0, 62.0]	(0.000501, 0.00113]	1	1	10	2	12	0.2
(54.0, 62.0]	(0.00113, 0.00268]	0	0	8	0	8	0
(54.0, 62.0]	(0.00113, 0.00268]	0	1	23	0	23	0
(54.0, 62.0]	(0.00113, 0.00268]	1	0	2	0	2	0
(54.0, 62.0]	(0.00113, 0.00268]	1	1	5	0	5	0
(54.0, 62.0]	(0.00268, 0.00702]	0	0	8	0	8	0
(54.0, 62.0]	(0.00268, 0.00702]	0	1	17	0	17	0
(54.0, 62.0]	(0.00268, 0.00702]	1	0	4	1	5	0.25
(54.0, 62.0]	(0.00268, 0.00702]	1	1	9	0	9	0
(54.0, 62.0]	(0.00702, 0.0197]	0	0	7	1	8	0.142857
(54.0, 62.0]	(0.00702, 0.0197]	0	1	13	2	15	0.153846
(54.0, 62.0]	(0.00702, 0.0197]	1	0	3	1	4	0.333333
(54.0, 62.0]	(0.00702, 0.0197]	1	1	9	1	10	0.111111
(54.0, 62.0]	(0.0197, 0.0725]	0	0	18	4	22	0.222222
(54.0, 62.0]	(0.0197, 0.0725]	0	1	12	2	14	0.166667
(54.0, 62.0]	(0.0197, 0.0725]	1	0	4	8	12	2
(54.0, 62.0]	(0.0197, 0.0725]	1	1	6	5	11	0.833333
(54.0, 62.0]	(0.0725, 0.384]	0	0	10	1	11	0.1
(54.0, 62.0]	(0.0725, 0.384]	0	1	11	0	11	0
(54.0, 62.0]	(0.0725, 0.384]	1	0	3	4	7	1.33333
(54.0, 62.0]	(0.0725, 0.384]	1	1	4	4	8	1
(54.0, 62.0]	(0.384, 0.998]	0	0	3	7	10	2.33333
(54.0, 62.0]	(0.384, 0.998]	0	1	4	7	11	1.75
(54.0, 62.0]	(0.384, 0.998]	1	0	1	10	11	10
(54.0, 62.0]	(0.384, 0.998]	1	1	3	9	12	3
(62.0, 75.0]	(-0.00099589, 9.6e-05]	0	0	0	0	0	#DIV/0!
(62.0, 75.0]	(-0.00099589, 9.6e-05]	0	1	1	0	1	0
(62.0, 75.0]	(-0.00099589, 9.6e-05]	1	0	0	0	0	#DIV/0!
(62.0, 75.0]	(-0.00099589, 9.6e-05]	1	1	1	0	1	0
(62.0, 75.0]	(9.6e-05, 0.000237]	0	0	1	0	1	0
(62.0, 75.0]	(9.6e-05, 0.000237]	0	1	6	0	6	0
(62.0, 75.0]	(9.6e-05, 0.000237]	1	0	2	0	2	0
(62.0, 75.0]	(9.6e-05, 0.000237]	1	1	2	0	2	0
(62.0, 75.0]	(0.000237, 0.000501]	0	0	1	0	1	0
(62.0, 75.0]	(0.000237, 0.000501]	0	1	5	0	5	0
(62.0, 75.0]	(0.000237, 0.000501]	1	0	0	0	0	#DIV/0!
(62.0, 75.0]	(0.000237, 0.000501]	1	1	2	0	2	0
(62.0, 75.0]	(0.000501, 0.00113]	0	0	4	1	5	0.25
(62.0, 75.0]	(0.000501, 0.00113]	0	1	5	0	5	0
(62.0, 75.0]	(0.000501, 0.00113]	1	0	1	1	2	1
(62.0, 75.0]	(0.000501, 0.00113]	1	1	2	0	2	0
(62.0, 75.0]	(0.00113, 0.00268]	0	0	5	0	5	0
(62.0, 75.0]	(0.00113, 0.00268]	0	1	3	1	4	0.333333
(62.0, 75.0]	(0.00113, 0.00268]	1	0	3	0	3	0
(62.0, 75.0]	(0.00113, 0.00268]	1	1	3	1	4	0.333333
(62.0, 75.0]	(0.00268, 0.00702]	0	0	6	0	6	0
(62.0, 75.0]	(0.00268, 0.00702]	0	1	16	0	16	0
(62.0, 75.0]	(0.00268, 0.00702]	1	0	1	2	3	2
(62.0, 75.0]	(0.00268, 0.00702]	1	1	5	1	6	0.2
(62.0, 75.0]	(0.00702, 0.0197]	0	0	7	0	7	0
(62.0, 75.0]	(0.00702, 0.0197]	0	1	19	0	19	0
(62.0, 75.0]	(0.00702, 0.0197]	1	0	4	2	6	0.5
(62.0, 75.0]	(0.00702, 0.0197]	1	1	9	0	9	0
(62.0, 75.0]	(0.0197, 0.0725]	0	0	16	1	17	0.0625
(62.0, 75.0]	(0.0197, 0.0725]	0	1	18	2	20	0.111111
(62.0, 75.0]	(0.0197, 0.0725]	1	0	7	5	12	0.714286
(62.0, 75.0]	(0.0197, 0.0725]	1	1	1	2	3	2
(62.0, 75.0]	(0.0725, 0.384]	0	0	13	4	17	0.307692
(62.0, 75.0]	(0.0725, 0.384]	0	1	18	2	20	0.111111
(62.0, 75.0]	(0.0725, 0.384]	1	0	4	12	16	3
(62.0, 75.0]	(0.0725, 0.384]	1	1	5	12	17	2.4
(62.0, 75.0]	(0.384, 0.998]	0	0	12	11	23	0.916667
(62.0, 75.0]	(0.384, 0.998]	0	1	9	8	17	0.888889
(62.0, 75.0]	(0.384, 0.998]	1	0	2	18	20	9
(62.0, 75.0]	(0.384, 0.998]	1	1	8	20	28	2.5
(31.999, 44.0]	-	0	0	84	1	85	0.0119048
(31.999, 44.0]	-	0	1	164	1	165	0.00609756
(31.999, 44.0]	-	1	0	28	4	32	0.142857
(31.999, 44.0]	-	1	1	86	5	91	0.0581395
(44.0, 54.0]	-	0	0	79	1	80	0.0126582
(44.0, 54.0]	-	0	1	154	1	155	0.00649351
(44.0, 54.0]	-	1	0	36	13	49	0.361111
(44.0, 54.0]	-	1	1	99	12	111	0.121212
(54.0, 62.0]	-	0	0	66	13	79	0.19697
(54.0, 62.0]	-	0	1	136	11	147	0.0808824
(54.0, 62.0]	-	1	0	26	24	50	0.923077
(54.0, 62.0]	-	1	1	71	21	92	0.295775
(62.0, 75.0]	-	0	0	65	17	82	0.261538
(62.0, 75.0]	-	0	1	100	13	113	0.13
(62.0, 75.0]	-	1	0	24	40	64	1.66667
(62.0, 75.0]	-	1	1	38	36	74	0.947368
