# Supplementary material for: AI-enhanced integration of genetic and medical imaging data for risk assessment of Type 2 diabetes
Source: Nat Commun. 2024 May 18;15:4230. doi: 10.1038/s41467-024-48618-1 (PMC11102564; doi:10.1038/s41467-024-48618-1)
Supplement: Supplementary file 6 — Source Data [file 41467_2024_48618_MOESM6_ESM.zip › Source Data - Suppl. Figure S2-S11.xlsx]

## Sheet: Fig. S2
	Source of SNPs	p-threshold	# of SNPs	GWAS (n)	Testing (n)	Testing AUC
S2A (Phenotype def I)	Published	1e-07	137	433540	24123	0.531982
	Our GWAS	0.001	9851	35688	24123	0.541937
	Our GWAS	0.0001	973	35688	24123	0.540301
	Our GWAS	1e-05	256	35688	24123	0.52916
	Our GWAS	1e-06	80	35688	24123	0.562782
	Our GWAS	1e-07	38	35688	24123	0.515021
S2A (Phenotype def II)	Published	1e-07	137	433540	11316	0.530572
	Our GWAS	0.001	12382	18911	11316	0.549327
	Our GWAS	0.0001	1752	18911	11316	0.571236
	Our GWAS	1e-05	527	18911	11316	0.543456
	Our GWAS	1e-06	275	18911	11316	0.523542
	Our GWAS	1e-07	184	18911	11316	0.544731
S2A (Phenotype def III)	Published	1e-07	137	433540	12090	0.529157
	Our GWAS	0.001	11676	20430	12090	0.531186
	Our GWAS	0.0001	1867	20430	12090	0.584131
	Our GWAS	1e-05	364	20430	12090	0.511387
	Our GWAS	1e-06	208	20430	12090	0.518189
	Our GWAS	1e-07	113	20430	12090	0.604566
S2A (Phenotype def IV)	Published	1e-07	137	433540	7407	0.586096
	Our GWAS	0.001	11585	13138	7407	0.559131
	Our GWAS	0.0001	1980	13138	7407	0.580221
	Our GWAS	1e-05	705	13138	7407	0.55992
	Our GWAS	1e-06	517	13138	7407	0.564289
	Our GWAS	1e-07	345	13138	7407	0.605387

## Sheet: Fig. S3
model	Family-type1	Family-type2	Family-type3	Family-type4
Family	0.647502	0.680264	0.703488	0.743787
Age, Family	0.84143	0.84792	0.858137	0.870386
Sex, Family	0.699439	0.742332	0.751529	0.782345
Age, Sex, Family	0.855464	0.860454	0.868933	0.883729
SNPs, Family	0.670269	0.731904	0.731485	0.758056
SNPs, Age, Family	0.845296	0.860983	0.86468	0.867338
SNPs, Sex, Family	0.705924	0.778761	0.760475	0.796604
SNPs, Age, Sex, Family	0.855683	0.876525	0.878321	0.889745
PRSCS, Family	0.760742	0.794043	0.805078	0.81951
PRSCS, Age, Family	0.885946	0.888285	0.893412	0.899738
PRSCS, Sex, Family	0.783934	0.812086	0.821736	0.837456
PRSCS, Age, Sex, Family	0.894745	0.892406	0.901844	0.910121
PRSCSx, Family	0.770763	0.803241	0.800162	0.818582
PRSCSx, Age, Family	0.890499	0.893054	0.898463	0.906943
PRSCSx, Sex, Family	0.792315	0.821095	0.816604	0.838223
PRSCSx, Age, Sex, Family	0.894937	0.903497	0.904186	0.912698
SNPs, PRSCS, Family	0.75116	0.792247	0.790573	0.809384
SNPs, PRSCS, Age, Family	0.887494	0.889754	0.889118	0.901293
SNPs, PRSCS, Sex, Family	0.792249	0.813392	0.825569	0.83747
SNPs, PRSCS, Age, Sex, Family	0.896622	0.891389	0.901929	0.912742
SNPs, PRSCSx, Family	0.757601	0.805311	0.795491	0.817207
SNPs, PRSCSx, Age, Family	0.889417	0.895948	0.898057	0.90075
SNPs, PRSCSx, Sex, Family	0.783229	0.822398	0.821785	0.842981
SNPs, PRSCSx, Age, Sex, Family	0.89447	0.902624	0.908873	0.914406

## Sheet: Fig. S5
Phenotype def I
		PRS-CSx + SNPs	PRS-CSx	PRS-CS + SNP	PRS-CS	SNPs	Without genetics
	Age, Sex, Family	0.800563	0.80161	0.797596	0.800458	0.763604	0.766148
	Age, Family	0.792752	0.791869	0.790497	0.794272	0.757733	0.76178
	Age, Sex	0.766154	0.76436	0.762009	0.764222	0.700542	0.698295
	Age	0.754905	0.75732	0.755225	0.759857	0.706089	0.694133
	Sex, Family	0.743836	0.749176	0.75226	0.755073	0.711681	0.701621
	Family	0.733765	0.735119	0.733591	0.73755	0.683863	0.672084
	Sex	0.687177	0.689778	0.688115	0.690994	0.604311	0.565092
	Without demographic	0.665265	0.67421	0.669176	0.671993	0.578636	NA
Phenotype def II
		PRS-CSx + SNPs	PRS-CSx	PRS-CS + SNP	PRS-CS	SNPs	Without genetics
	Age, Sex, Family	0.899251	0.905642	0.900209	0.901781	0.872446	0.874703
	Age, Family	0.895468	0.89762	0.895342	0.894978	0.869899	0.869405
	Age, Sex	0.869526	0.866349	0.86019	0.865951	0.830871	0.796503
	Age	0.865893	0.867021	0.857321	0.862251	0.81758	0.801575
	Sex, Family	0.821661	0.826638	0.820658	0.819754	0.780509	0.775017
	Family	0.813943	0.812903	0.807395	0.810722	0.755399	0.74397
	Sex	0.737798	0.737882	0.72378	0.725348	0.637584	0.565715
	Without demographic	0.731478	0.72608	0.712677	0.71393	0.612341	NA
Phenotype def III
		PRS-CSx + SNPs	PRS-CSx	PRS-CS + SNP	PRS-CS	SNPs	Without genetics
	Age, Sex, Family	0.860734	0.860976	0.888169	0.883086	0.850727	0.847946
	Age, Family	0.855893	0.85757	0.867866	0.864668	0.839397	0.821364
	Age, Sex	0.834918	0.833125	0.842034	0.836883	0.760166	0.756471
	Age	0.815091	0.822363	0.826541	0.832892	0.758104	0.734958
	Sex, Family	0.818743	0.826547	0.843483	0.845311	0.776134	0.79731
	Family	0.783645	0.814717	0.823034	0.819502	0.743977	0.755105
	Sex	0.759318	0.763507	0.761876	0.753831	0.650971	0.602007
	Without demographic	0.732366	0.733587	0.745051	0.74775	0.570817	NA
Phenotype def IV
		PRS-CSx + SNPs	PRS-CSx	PRS-CS + SNP	PRS-CS	SNPs	Without genetics
	Age, Sex, Family	0.913643	0.914693	0.908317	0.910651	0.888697	0.88396
	Age, Family	0.901389	0.90538	0.896268	0.900459	0.875382	0.87029
	Age, Sex	0.881088	0.881073	0.869638	0.8734	0.841948	0.814707
	Age	0.872086	0.873505	0.871912	0.872336	0.827264	0.804092
	Sex, Family	0.841401	0.838815	0.83614	0.833245	0.77648	0.782345
	Family	0.815442	0.818722	0.811664	0.819823	0.753177	0.743787
	Sex	0.752325	0.755455	0.751795	0.755381	0.663456	0.591048
	Without demographic	0.732113	0.732194	0.724973	0.726761	0.640311	NA

## Sheet: Fig. S6
Phenotype def I
		PRS-CSx + SNPs	PRS-CSx	PRS-CS + SNP	PRS-CS	SNPs	Without genetics
	Age, Sex, Family	0.826467	0.827759	0.82206	0.825287	0.795507	0.797669
	Age, Family	0.817632	0.816609	0.81579	0.817889	0.789016	0.791657
	Age, Sex	0.786796	0.785224	0.779278	0.782477	0.722592	0.716353
	Age	0.775898	0.778608	0.771824	0.779493	0.723785	0.715966
	Sex, Family	0.761862	0.763555	0.766517	0.769445	0.729309	0.721871
	Family	0.752947	0.752141	0.751493	0.752871	0.708148	0.694087
	Sex	0.69357	0.695794	0.688391	0.693023	0.610397	0.564205
	Without demographic	0.666278	0.68327	0.671844	0.674291	0.593691	NA
Phenotype def II
		PRS-CSx + SNPs	PRS-CSx	PRS-CS + SNP	PRS-CS	SNPs	Without genetics
	Age, Sex, Family	0.899127	0.905428	0.900459	0.901933	0.873081	0.875651
	Age, Family	0.895147	0.897281	0.895536	0.894782	0.870181	0.870014
	Age, Sex	0.869357	0.866239	0.860535	0.865877	0.83222	0.797403
	Age	0.865498	0.866878	0.857052	0.862219	0.818815	0.802564
	Sex, Family	0.821062	0.826074	0.820093	0.819277	0.78025	0.774898
	Family	0.81325	0.81228	0.806893	0.810138	0.755169	0.743675
	Sex	0.736946	0.73696	0.722742	0.724408	0.63634	0.566281
	Without demographic	0.730526	0.725059	0.711745	0.713055	0.611329	NA
Phenotype def III
		PRS-CSx + SNPs	PRS-CSx	PRS-CS + SNP	PRS-CS	SNPs	Without genetics
	Age, Sex, Family	0.862446	0.863155	0.890708	0.881946	0.851913	0.853987
	Age, Family	0.856232	0.857416	0.865777	0.863242	0.840698	0.825601
	Age, Sex	0.835019	0.832699	0.840086	0.83436	0.76455	0.76062
	Age	0.81305	0.820143	0.823444	0.829692	0.757722	0.73884
	Sex, Family	0.81948	0.826853	0.841592	0.84348	0.777488	0.802445
	Family	0.781115	0.814	0.820935	0.817225	0.744463	0.758647
	Sex	0.757598	0.762231	0.757901	0.749443	0.651282	0.60562
	Without demographic	0.728176	0.730251	0.740573	0.742744	0.568966	NA
Phenotype def IV
		PRS-CSx + SNPs	PRS-CSx	PRS-CS + SNP	PRS-CS	SNPs	Without genetics
	Age, Sex, Family	0.913643	0.914693	0.908317	0.910651	0.888697	0.88396
	Age, Family	0.901389	0.90538	0.896268	0.900459	0.875382	0.87029
	Age, Sex	0.881088	0.881073	0.869638	0.8734	0.841948	0.814707
	Age	0.872086	0.873505	0.871912	0.872336	0.827264	0.804092
	Sex, Family	0.841401	0.838815	0.83614	0.833245	0.77648	0.782345
	Family	0.815442	0.818722	0.811664	0.819823	0.753177	0.743787
	Sex	0.752325	0.755455	0.751795	0.755381	0.663456	0.591048
	Without demographic	0.732113	0.732194	0.724973	0.726761	0.640311	NA

## Sheet: Fig. S7
age_group	PRS_group	Family_group	Sex	Control	Case	N	Ratio
(29.999, 43.0]	(0.027299999999999998, 0.801]	0	0	7	0	7	0
(29.999, 43.0]	(0.027299999999999998, 0.801]	0	1	24	0	24	0
(29.999, 43.0]	(0.027299999999999998, 0.801]	1	0	1	0	1	0
(29.999, 43.0]	(0.027299999999999998, 0.801]	1	1	10	0	10	0
(29.999, 43.0]	(0.801, 0.981]	0	0	4	0	4	0
(29.999, 43.0]	(0.801, 0.981]	0	1	44	0	44	0
(29.999, 43.0]	(0.801, 0.981]	1	0	2	0	2	0
(29.999, 43.0]	(0.801, 0.981]	1	1	9	0	9	0
(29.999, 43.0]	(0.981, 1.116]	0	0	5	0	5	0
(29.999, 43.0]	(0.981, 1.116]	0	1	29	0	29	0
(29.999, 43.0]	(0.981, 1.116]	1	0	5	0	5	0
(29.999, 43.0]	(0.981, 1.116]	1	1	8	0	8	0
(29.999, 43.0]	(1.116, 1.226]	0	0	4	0	4	0
(29.999, 43.0]	(1.116, 1.226]	0	1	28	0	28	0
(29.999, 43.0]	(1.116, 1.226]	1	0	1	1	2	1
(29.999, 43.0]	(1.116, 1.226]	1	1	15	0	15	0
(29.999, 43.0]	(1.226, 1.331]	0	0	5	0	5	0
(29.999, 43.0]	(1.226, 1.331]	0	1	20	0	20	0
(29.999, 43.0]	(1.226, 1.331]	1	0	0	0	0	#DIV/0!
(29.999, 43.0]	(1.226, 1.331]	1	1	15	1	16	0.0666667
(29.999, 43.0]	(1.331, 1.431]	0	0	9	0	9	0
(29.999, 43.0]	(1.331, 1.431]	0	1	38	0	38	0
(29.999, 43.0]	(1.331, 1.431]	1	0	0	0	0	#DIV/0!
(29.999, 43.0]	(1.331, 1.431]	1	1	10	0	10	0
(29.999, 43.0]	(1.431, 1.545]	0	0	3	0	3	0
(29.999, 43.0]	(1.431, 1.545]	0	1	27	0	27	0
(29.999, 43.0]	(1.431, 1.545]	1	0	0	1	1	#DIV/0!
(29.999, 43.0]	(1.431, 1.545]	1	1	10	0	10	0
(29.999, 43.0]	(1.545, 1.684]	0	0	6	0	6	0
(29.999, 43.0]	(1.545, 1.684]	0	1	25	0	25	0
(29.999, 43.0]	(1.545, 1.684]	1	0	1	0	1	0
(29.999, 43.0]	(1.545, 1.684]	1	1	14	0	14	0
(29.999, 43.0]	(1.684, 1.878]	0	0	0	1	1	#DIV/0!
(29.999, 43.0]	(1.684, 1.878]	0	1	31	0	31	0
(29.999, 43.0]	(1.684, 1.878]	1	0	2	0	2	0
(29.999, 43.0]	(1.684, 1.878]	1	1	13	0	13	0
(29.999, 43.0]	(1.878, 2.722]	0	0	2	0	2	0
(29.999, 43.0]	(1.878, 2.722]	0	1	29	0	29	0
(29.999, 43.0]	(1.878, 2.722]	1	0	3	0	3	0
(29.999, 43.0]	(1.878, 2.722]	1	1	10	0	10	0
(43.0, 52.0]	(0.027299999999999998, 0.801]	0	0	3	0	3	0
(43.0, 52.0]	(0.027299999999999998, 0.801]	0	1	22	0	22	0
(43.0, 52.0]	(0.027299999999999998, 0.801]	1	0	2	0	2	0
(43.0, 52.0]	(0.027299999999999998, 0.801]	1	1	13	0	13	0
(43.0, 52.0]	(0.801, 0.981]	0	0	4	1	5	0.25
(43.0, 52.0]	(0.801, 0.981]	0	1	18	0	18	0
(43.0, 52.0]	(0.801, 0.981]	1	0	0	0	0	#DIV/0!
(43.0, 52.0]	(0.801, 0.981]	1	1	14	0	14	0
(43.0, 52.0]	(0.981, 1.116]	0	0	11	0	11	0
(43.0, 52.0]	(0.981, 1.116]	0	1	31	0	31	0
(43.0, 52.0]	(0.981, 1.116]	1	0	1	3	4	3
(43.0, 52.0]	(0.981, 1.116]	1	1	10	2	12	0.2
(43.0, 52.0]	(1.116, 1.226]	0	0	3	0	3	0
(43.0, 52.0]	(1.116, 1.226]	0	1	23	0	23	0
(43.0, 52.0]	(1.116, 1.226]	1	0	3	0	3	0
(43.0, 52.0]	(1.116, 1.226]	1	1	12	1	13	0.0833333
(43.0, 52.0]	(1.226, 1.331]	0	0	9	0	9	0
(43.0, 52.0]	(1.226, 1.331]	0	1	33	0	33	0
(43.0, 52.0]	(1.226, 1.331]	1	0	1	0	1	0
(43.0, 52.0]	(1.226, 1.331]	1	1	18	0	18	0
(43.0, 52.0]	(1.331, 1.431]	0	0	3	0	3	0
(43.0, 52.0]	(1.331, 1.431]	0	1	16	2	18	0.125
(43.0, 52.0]	(1.331, 1.431]	1	0	1	0	1	0
(43.0, 52.0]	(1.331, 1.431]	1	1	15	3	18	0.2
(43.0, 52.0]	(1.431, 1.545]	0	0	5	0	5	0
(43.0, 52.0]	(1.431, 1.545]	0	1	29	1	30	0.0344828
(43.0, 52.0]	(1.431, 1.545]	1	0	1	0	1	0
(43.0, 52.0]	(1.431, 1.545]	1	1	9	0	9	0
(43.0, 52.0]	(1.545, 1.684]	0	0	5	0	5	0
(43.0, 52.0]	(1.545, 1.684]	0	1	21	1	22	0.047619
(43.0, 52.0]	(1.545, 1.684]	1	0	4	1	5	0.25
(43.0, 52.0]	(1.545, 1.684]	1	1	12	1	13	0.0833333
(43.0, 52.0]	(1.684, 1.878]	0	0	3	3	6	1
(43.0, 52.0]	(1.684, 1.878]	0	1	16	1	17	0.0625
(43.0, 52.0]	(1.684, 1.878]	1	0	2	1	3	0.5
(43.0, 52.0]	(1.684, 1.878]	1	1	12	2	14	0.166667
(43.0, 52.0]	(1.878, 2.722]	0	0	2	2	4	1
(43.0, 52.0]	(1.878, 2.722]	0	1	12	1	13	0.0833333
(43.0, 52.0]	(1.878, 2.722]	1	0	1	4	5	4
(43.0, 52.0]	(1.878, 2.722]	1	1	11	6	17	0.545455
(52.0, 59.0]	(0.027299999999999998, 0.801]	0	0	7	0	7	0
(52.0, 59.0]	(0.027299999999999998, 0.801]	0	1	23	0	23	0
(52.0, 59.0]	(0.027299999999999998, 0.801]	1	0	0	0	0	#DIV/0!
(52.0, 59.0]	(0.027299999999999998, 0.801]	1	1	13	2	15	0.153846
(52.0, 59.0]	(0.801, 0.981]	0	0	5	0	5	0
(52.0, 59.0]	(0.801, 0.981]	0	1	34	1	35	0.0294118
(52.0, 59.0]	(0.801, 0.981]	1	0	1	0	1	0
(52.0, 59.0]	(0.801, 0.981]	1	1	10	3	13	0.3
(52.0, 59.0]	(0.981, 1.116]	0	0	1	0	1	0
(52.0, 59.0]	(0.981, 1.116]	0	1	26	1	27	0.0384615
(52.0, 59.0]	(0.981, 1.116]	1	0	3	0	3	0
(52.0, 59.0]	(0.981, 1.116]	1	1	11	2	13	0.181818
(52.0, 59.0]	(1.116, 1.226]	0	0	6	0	6	0
(52.0, 59.0]	(1.116, 1.226]	0	1	21	0	21	0
(52.0, 59.0]	(1.116, 1.226]	1	0	3	0	3	0
(52.0, 59.0]	(1.116, 1.226]	1	1	7	6	13	0.857143
(52.0, 59.0]	(1.226, 1.331]	0	0	2	1	3	0.5
(52.0, 59.0]	(1.226, 1.331]	0	1	17	0	17	0
(52.0, 59.0]	(1.226, 1.331]	1	0	4	2	6	0.5
(52.0, 59.0]	(1.226, 1.331]	1	1	13	3	16	0.230769
(52.0, 59.0]	(1.331, 1.431]	0	0	7	3	10	0.428571
(52.0, 59.0]	(1.331, 1.431]	0	1	14	3	17	0.214286
(52.0, 59.0]	(1.331, 1.431]	1	0	0	2	2	#DIV/0!
(52.0, 59.0]	(1.331, 1.431]	1	1	8	7	15	0.875
(52.0, 59.0]	(1.431, 1.545]	0	0	4	3	7	0.75
(52.0, 59.0]	(1.431, 1.545]	0	1	15	1	16	0.0666667
(52.0, 59.0]	(1.431, 1.545]	1	0	1	0	1	0
(52.0, 59.0]	(1.431, 1.545]	1	1	10	7	17	0.7
(52.0, 59.0]	(1.545, 1.684]	0	0	1	0	1	0
(52.0, 59.0]	(1.545, 1.684]	0	1	15	3	18	0.2
(52.0, 59.0]	(1.545, 1.684]	1	0	2	0	2	0
(52.0, 59.0]	(1.545, 1.684]	1	1	10	14	24	1.4
(52.0, 59.0]	(1.684, 1.878]	0	0	3	1	4	0.333333
(52.0, 59.0]	(1.684, 1.878]	0	1	11	3	14	0.272727
(52.0, 59.0]	(1.684, 1.878]	1	0	1	4	5	4
(52.0, 59.0]	(1.684, 1.878]	1	1	10	12	22	1.2
(52.0, 59.0]	(1.878, 2.722]	0	0	2	5	7	2.5
(52.0, 59.0]	(1.878, 2.722]	0	1	4	2	6	0.5
(52.0, 59.0]	(1.878, 2.722]	1	0	0	4	4	#DIV/0!
(52.0, 59.0]	(1.878, 2.722]	1	1	7	17	24	2.42857
(59.0, 70.0]	(0.027299999999999998, 0.801]	0	0	12	1	13	0.0833333
(59.0, 70.0]	(0.027299999999999998, 0.801]	0	1	25	0	25	0
(59.0, 70.0]	(0.027299999999999998, 0.801]	1	0	1	1	2	1
(59.0, 70.0]	(0.027299999999999998, 0.801]	1	1	10	1	11	0.1
(59.0, 70.0]	(0.801, 0.981]	0	0	6	0	6	0
(59.0, 70.0]	(0.801, 0.981]	0	1	13	2	15	0.153846
(59.0, 70.0]	(0.801, 0.981]	1	0	1	2	3	2
(59.0, 70.0]	(0.801, 0.981]	1	1	0	4	4	#DIV/0!
(59.0, 70.0]	(0.981, 1.116]	0	0	5	2	7	0.4
(59.0, 70.0]	(0.981, 1.116]	0	1	14	0	14	0
(59.0, 70.0]	(0.981, 1.116]	1	0	0	1	1	#DIV/0!
(59.0, 70.0]	(0.981, 1.116]	1	1	5	1	6	0.2
(59.0, 70.0]	(1.116, 1.226]	0	0	10	1	11	0.1
(59.0, 70.0]	(1.116, 1.226]	0	1	18	2	20	0.111111
(59.0, 70.0]	(1.116, 1.226]	1	0	0	2	2	#DIV/0!
(59.0, 70.0]	(1.116, 1.226]	1	1	6	5	11	0.833333
(59.0, 70.0]	(1.226, 1.331]	0	0	9	2	11	0.222222
(59.0, 70.0]	(1.226, 1.331]	0	1	9	3	12	0.333333
(59.0, 70.0]	(1.226, 1.331]	1	0	0	2	2	#DIV/0!
(59.0, 70.0]	(1.226, 1.331]	1	1	5	3	8	0.6
(59.0, 70.0]	(1.331, 1.431]	0	0	3	2	5	0.666667
(59.0, 70.0]	(1.331, 1.431]	0	1	4	5	9	1.25
(59.0, 70.0]	(1.331, 1.431]	1	0	1	7	8	7
(59.0, 70.0]	(1.331, 1.431]	1	1	10	5	15	0.5
(59.0, 70.0]	(1.431, 1.545]	0	0	6	5	11	0.833333
(59.0, 70.0]	(1.431, 1.545]	0	1	7	2	9	0.285714
(59.0, 70.0]	(1.431, 1.545]	1	0	1	7	8	7
(59.0, 70.0]	(1.431, 1.545]	1	1	6	16	22	2.66667
(59.0, 70.0]	(1.545, 1.684]	0	0	4	7	11	1.75
(59.0, 70.0]	(1.545, 1.684]	0	1	8	3	11	0.375
(59.0, 70.0]	(1.545, 1.684]	1	0	1	7	8	7
(59.0, 70.0]	(1.545, 1.684]	1	1	3	9	12	3
(59.0, 70.0]	(1.684, 1.878]	0	0	5	4	9	0.8
(59.0, 70.0]	(1.684, 1.878]	0	1	5	6	11	1.2
(59.0, 70.0]	(1.684, 1.878]	1	0	1	10	11	10
(59.0, 70.0]	(1.684, 1.878]	1	1	1	13	14	13
(59.0, 70.0]	(1.878, 2.722]	0	0	3	2	5	0.666667
(59.0, 70.0]	(1.878, 2.722]	0	1	3	8	11	2.66667
(59.0, 70.0]	(1.878, 2.722]	1	0	1	12	13	12
(59.0, 70.0]	(1.878, 2.722]	1	1	3	22	25	7.33333
(29.999, 43.0]	-	0	0	45	1	46	0.0222222
(29.999, 43.0]	-	0	1	295	0	295	0
(29.999, 43.0]	-	1	0	15	2	17	0.133333
(29.999, 43.0]	-	1	1	114	1	115	0.00877193
(43.0, 52.0]	-	0	0	48	6	54	0.125
(43.0, 52.0]	-	0	1	221	6	227	0.0271493
(43.0, 52.0]	-	1	0	16	9	25	0.5625
(43.0, 52.0]	-	1	1	126	15	141	0.119048
(52.0, 59.0]	-	0	0	38	13	51	0.342105
(52.0, 59.0]	-	0	1	180	14	194	0.0777778
(52.0, 59.0]	-	1	0	15	12	27	0.8
(52.0, 59.0]	-	1	1	99	73	172	0.737374
(59.0, 70.0]	-	0	0	63	26	89	0.412698
(59.0, 70.0]	-	0	1	106	31	137	0.292453
(59.0, 70.0]	-	1	0	7	51	58	7.28571
(59.0, 70.0]	-	1	1	49	79	128	1.61224

## Sheet: Fig. S8
Status	Age	Sex	Family	PRS	time (week)
0	57	Male	0	-1.07903	340
0	50	Female	0	0.522735	341
0	60	Male	0	-0.709449	339
0	56	Female	0	-0.813894	342
0	46	Female	0	-0.0783016	338
0	66	Female	0	0.370211	337
0	43	Female	3	-0.144456	349
0	59	Female	0	-1.38096	341
0	51	Male	0	-0.537002	343
0	61	Female	1	-0.736367	345
0	34	Female	0	-0.729077	321
0	65	Female	1	-1.07452	336
0	38	Female	1	-0.3884	357
0	58	Female	1	0.367662	321
0	47	Female	0	0.36203	339
0	36	Female	0	-1.35566	138
0	57	Male	0	-1.22474	321
0	59	Male	0	-2.21219	339
0	32	Female	0	0.404516	346
0	56	Female	0	0.145344	374
0	43	Male	1	0.156213	138
0	53	Male	0	-0.597403	334
0	39	Female	0	0.688895	334
0	52	Female	0	0.500049	333
0	44	Female	1	-1.68459	136
0	46	Male	0	0.246947	335
0	40	Female	0	-0.114475	332
0	43	Female	1	1.14416	341
1	62	Female	2	-0.495604	419
0	53	Female	1	1.42072	138
0	38	Female	0	1.36012	351
0	35	Female	0	1.55104	334
0	53	Male	2	1.67153	332
0	50	Female	0	-0.606674	332
0	51	Female	0	-0.139936	341
0	63	Female	2	1.32002	332
0	35	Female	0	0.656543	342
0	36	Female	0	-0.745519	332
0	61	Female	0	-0.204994	336
0	35	Male	0	-0.148605	331
0	62	Female	0	-1.69944	331
1	56	Male	1	0.427553	331
0	43	Female	1	0.324352	133
0	48	Female	1	0.955752	334
0	55	Female	0	1.4248	330
0	48	Female	0	0.266888	135
0	35	Female	0	1.23841	331
0	50	Male	1	0.420934	330
0	39	Female	0	1.32094	332
0	60	Female	0	1.0547	138
0	54	Female	0	0.432611	330
0	57	Female	0	-0.894196	329
0	39	Female	0	-0.585726	330
0	44	Female	0	-2.4646	332
0	38	Male	0	0.135753	341
0	61	Female	0	-0.983751	329
0	35	Female	0	-0.0872873	329
0	49	Female	1	0.834504	328
0	61	Male	1	-0.274894	314
0	40	Male	0	-0.829239	313
0	61	Female	0	0.0141731	329
0	66	Female	1	-0.0669339	313
0	45	Female	0	-0.779346	329
0	43	Female	0	0.605167	133
1	51	Female	1	-1.13026	330
0	37	Female	1	2.8067	314
0	47	Female	0	0.630258	336
0	53	Female	0	-0.426434	312
0	55	Female	0	0.975915	328
0	38	Female	0	-0.286098	329
0	38	Female	0	0.495285	337
0	46	Female	2	2.19483	328
0	45	Female	0	-0.661907	329
0	58	Female	0	1.42439	132
0	64	Female	0	-0.639322	135
0	50	Female	2	0.0561658	338
0	46	Female	1	1.92081	332
0	41	Female	0	0.409369	332
0	60	Female	1	-0.283007	134
0	30	Female	1	0.306108	329
0	46	Female	1	0.44081	328
0	50	Female	0	-0.89749	328
0	46	Female	0	-2.22731	312
0	47	Female	0	0.34627	338
0	44	Female	1	-0.406177	331
0	61	Female	0	0.431523	327
0	36	Male	0	-0.950772	347
0	52	Female	1	0.836413	135
0	47	Female	0	0.315554	330
0	32	Female	0	2.1592	330
0	67	Female	2	1.57585	312
0	40	Female	0	-1.74238	310
0	39	Female	1	0.173691	326
0	45	Female	0	-0.358417	329
0	42	Female	0	0.0486375	327
0	39	Female	1	-0.125609	330
0	30	Female	0	-0.236037	327
0	35	Male	0	0.498698	331
0	57	Female	0	0.258372	325
0	67	Male	0	-0.228233	329
0	40	Female	0	0.619436	328
0	43	Female	0	0.102445	331
0	32	Female	0	0.284976	338
0	43	Female	1	0.885768	326
0	55	Female	0	0.127214	331
0	57	Female	1	1.55357	358
0	68	Male	0	-0.687313	125
0	46	Female	0	0.12007	296
0	63	Male	0	-0.880965	124
0	64	Female	2	-0.933957	304
0	46	Male	0	0.197034	322
0	56	Female	0	0.481298	294
0	43	Female	0	1.615	317
0	40	Male	0	-1.77261	125
0	48	Female	2	1.67221	321
0	51	Female	1	-0.54818	292
0	51	Female	0	-0.155221	322
0	61	Female	2	-0.158164	125
0	49	Female	0	-0.16017	322
0	38	Female	0	-0.643689	337
0	68	Female	0	-0.0720125	292
0	49	Female	0	-0.418906	125
0	51	Female	2	-0.696948	320
0	66	Female	0	0.451182	294
0	60	Female	2	-1.58746	293
0	56	Female	0	0.628838	320
0	48	Female	0	0.399139	110
0	62	Female	1	1.10057	323
0	51	Female	0	-0.077221	344
0	37	Female	0	0.474427	321
0	56	Female	1	0.0421665	350
0	53	Female	0	-0.719286	126
0	47	Female	0	1.86235	121
0	65	Male	0	0.111768	321
0	61	Male	0	0.0492506	302
0	58	Female	0	-0.715491	362
0	38	Female	1	0.347995	121
1	62	Female	2	-0.193995	321
0	41	Female	0	-1.10124	319
0	47	Female	1	0.908584	321
0	69	Female	0	0.510289	324
0	63	Male	0	-0.157115	121
0	53	Male	0	0.94003	119
0	61	Female	0	-1.60091	326
0	57	Male	0	0.00932831	290
0	53	Female	3	0.445745	292
0	63	Male	0	-1.20755	292
0	58	Female	0	-0.857921	120
1	48	Female	1	0.689687	290
0	62	Female	0	-1.06195	322
0	32	Female	0	1.46057	422
0	54	Female	0	-1.24155	343
0	62	Male	0	0.552321	323
0	61	Female	0	0.546333	401
0	53	Female	0	-0.278334	290
0	52	Female	0	0.540085	319
0	41	Female	0	0.193215	294
0	41	Female	0	0.654896	109
0	32	Female	1	1.30881	119
0	41	Female	1	-0.362922	342
0	61	Female	0	-0.162173	322
0	69	Male	0	-1.8756	294
0	65	Female	1	1.5175	294
0	38	Female	1	0.0962179	293
0	55	Female	1	0.8207	319
0	54	Female	0	0.662746	300
0	56	Female	0	0.192117	318
0	41	Female	1	0.474222	299
0	37	Female	0	-1.32666	320
0	41	Female	1	-0.859157	334
0	60	Female	0	-0.561247	321
0	51	Female	1	0.962747	124
1	45	Female	0	1.59221	289
0	34	Female	0	-0.221542	299
0	48	Male	1	1.03603	291
0	63	Female	0	0.475012	290
0	52	Male	0	-0.356523	121
0	48	Female	1	-0.450632	291
0	53	Male	1	1.1887	291
0	43	Female	1	-0.722502	122
0	54	Female	1	-1.994	321
0	51	Female	0	-1.62192	318
0	49	Female	0	-2.09288	318
0	47	Female	0	-2.46148	318
0	54	Female	2	1.42642	289
0	38	Female	0	1.17116	300
0	59	Female	1	-0.153582	318
0	48	Female	0	-1.33831	289
0	47	Female	0	0.432266	321
0	50	Female	0	0.437212	320
0	51	Female	2	0.910073	318
0	61	Female	2	0.651869	297
0	69	Female	0	-0.909639	122
0	61	Female	0	0.256377	347
0	64	Female	0	-0.50579	297
0	38	Male	0	1.40258	299
0	59	Female	0	-1.57256	319
0	34	Female	0	-0.945977	367
0	66	Male	1	-1.63448	122
0	57	Female	1	0.247054	319
0	48	Female	1	0.180294	287
0	32	Female	0	-2.15235	365
0	53	Female	0	-0.151257	346
0	42	Female	1	0.615555	339
0	38	Female	0	0.980324	320
0	39	Female	2	0.531014	289
0	45	Male	1	0.867189	289
0	61	Male	0	2.16688	322
0	55	Female	0	-2.13535	322
0	33	Female	1	-0.0931556	121
0	51	Male	1	-0.850681	339
0	57	Female	0	-0.129067	330
0	43	Female	0	0.560917	323
0	47	Female	0	0.489562	290
0	37	Female	0	-1.18365	120
0	32	Female	0	-0.853003	322
0	62	Female	0	-0.661362	296
0	35	Female	0	-1.19622	330
0	65	Female	2	-1.53008	319
0	44	Female	1	0.92728	321
0	54	Female	1	0.848805	115
1	67	Female	1	0.429252	321
1	63	Female	1	1.36488	321
0	45	Female	0	0.444576	323
0	41	Female	0	-0.276687	392
0	38	Female	1	-0.419246	117
0	57	Female	1	-0.274925	289
0	41	Female	1	1.82054	287
0	54	Female	0	-0.655465	321
0	41	Female	1	-1.36692	288
0	47	Female	1	0.306851	337
1	53	Female	2	0.365805	285
0	44	Female	0	0.0442629	321
0	31	Female	1	1.09158	321
0	60	Female	2	-0.248771	321
0	51	Female	1	-0.0285131	287
0	36	Female	1	0.282973	312
0	44	Female	0	0.25082	294
0	35	Female	0	-0.372791	286
0	44	Female	0	-1.81151	295
0	49	Female	0	0.520005	324
0	58	Female	1	0.16777	286
0	48	Female	0	0.12126	327
0	40	Female	1	0.526032	322
0	55	Female	1	1.13809	116
0	52	Male	0	0.912567	288
1	62	Female	0	-0.0839596	286
0	42	Female	1	0.964132	286
0	42	Female	0	0.795766	115
0	32	Female	0	0.36899	311
0	34	Female	0	-0.0755584	117
0	56	Male	1	1.15906	286
0	58	Female	2	-0.0280507	319
0	64	Male	0	0.54799	336
0	63	Female	0	-1.46817	336
0	38	Female	2	1.92249	288
0	40	Female	0	-1.13834	288
0	57	Female	0	1.76524	320
0	62	Male	0	0.747303	319
0	40	Female	1	0.348293	288
0	62	Female	0	0.970894	293
0	51	Male	0	1.7185	320
0	46	Female	0	-0.442338	320
0	53	Female	2	-0.182578	292
0	38	Female	1	-1.02956	360
0	50	Female	1	-1.65847	111
0	68	Female	0	0.289582	320
0	54	Female	0	0.650555	320
0	64	Female	1	-1.11623	293
0	34	Female	0	-0.0210992	287
0	63	Male	0	0.25453	319
0	55	Female	0	0.300204	360
0	44	Female	0	-0.760058	286
0	44	Female	1	1.75832	319
0	57	Female	0	0.953647	286
0	57	Female	1	-1.20229	323
0	53	Female	0	-1.34589	349
0	33	Female	0	-0.0433541	298
0	31	Female	0	0.964194	293
0	52	Female	0	0.715397	286
0	52	Male	0	-0.364512	292
0	39	Female	0	0.73945	310
0	50	Female	2	-0.105342	322
1	53	Female	0	0.62245	320
0	52	Female	0	-0.697577	113
0	38	Female	0	-0.198074	322
0	66	Female	0	1.34664	286
0	48	Female	1	0.103762	292
0	38	Female	1	0.5889	319
0	35	Female	0	-0.31676	322
0	62	Female	1	-0.191096	284
0	60	Male	2	-0.255676	325
0	46	Female	0	-0.306054	295
0	34	Female	1	-1.50576	392
0	33	Female	0	0.0276217	293
0	33	Female	0	-0.319098	292
0	53	Female	1	1.80688	114
0	33	Male	0	-1.56083	291
0	54	Male	1	0.266506	318
0	45	Female	0	1.03917	293
0	36	Female	0	-0.0220551	320
0	55	Male	0	0.200398	292
0	52	Female	0	1.69414	292
0	50	Female	0	-0.740741	115
1	53	Male	1	0.229532	334
0	47	Female	2	-0.453921	318
0	54	Female	0	-0.243893	334
0	56	Male	1	0.793499	392
0	36	Female	1	-0.198328	115
0	44	Female	0	1.42337	114
0	37	Female	0	0.753259	347
0	37	Female	1	-0.393596	335
0	55	Male	0	-1.85216	114
0	38	Female	1	-1.28024	292
0	51	Female	2	0.864202	294
0	56	Male	0	-1.20263	294
0	60	Female	0	1.54625	292
0	41	Female	0	1.26117	318
0	66	Female	0	0.484751	290
0	45	Male	1	0.561519	291
0	67	Male	2	-1.05412	318
0	52	Female	0	-1.11062	290
0	49	Female	1	-0.881997	108
0	58	Female	0	0.619309	293
0	57	Male	0	-1.48229	302
0	62	Female	0	-0.764656	292
0	46	Female	2	0.600327	390
0	47	Male	0	-0.0492744	319
0	38	Female	1	0.302565	289
0	32	Female	0	0.299245	291
0	46	Female	0	-0.7522	290
0	40	Female	1	-0.443047	319
0	52	Female	1	0.765988	319
0	56	Female	0	-0.27637	318
0	43	Female	1	-1.52904	292
0	57	Male	0	-0.0186807	112
0	42	Male	0	-0.0561584	114
0	36	Female	0	-0.52825	115
0	51	Female	2	2.02946	339
0	38	Male	0	1.11955	113
0	43	Female	0	-0.02431	323
0	49	Female	0	-0.563356	304
0	36	Female	1	-1.23667	356
0	49	Female	1	1.39424	320
0	49	Female	2	1.7242	111
0	37	Female	1	1.39158	288
0	43	Female	0	0.197021	297
0	57	Female	1	1.22633	289
0	57	Female	1	-0.303366	324
0	55	Male	1	0.193324	112
0	43	Female	1	-0.309114	295
0	58	Female	0	0.545621	290
0	52	Female	0	0.324329	325
0	42	Female	0	-2.61919	320
0	55	Female	1	-1.02364	294
0	54	Female	0	-0.894484	317
0	49	Female	0	-0.738037	360
0	57	Female	0	0.560654	315
0	35	Female	1	0.489941	291
0	64	Female	0	-1.56142	343
0	58	Female	1	-0.905836	316
0	60	Female	0	-0.811772	338
0	59	Female	1	-1.24571	308
0	36	Female	1	0.175197	367
0	54	Female	0	-2.30619	324
0	44	Female	0	0.340988	319
0	41	Female	1	1.83865	319
0	48	Female	1	-0.98574	302
0	48	Female	1	0.0989014	390
0	61	Male	0	0.361461	318
0	57	Female	0	0.433926	318
0	67	Female	0	1.41251	298
0	53	Female	0	-0.854531	292
1	52	Male	1	1.15016	290
0	43	Female	1	-0.516532	331
0	56	Female	1	-0.217863	321
0	45	Female	0	-1.41755	318
1	57	Female	1	0.815741	318
0	53	Female	0	-0.799851	290
0	51	Female	1	-0.463909	291
0	49	Female	0	-0.160357	289
0	46	Female	0	-0.242235	112
0	62	Female	0	0.942986	322
1	53	Female	1	0.743461	321
0	43	Female	0	-2.51134	322
0	34	Female	1	0.553726	289
0	53	Female	0	1.00371	320
0	55	Female	1	0.628806	290
0	48	Male	1	-1.00824	383
0	55	Male	0	0.22629	346
0	43	Female	1	1.65168	348
1	61	Male	0	1.59714	298
0	57	Female	0	-0.321142	298
0	35	Female	0	0.908101	329
0	37	Female	1	0.902495	338
0	55	Male	1	-0.692888	288
0	53	Female	1	1.60358	288
0	50	Female	0	-0.77572	334
0	62	Female	0	1.40601	321
0	69	Female	0	0.398775	319
0	38	Female	0	-0.954677	340
0	60	Female	1	-0.970364	328
0	41	Female	0	-0.216736	385
0	40	Female	0	1.54047	321
0	50	Female	0	-0.765703	322
0	50	Female	1	2.13791	357
0	30	Female	0	0.838445	321
0	58	Female	0	-0.19418	329
0	57	Female	0	0.52937	328
0	48	Female	0	-0.830756	321
0	51	Female	1	1.17408	321
0	46	Female	1	0.0306533	285
0	48	Female	0	1.30915	307
0	57	Female	0	-0.357134	351
0	32	Female	0	-0.320745	302
0	55	Male	0	-0.311704	320
0	56	Female	2	2.17119	320
0	57	Male	1	0.727976	320
0	38	Female	0	-1.06004	340
0	59	Female	1	0.676761	328
0	31	Female	1	-0.802492	285
0	58	Male	0	-0.290291	326
0	48	Female	0	0.249672	334
0	37	Female	0	-1.03025	332
0	53	Female	0	2.26712	332
0	48	Female	1	3.36632	285
0	57	Female	0	-1.21023	327
0	47	Female	1	-0.714335	297
0	61	Female	0	-0.797393	339
0	56	Female	0	0.595799	326
0	54	Female	1	0.767607	286
0	45	Female	0	0.411219	294
0	50	Female	1	-0.169774	326
0	53	Female	0	0.664406	285
0	57	Female	1	-0.210273	325
0	42	Female	0	0.818962	392
0	67	Male	0	0.674109	355
0	60	Male	0	-0.546032	365
0	49	Male	0	-0.46844	340
0	52	Female	1	-1.73006	104
0	50	Male	1	0.738699	317
0	40	Female	1	-0.520875	284
0	39	Female	0	-0.922194	317
0	54	Female	1	1.24748	339
0	64	Female	0	0.427982	325
0	30	Male	1	-0.10119	324
0	54	Female	1	-0.0677496	325
0	62	Female	1	-1.10321	341
0	46	Female	0	-1.39573	324
0	56	Female	0	-0.779027	326
0	48	Female	0	-0.326527	324
0	63	Male	0	1.06084	317
0	60	Female	1	-1.74771	317
0	45	Female	1	-0.420678	287
0	53	Female	1	1.07242	284
0	43	Female	0	-1.08902	324
0	64	Male	1	-0.0752753	324
0	39	Female	1	0.226472	343
0	47	Female	1	-1.63123	347
0	52	Female	1	1.42864	286
0	43	Female	0	-1.28686	348
0	45	Female	0	0.372499	331
0	48	Female	0	0.145263	285
1	50	Male	2	1.74713	284
0	58	Female	0	-1.53965	286
0	69	Male	0	-0.246594	323
0	65	Female	0	-0.541611	324
0	44	Female	2	-0.805054	347
0	52	Female	0	-0.267054	324
0	47	Female	0	0.579537	346
0	46	Female	0	1.02927	326
0	44	Male	0	-0.724999	283
0	55	Female	3	-0.574296	346
0	45	Female	0	0.564159	286
0	45	Female	0	-1.72616	390
0	66	Male	1	-0.65813	285
0	61	Female	2	-1.10026	323
0	50	Female	1	0.529538	334
0	68	Female	0	0.183479	324
0	62	Female	0	-1.7262	349
0	65	Female	0	-0.939547	315
0	35	Female	1	0.164489	287
0	46	Female	0	1.03032	287
0	50	Female	0	-2.03161	323
0	38	Female	1	0.145612	296
0	35	Female	0	-0.878025	283
0	53	Female	1	0.0391687	334
0	35	Female	1	-1.12778	286
0	32	Female	1	-1.3065	283
0	45	Female	2	1.82758	282
0	58	Female	2	1.3332	293
0	50	Female	0	0.91379	347
0	48	Female	0	1.91386	280
0	33	Female	0	-2.13688	280
0	37	Female	0	-0.67453	323
0	54	Female	0	-0.287415	346
0	56	Male	0	-0.979303	346
0	46	Male	1	-0.0576365	349
0	64	Male	0	-0.467016	328
0	39	Female	0	0.0865828	281
0	35	Female	2	1.48999	322
0	35	Female	0	1.02754	329
0	54	Female	0	-0.71712	284
0	44	Female	1	0.173402	321
0	44	Female	2	-0.149922	323
0	63	Male	0	0.255013	322
0	31	Female	1	-1.02028	283
0	41	Female	0	0.955762	321
0	60	Male	0	0.318274	321
0	60	Male	0	0.368441	331
0	56	Male	0	-0.526336	364
1	55	Female	1	2.29505	460
0	50	Female	1	1.23412	282
0	36	Female	0	-0.657525	329
1	61	Female	2	0.946457	282
0	41	Female	1	-2.06535	341
0	51	Male	0	-0.396583	381
0	46	Female	1	-1.1426	344
0	51	Female	1	-0.480519	346
0	33	Male	0	0.057114	341
0	55	Female	0	-0.973671	379
0	63	Male	0	-0.70276	345
0	55	Female	0	-0.653995	380
0	51	Female	0	-0.581717	331
0	40	Female	1	0.276476	321
0	64	Female	1	-0.215702	321
0	61	Female	1	-0.913541	321
0	50	Male	1	-0.0237904	379
0	40	Male	1	-0.100533	322
0	40	Female	0	1.05723	333
0	44	Female	0	-0.135956	329
0	48	Female	1	-0.165215	322
0	48	Female	1	-1.30619	345
0	42	Female	1	-1.18651	345
0	40	Female	0	0.367324	285
0	58	Female	0	-0.848491	328
0	42	Female	0	0.140575	349
0	56	Female	0	0.4094	323
0	42	Female	0	1.66785	289
0	37	Female	1	1.35306	388
0	41	Female	0	-0.735761	292
0	55	Female	1	-0.549487	321
0	52	Female	0	-2.32373	335
0	45	Female	0	-0.363527	281
0	49	Female	0	1.65245	326
0	43	Female	2	0.938549	297
0	46	Male	1	-0.723656	297
0	53	Female	1	0.725123	326
0	30	Female	1	0.939196	325
0	42	Female	0	-0.391341	328
0	51	Female	0	-0.550383	348
0	41	Female	0	0.086614	283
0	43	Female	0	1.86361	378
0	36	Female	1	0.755091	281
0	39	Female	0	0.396279	326
0	45	Female	0	0.791246	292
0	49	Female	1	-2.74268	281
0	38	Female	1	0.92441	364
0	51	Female	2	0.405776	284
0	54	Female	1	-0.0873574	321
0	37	Female	0	0.221583	340
0	56	Female	1	0.0598598	321
0	47	Female	0	1.02089	323
0	48	Female	1	-1.26066	329
0	49	Female	0	-1.8998	321
0	60	Male	0	-0.25471	321
0	61	Female	0	0.113992	321
0	34	Female	2	0.586016	322
0	54	Female	0	-1.78757	321
0	37	Female	0	-0.179941	326
0	57	Male	0	-1.25029	282
0	46	Female	0	1.08542	321
0	32	Female	0	1.14615	282
0	68	Female	0	0.204695	334
0	31	Female	1	0.687214	340
0	51	Female	0	-1.00023	322
0	45	Female	0	-0.144298	348
0	43	Female	2	0.899671	281
0	52	Female	0	0.473326	326
0	33	Female	1	0.195094	330
0	38	Female	0	-0.200554	291
0	45	Male	0	-0.00956514	287
0	54	Female	1	0.376814	340
0	38	Female	0	-0.0187222	353
0	40	Female	0	1.02142	322
1	52	Female	1	1.49472	321
0	43	Female	1	-1.35947	281
0	39	Female	0	-0.0711786	330
0	56	Female	0	-0.0159608	321
0	41	Female	0	-0.687584	296
0	58	Male	2	-0.441587	325
0	57	Female	0	-1.019	325
0	32	Male	0	-0.804256	280
0	38	Female	0	-0.404026	324
0	39	Female	0	-1.60779	347
0	40	Female	0	-0.503416	358
0	50	Female	1	-0.81757	342
0	40	Female	1	0.182697	287
0	53	Female	2	0.353837	333
0	61	Female	0	-0.215216	321
0	48	Female	0	0.933034	280
0	50	Male	0	-0.821126	280
0	61	Female	0	0.0058733	413
0	68	Male	0	0.223542	324
0	49	Male	1	0.11561	279
0	41	Female	0	-1.05859	281
0	64	Male	0	0.57628	319
0	37	Female	0	-0.143027	285
0	66	Female	1	0.616044	320
0	51	Female	0	-1.446	323
0	46	Female	1	-1.75899	323
0	39	Female	0	0.517534	328
0	36	Female	0	-0.49117	323
0	41	Female	0	0.484148	345
0	63	Male	0	0.127186	326
0	53	Female	0	-0.821646	280
0	49	Female	0	-0.53953	324
0	54	Female	0	-1.12001	326
0	39	Female	0	-0.294624	323
0	50	Male	0	-0.295165	317
0	41	Female	0	-0.739284	279
0	52	Male	2	1.04226	329
0	45	Female	1	-0.293014	345
0	63	Male	0	0.438781	344
0	53	Female	2	-0.31377	317
0	61	Female	1	-0.723284	344
0	61	Female	0	-0.409411	321
1	51	Male	0	-0.521751	278
0	57	Female	0	0.537576	346
0	54	Female	0	-1.63511	322
0	61	Female	0	1.17743	321
0	47	Female	0	0.948834	344
0	40	Male	1	-0.55302	283
0	40	Female	0	-1.00377	278
0	30	Female	0	-1.91972	377
0	58	Female	2	-0.551667	348
0	55	Male	0	0.573747	277
0	34	Female	0	-0.243345	289
0	49	Male	0	1.03138	344
0	58	Female	3	0.373946	321
0	48	Female	0	-1.4454	359
0	56	Female	1	-1.45441	321
0	47	Female	1	1.77375	277
0	56	Female	0	-0.653919	318
0	40	Female	0	-0.900163	280
0	36	Female	0	0.879354	322
0	57	Female	1	-1.11647	322
0	57	Female	1	0.0768075	318
0	63	Male	0	-1.22187	325
0	50	Male	0	-0.579091	344
0	59	Female	0	1.00457	322
0	50	Female	0	-0.705033	326
0	47	Female	0	0.127656	282
0	36	Female	1	1.28074	284
0	46	Female	1	0.436391	282
0	50	Male	0	-0.362187	282
0	64	Female	0	-1.24086	329
0	60	Female	0	-0.667913	322
0	56	Male	0	-0.932871	321
0	57	Male	0	-0.212842	347
0	59	Male	0	0.0355422	282
0	56	Female	1	3.23931	357
0	54	Female	0	-1.09308	341
0	55	Female	0	-1.63213	320
0	59	Male	1	0.180598	279
0	58	Female	0	-1.52061	321
0	60	Female	0	-1.4625	277
0	39	Female	1	0.625954	321
0	46	Male	0	0.583704	343
0	47	Female	0	-1.52968	277
0	60	Female	0	-1.749	321
0	42	Female	0	-0.890995	327
0	47	Female	1	1.04382	319
0	52	Female	0	-1.84901	278
0	35	Female	1	0.580231	276
0	55	Female	0	0.058257	320
0	51	Male	0	1.17651	278
0	49	Female	1	-0.25605	330
0	68	Female	2	-0.204482	277
0	51	Female	1	-0.326418	319
0	51	Female	1	1.02646	322
0	46	Female	0	0.17893	321
0	55	Female	1	0.0746644	321
0	32	Female	0	0.275702	276
0	60	Female	0	-0.0475573	327
0	51	Female	1	-1.24407	278
0	52	Female	1	0.230319	320
0	51	Female	1	-0.166539	319
0	59	Female	0	1.1584	366
0	41	Female	3	1.14924	318
0	59	Male	0	-1.25436	324
0	46	Female	2	-1.2706	355
0	38	Female	1	0.151849	332
0	38	Female	0	0.204721	319
0	41	Female	1	-0.736949	328
0	49	Female	0	0.493528	320
0	48	Female	1	-1.44325	326
0	33	Female	0	0.718416	322
0	48	Female	0	0.316118	319
0	52	Male	0	-0.390167	326
0	59	Male	0	0.831771	321
0	47	Male	0	-0.827971	277
0	48	Female	0	-0.940929	277
0	49	Female	1	-0.686415	319
0	60	Female	0	0.941212	332
0	45	Female	1	1.54925	274
0	62	Male	0	0.0995794	329
0	30	Female	0	-0.756985	277
0	45	Female	0	-0.137962	319
0	42	Male	0	1.13879	328
0	44	Female	1	0.095132	275
0	46	Female	0	-0.0649102	454
0	48	Female	1	-0.694231	323
0	40	Female	0	0.864534	319
0	40	Female	1	-1.01838	323
0	38	Female	0	-0.915908	275
0	50	Female	1	0.463278	319
0	50	Female	0	0.694561	281
0	53	Female	0	1.58328	387
0	55	Female	0	0.579779	328
0	45	Female	1	1.64241	369
0	49	Female	0	-0.682513	320
0	49	Male	0	0.85817	345
0	60	Female	0	0.213065	344
0	51	Male	0	-0.725467	344
0	45	Female	0	2.42762	321
0	62	Male	1	0.165193	280
0	55	Female	0	-0.461436	321
0	51	Female	0	0.384839	327
0	37	Male	0	-0.246241	285
0	38	Female	0	1.40987	365
0	56	Female	0	-0.160404	319
0	45	Female	1	-0.82064	326
0	58	Male	0	0.171797	325
0	46	Female	1	-0.368299	274
0	39	Female	0	-0.792891	324
0	59	Male	0	0.216278	343
0	47	Female	0	-1.01881	283
0	53	Male	2	-0.32886	319
0	40	Female	0	1.49426	332
0	44	Female	1	1.46467	281
0	55	Female	1	1.01021	274
0	48	Female	1	0.525086	319
0	59	Female	2	0.54665	343
0	33	Female	0	-0.427639	321
0	45	Female	0	0.422327	334
0	56	Female	0	-0.340378	337
0	46	Male	0	-0.135491	288
0	35	Male	0	-1.0097	324
0	61	Female	0	1.58525	318
0	45	Female	0	0.00470431	285
0	47	Male	0	-0.151028	318
0	51	Female	2	0.734361	354
1	50	Female	1	2.50529	273
0	31	Female	0	0.0239303	321
1	48	Female	0	-0.11089	336
0	55	Female	0	0.409873	274
0	42	Male	0	-0.476755	317
0	48	Female	1	-0.128701	274
0	62	Female	0	-0.79818	315
0	48	Female	0	0.424649	273
0	60	Female	0	-0.574631	274
0	42	Female	1	1.21879	354
0	46	Female	1	-0.100957	343
0	45	Female	1	-0.495586	353
0	63	Male	2	-2.00054	316
0	39	Male	1	-0.343418	273
0	54	Female	1	-2.62493	320
0	53	Male	0	-1.03475	336
0	40	Female	0	0.730768	320
0	65	Female	0	0.216029	278
0	53	Female	0	-0.0852636	376
0	65	Male	0	-1.28534	342
0	56	Male	0	-0.118164	315
0	50	Female	0	-1.67467	342
0	49	Female	0	-0.444972	317
0	55	Female	2	-0.425915	352
1	40	Female	1	0.508271	316
0	53	Female	0	-0.778346	330
0	49	Male	0	-0.00923263	370
0	53	Female	0	0.77713	351
0	37	Female	1	-1.05559	324
0	57	Female	0	0.621696	315
0	62	Male	0	1.00685	315
0	66	Male	1	-1.32878	341
0	37	Male	0	0.326431	327
0	55	Female	0	-0.820479	326
0	51	Female	0	-0.44691	321
0	35	Female	2	2.27255	318
0	50	Female	0	-0.0278091	271
0	55	Male	0	-0.0106354	271
0	60	Male	1	0.246184	315
0	46	Male	0	-0.128566	369
0	34	Female	1	0.848823	276
0	61	Female	0	-0.586614	314
0	49	Female	0	2.1425	327
0	64	Female	0	-0.554093	327
0	49	Male	2	-1.04739	315
0	56	Male	0	-0.76158	317
0	54	Female	0	-1.00963	319
0	59	Female	0	-1.13045	338
0	54	Female	0	0.553009	276
0	46	Male	0	0.489247	282
0	60	Male	0	-0.656138	359
0	47	Female	0	-0.884618	322
0	50	Female	0	-0.216227	350
0	54	Male	1	1.2996	364
0	51	Female	0	0.0899106	359
0	47	Female	0	-0.555298	270
0	53	Female	0	0.810106	338
0	60	Female	0	0.770142	338
0	58	Female	0	1.5803	348
0	44	Female	3	-0.326431	361
0	46	Male	3	0.506644	314
0	49	Male	1	1.08643	338
0	46	Male	1	0.0767919	332
0	53	Female	0	0.399653	359
0	51	Female	0	-1.12572	320
0	50	Female	1	0.922028	318
0	60	Female	1	-0.225199	316
0	56	Female	0	1.52239	358
1	52	Female	0	0.77094	363
0	52	Male	0	-0.00809221	278
1	51	Male	0	0.216	370
0	32	Female	0	-1.25725	312
0	39	Female	1	-0.141006	314
0	41	Female	1	1.0004	338
0	51	Female	0	-1.38248	313
1	58	Female	1	0.158011	367
0	62	Female	0	-0.907483	311
0	43	Female	1	-0.597896	314
0	43	Male	0	-1.10484	268
0	53	Female	0	0.488951	357
0	42	Female	0	-0.943197	271
0	51	Female	0	0.468198	315
0	44	Male	1	0.228155	315
0	49	Female	0	2.15142	273
1	45	Female	1	0.45098	362
0	48	Male	0	0.31659	312
0	51	Female	0	-0.847909	314
0	46	Male	1	0.285139	314
0	48	Female	0	0.294954	360
0	60	Male	0	-0.548819	271
0	44	Female	1	1.04329	272
0	48	Male	0	0.859988	272
0	53	Female	0	-0.0024421	272
0	32	Female	0	1.539	317
0	31	Female	0	1.16731	324
0	49	Male	1	-0.825631	356
0	41	Male	0	0.321461	335
0	36	Female	0	-0.361633	273
0	41	Female	1	2.5544	313
0	52	Male	0	-0.633631	314
0	33	Female	1	0.975549	344
0	41	Female	1	1.56214	313
0	45	Male	1	-0.125952	272
0	36	Female	0	0.536186	335
0	42	Male	1	-0.792517	312
0	30	Female	0	0.921617	356
0	47	Female	1	0.116163	372
0	60	Female	0	1.56405	281
0	40	Female	0	-1.32668	317
0	51	Female	1	-0.619499	360
0	36	Female	1	1.55832	311
0	46	Male	1	-0.643022	356
0	52	Female	1	-0.674145	359
0	50	Female	1	-1.13107	360
1	68	Female	1	0.874637	316
0	41	Female	0	0.0900067	279
0	40	Female	0	0.970876	278
0	36	Female	2	-1.19192	269
0	53	Female	1	-0.548128	345
0	39	Female	0	0.886303	269
0	40	Female	0	-1.68693	272
0	48	Female	0	-1.37953	314
0	64	Female	0	0.0589324	282
0	49	Male	0	-0.100525	314
0	51	Male	0	0.505174	270
0	48	Female	0	0.230355	270
0	61	Male	0	1.19945	315
0	50	Female	0	0.460456	358
0	35	Male	1	2.01448	269
0	34	Female	0	-1.96774	269
0	46	Female	0	1.31439	355
0	56	Female	0	-0.145212	323
0	46	Male	0	-0.159372	312
0	32	Female	1	1.04295	270
0	46	Female	2	2.01692	313
0	53	Female	0	0.0575945	313
0	38	Female	1	0.168851	313
0	46	Female	0	-0.999293	303
0	58	Female	0	-0.852419	316
0	47	Female	0	1.46205	357
0	32	Female	0	-0.86707	270
0	42	Female	0	0.564902	314
0	43	Female	0	-0.510136	269
0	44	Female	0	-1.05817	269
0	51	Female	0	-0.500758	315
0	46	Female	1	0.2146	357
0	49	Female	0	-1.06943	357
0	46	Female	1	-0.26534	269
0	53	Female	0	-1.84001	312
0	46	Male	0	0.690508	268
0	58	Female	0	-0.514682	274
0	60	Male	0	-1.18249	315
0	41	Female	0	-0.393427	303
0	43	Female	0	-0.95956	361
0	59	Female	1	0.798975	313
0	40	Female	1	2.03048	277
0	55	Female	2	-0.332803	271
0	59	Female	0	0.0101908	315
0	56	Female	0	-1.3503	306
0	56	Female	0	-1.20855	315
0	38	Female	1	-0.248563	269
0	47	Female	1	3.05432	313
0	67	Male	0	-2.01794	311
0	45	Female	0	-0.497212	312
0	42	Female	1	-0.354354	358
0	40	Female	0	0.139683	273
0	61	Male	0	-0.329865	269
0	55	Female	0	-1.7397	308
0	63	Female	0	0.412803	312
0	37	Female	1	0.43722	362
0	42	Female	0	-0.334775	267
0	50	Female	2	0.168615	342
0	54	Female	1	1.47575	311
0	35	Female	1	-0.772517	440
0	40	Female	0	-0.0132384	343
0	43	Female	1	1.34374	343
0	55	Female	0	-0.724739	311
0	40	Male	0	-0.224389	273
0	60	Female	0	0.307722	314
0	49	Female	1	0.526733	343
0	34	Female	0	0.372328	341
0	30	Female	0	-0.244597	271
0	55	Female	0	-0.843501	320
0	57	Male	0	-1.58518	271
0	61	Female	0	0.00564989	309
0	39	Male	2	0.248301	343
0	46	Female	1	1.39906	270
0	46	Female	0	-0.461654	342
0	50	Female	0	-0.804921	323
0	48	Female	1	-0.03959	269
0	36	Female	1	1.18342	275
0	47	Female	1	-1.2232	311
1	62	Female	1	1.36413	313
0	59	Female	0	-0.803228	268
0	37	Female	0	-0.805179	342
0	47	Female	1	1.92808	270
0	45	Female	1	0.0617379	267
0	38	Female	0	-1.92469	273
0	38	Female	0	0.424306	358
0	41	Female	0	-0.108568	270
0	43	Female	0	1.66285	355
0	41	Female	0	1.78358	267
1	51	Male	1	0.0973168	355
0	37	Female	0	0.925654	274
0	50	Female	1	-0.0326773	315
0	42	Female	0	-1.41743	336
0	45	Female	1	-2.24622	309
0	44	Female	0	-0.95577	309
0	59	Female	1	0.722481	314
0	53	Female	1	-0.240321	356
0	60	Female	0	1.27243	266
0	68	Female	0	-0.476443	267
0	65	Female	2	1.83283	306
0	59	Female	0	0.594641	306
0	54	Female	0	0.109466	310
0	56	Female	2	-0.164526	322
0	57	Female	0	-1.00109	311
0	59	Female	1	-1.67674	266
0	54	Female	2	-0.161253	310
0	41	Female	1	-0.366855	310
0	45	Female	1	1.8872	267
0	57	Female	1	-0.578296	356
0	50	Female	1	-0.0344568	362
0	62	Male	0	-1.09861	309
0	50	Female	0	0.87213	266
0	47	Female	1	0.2756	310
0	54	Female	0	-0.0100665	310
1	60	Male	0	3.24205	318
0	30	Female	0	-1.51492	363
0	55	Female	1	-0.960441	311
0	49	Female	1	-0.129251	353
0	55	Female	0	-0.839027	321
0	58	Male	2	0.756688	321
0	55	Female	2	0.589276	267
0	35	Female	1	-1.51367	353
0	52	Female	0	0.21341	314
0	65	Female	1	1.17863	308
0	44	Male	0	0.120083	278
0	65	Female	0	-2.38847	307
0	52	Male	0	-0.342953	284
0	49	Female	0	1.25863	306
0	58	Female	0	0.549097	353
0	51	Female	1	-0.94965	383
0	51	Male	0	-0.325275	305
0	55	Female	2	1.48148	309
0	45	Female	1	0.295	268
0	55	Female	0	0.469891	352
0	44	Female	0	-1.41397	308
0	55	Male	0	-0.597499	351
0	53	Female	2	0.0680141	352
0	58	Female	0	0.383729	353
0	56	Male	0	0.12691	309
0	55	Female	0	1.40358	310
0	30	Female	1	1.67261	316
0	63	Male	1	1.30804	307
0	32	Female	2	0.0483465	306
0	49	Female	0	-0.779752	309
0	49	Female	2	0.0140458	307
0	56	Female	0	0.119457	332
0	58	Female	0	0.0362644	309
0	45	Male	1	0.273943	355
0	46	Female	1	-0.558486	355
0	37	Female	1	-0.984784	352
0	46	Female	0	-1.10812	310
0	57	Female	0	-1.14805	308
0	54	Female	0	-0.465291	277
0	62	Female	0	-1.02162	277
0	58	Female	1	0.478454	434
0	55	Male	0	2.07925	279
0	51	Female	0	-3.16979	263
0	53	Female	2	-1.62447	307
0	55	Female	0	-0.882173	308
0	69	Female	0	-1.41822	320
0	31	Female	0	1.26116	271
0	64	Female	0	1.09002	267
0	49	Female	1	-0.893097	365
0	54	Female	0	-1.17351	302
0	35	Female	0	0.0343992	267
0	39	Female	0	0.90661	268
0	43	Female	0	-1.32828	307
0	52	Female	1	0.558581	269
0	56	Female	0	-0.611433	308
0	46	Male	0	0.678275	264
0	31	Female	0	-1.95723	355
0	59	Female	0	-1.14758	307
0	51	Female	0	0.369831	262
0	55	Female	1	-0.569201	264
0	52	Male	0	-2.25299	310
0	50	Female	0	1.44978	270
0	49	Female	0	-0.43497	309
1	51	Female	1	0.414133	264
1	58	Female	1	-0.431149	322
0	53	Female	0	-1.21704	350
0	42	Female	1	0.668822	264
0	45	Female	0	1.13984	264
0	57	Male	0	1.04153	276
1	53	Female	0	0.803856	384
0	40	Female	0	0.487037	263
0	47	Female	2	0.595475	263
0	49	Female	2	0.0675283	276
0	52	Female	0	-1.26982	263
0	53	Female	0	-0.714359	276
0	34	Female	1	0.00973096	268
0	45	Female	1	2.29361	372
0	38	Female	0	-2.04368	304
0	35	Female	1	1.46973	353
0	48	Female	0	-0.291369	350
0	46	Female	1	-1.53378	276
0	63	Female	0	0.126383	306
0	49	Female	1	-1.04285	309
0	43	Female	0	0.568736	267
0	54	Male	1	-0.807727	351
0	52	Female	0	1.41139	266
0	38	Male	0	-1.64861	353
0	58	Female	1	-1.31936	262
0	36	Female	0	-0.500392	350
0	43	Female	2	0.556311	262
0	52	Female	2	0.364132	306
0	39	Male	0	-0.715125	265
0	38	Female	0	-0.38149	265
0	57	Female	0	0.165677	345
0	44	Male	1	-0.792013	312
0	43	Female	1	1.26103	312
0	49	Female	0	-0.610589	305
0	35	Female	0	-0.668571	278
0	48	Female	0	1.1051	349
0	54	Female	0	0.0772777	261
0	40	Female	0	1.55295	352
0	45	Female	0	0.377484	304
0	60	Female	1	0.927857	306
0	31	Female	1	1.84451	307
0	56	Female	0	0.0791689	304
0	51	Female	3	1.95458	311
0	50	Female	1	-0.307353	261
0	47	Female	0	-0.686059	262
0	50	Female	2	1.72948	349
1	41	Male	0	0.109674	275
0	61	Female	1	-0.270078	313
0	55	Female	1	-1.57468	306
0	53	Female	0	-0.169672	306
0	31	Female	0	-0.113257	306
0	63	Female	0	-0.967432	275
0	62	Male	0	-0.0469728	301
0	58	Female	2	1.41257	301
0	37	Female	1	1.10617	307
0	59	Female	0	-0.348377	263
0	44	Female	2	-0.670763	306
0	48	Female	0	-2.17995	305
0	65	Female	0	0.323641	306
0	48	Female	1	-0.264238	310
0	39	Female	0	-0.130883	279
0	57	Female	0	-0.350647	274
0	58	Female	0	2.01433	349
0	63	Male	0	-0.151873	349
0	56	Male	0	-0.897479	305
0	62	Male	0	-1.60846	277
1	59	Male	0	0.0841565	280
0	55	Female	0	-0.0533165	280
0	58	Female	1	-0.0819437	306
0	60	Male	0	-0.217728	320
0	57	Female	1	-0.207059	320
0	51	Female	0	-0.135709	261
0	55	Male	0	0.610503	303
0	48	Female	0	1.80772	265
0	46	Female	0	1.48444	355
0	52	Female	1	-1.14899	261
0	42	Female	1	0.515339	332
0	50	Female	1	-0.148259	305
0	65	Female	1	-0.36513	303
0	38	Female	0	-0.967247	308
0	54	Female	0	0.12151	315
0	57	Male	0	-1.11821	304
0	38	Female	0	-0.789706	317
0	40	Female	0	0.401628	368
0	51	Male	0	-0.533202	268
0	57	Female	1	-3.45097	273
0	51	Male	0	-0.363974	279
0	59	Male	0	-1.00593	273
0	37	Male	0	1.27532	260
0	50	Male	0	0.984145	263
0	51	Female	1	1.73124	350
0	38	Female	0	-1.06572	349
0	36	Female	0	0.570391	305
0	45	Male	2	-1.12443	351
0	39	Male	0	-1.51361	349
0	45	Female	1	0.19134	349
0	43	Female	2	1.28916	350
0	48	Female	0	-1.83733	369
0	41	Female	1	-0.983039	312
0	57	Female	1	-0.185352	347
0	54	Female	0	0.651461	345
0	43	Male	0	1.02685	349
0	46	Female	1	-0.964364	272
0	45	Male	0	0.0719341	260
0	55	Male	0	1.60054	303
0	62	Male	1	0.416632	304
0	30	Female	1	1.52605	356
0	43	Female	0	1.00217	268
0	40	Female	1	0.280347	347
0	40	Male	1	0.268774	349
0	41	Male	1	1.59257	262
0	46	Male	1	1.28994	351
0	47	Female	1	-0.0587172	351
0	60	Male	0	-0.0995201	299
0	53	Female	2	0.460233	309
0	59	Female	0	-0.149857	309
0	53	Female	2	-0.709641	280
0	52	Female	0	-0.618904	272
0	34	Female	0	0.649744	310
0	43	Female	0	-0.738271	274
0	56	Female	0	-2.49888	303
0	41	Female	0	0.126349	261
0	48	Female	0	-0.242924	277
0	49	Female	0	0.581564	273
0	61	Female	0	-0.484598	304
1	57	Male	0	0.990055	304
0	45	Female	1	0.802313	262
0	43	Female	1	1.44427	262
0	59	Female	1	0.670628	303
0	38	Female	1	0.173937	273
0	47	Female	0	-0.421197	260
0	39	Female	0	-0.942402	260
0	50	Female	0	-0.333487	309
0	35	Female	0	-1.75187	347
0	44	Female	1	-0.368463	349
0	60	Female	2	0.219772	260
0	47	Female	1	0.307922	305
0	53	Female	0	-0.478285	349
0	49	Female	0	-0.620411	300
0	65	Female	0	0.107035	302
0	37	Female	0	-1.28839	258
0	41	Male	0	-1.2016	323
0	61	Female	1	1.16445	303
0	55	Female	0	1.33638	348
0	46	Female	0	0.546213	273
0	47	Female	0	0.680974	260
0	37	Female	0	-1.45048	262
0	48	Female	0	0.967584	260
0	33	Female	0	2.52474	302
0	34	Female	0	-1.90722	302
0	31	Male	0	-1.09707	299
0	49	Female	0	-1.26015	274
0	37	Female	1	-1.45419	350
0	59	Male	0	-1.27559	349
0	57	Male	0	0.0442395	348
0	52	Female	0	-2.20792	348
0	47	Male	2	-0.445681	348
0	47	Female	1	0.68572	348
0	58	Female	0	0.757741	261
0	40	Female	1	-0.219001	351
0	63	Female	1	-0.356331	348
1	36	Male	0	1.5378	348
0	31	Female	0	-0.213886	302
0	57	Female	0	-0.802739	302
0	52	Female	0	0.0157266	279
0	38	Female	1	1.65819	273
0	46	Female	1	0.0172774	302
0	62	Male	0	0.631757	272
0	64	Male	1	0.753501	260
0	35	Female	0	-0.285319	297
0	46	Female	0	-0.507694	263
0	46	Female	2	-0.636979	263
0	42	Female	2	0.143245	301
0	58	Male	0	1.16461	276
0	51	Female	0	-1.29402	303
0	34	Female	0	0.95039	302
0	30	Male	0	0.744975	302
0	40	Female	0	2.39198	259
0	50	Female	0	0.546387	277
0	48	Female	0	-0.0798863	302
0	40	Female	1	-0.77325	348
1	44	Male	0	0.227675	348
0	50	Female	0	-1.97084	272
0	42	Male	0	-0.500151	261
0	51	Female	0	1.52773	301
0	59	Male	1	1.40324	301
0	60	Female	0	1.784	258
0	65	Female	1	-0.670802	276
0	56	Female	0	-0.180936	315
0	55	Female	0	-0.633618	278
0	41	Female	0	-0.693582	263
0	48	Male	2	0.635948	263
0	52	Male	1	-1.6727	301
0	49	Female	0	-2.21216	302
0	47	Female	2	-0.1405	259
0	55	Female	0	0.867805	307
0	39	Male	0	-1.73374	301
0	50	Female	0	0.69548	276
0	38	Female	0	-0.102967	305
0	48	Female	0	-1.84215	303
0	46	Male	0	0.954027	301
0	51	Female	0	-1.5752	275
0	63	Female	0	-0.348611	275
0	46	Male	1	1.21195	302
0	30	Male	0	-0.919591	300
0	40	Female	1	-0.621668	259
0	47	Female	2	0.473513	305
0	49	Female	1	1.55668	275
0	46	Female	0	0.809296	298
0	53	Female	0	-0.526274	298
0	46	Female	0	-1.85672	259
0	57	Female	0	-0.998758	347
0	54	Female	1	0.341659	261
0	46	Female	0	-1.86881	279
0	44	Female	1	1.004	347
0	40	Female	2	1.45101	348
0	50	Female	0	-1.42596	264
0	53	Female	1	0.518527	277
0	57	Female	0	0.0806937	277
0	48	Female	1	0.716862	262
0	51	Male	0	0.24887	262
0	53	Female	0	-0.748368	276
0	66	Male	0	-0.45821	349
0	57	Female	0	-0.972079	257
0	52	Female	0	-1.00374	303
0	40	Female	0	2.30764	277
0	32	Female	0	0.0648553	306
0	68	Female	0	-0.234377	275
0	69	Female	0	0.189745	312
0	45	Female	1	-0.900532	274
0	31	Female	1	0.819562	297
0	32	Male	1	0.827116	297
0	54	Female	1	0.193766	258
1	52	Female	1	0.615311	301
0	33	Female	0	0.521849	350
0	61	Female	1	-1.19514	259
1	59	Female	0	0.42799	274
0	45	Female	0	-0.028721	265
0	48	Female	0	-1.35527	302
0	54	Female	0	-0.975375	259
0	38	Male	0	-0.64696	257
0	36	Female	0	0.73362	301
0	54	Female	2	0.318017	306
1	56	Male	1	0.514539	262
0	43	Male	1	-1.88665	297
0	67	Female	0	0.153257	275
0	37	Female	0	-0.614792	275
0	39	Female	0	1.30168	258
0	43	Female	1	-0.145976	301
0	58	Female	0	1.62922	276
0	37	Female	0	0.724209	299
0	48	Female	1	-1.32811	273
0	60	Male	0	0.672288	274
0	51	Female	0	-0.375658	297
0	67	Male	1	0.043855	276
0	30	Female	0	0.863305	310
0	40	Female	1	0.66378	347
0	58	Female	1	0.642969	295
0	35	Female	1	-1.15474	276
0	58	Female	0	1.3771	306
0	53	Female	1	0.569105	259
0	53	Male	0	-1.123	260
0	52	Female	0	-1.00825	301
0	68	Female	0	-0.891351	277
0	42	Female	0	-0.890338	318
0	48	Female	1	-0.299355	277
0	55	Female	1	0.626603	268
0	53	Female	1	0.575373	273
0	50	Female	1	-1.48549	273
0	48	Female	0	0.458269	263
0	30	Female	0	0.897861	299
0	47	Male	0	1.03707	257
0	68	Male	1	-0.118528	275
0	58	Female	0	-1.30772	257
0	39	Female	0	-0.0659026	379
0	40	Female	0	-0.016418	305
0	49	Female	0	-0.742474	273
0	30	Female	0	0.5434	303
0	41	Female	0	-1.10156	285
0	57	Male	0	-0.387967	274
0	47	Female	0	-0.395677	277
0	36	Female	1	-0.052667	295
0	53	Female	1	1.13562	273
0	67	Male	0	-1.57198	274
0	52	Female	0	-0.479511	258
0	50	Female	0	0.560311	302
0	47	Female	1	0.88423	273
0	50	Female	1	1.45645	273
0	59	Male	1	1.0499	273
0	55	Female	0	0.190534	276
0	52	Female	1	0.484462	274
0	57	Female	0	-0.249512	346
0	34	Female	1	0.642595	349
0	39	Female	2	1.25776	346
0	42	Female	0	-0.867218	345
0	60	Female	1	-0.214315	345
0	64	Female	0	-0.0247932	275
0	33	Female	0	-0.0529918	260
0	48	Male	1	-0.722474	304
0	30	Female	0	0.929532	262
0	58	Female	0	0.48181	344
0	59	Female	0	0.684214	275
0	45	Female	0	-0.367935	301
0	42	Female	1	-0.11779	302
0	48	Female	0	-0.699406	297
0	55	Female	0	-0.340682	257
0	55	Female	0	-0.0679003	258
0	38	Male	1	0.0221274	298
0	50	Female	0	0.65713	296
0	52	Female	0	0.439674	273
0	54	Female	0	-0.667282	321
0	55	Male	0	-0.905395	300
0	57	Female	0	0.129744	273
0	65	Male	1	-0.15732	273
0	47	Female	1	-0.0188053	344
0	46	Female	0	-0.0355141	348
0	34	Female	1	0.133535	275
0	41	Female	1	0.392138	261
0	55	Female	0	-0.141921	313
0	58	Male	0	-1.38336	253
0	56	Female	1	0.0620705	253
0	44	Female	0	0.802279	300
0	36	Female	0	-0.449606	257
0	68	Female	0	-0.27683	257
0	42	Female	1	-0.16815	344
0	46	Female	0	0.468772	275
0	45	Female	0	-1.67284	295
0	35	Female	2	0.500524	275
0	46	Female	0	1.66253	318
0	58	Female	0	1.11545	318
0	52	Female	1	-0.625913	300
0	53	Female	0	0.55337	301
0	51	Female	0	0.0741396	300
0	37	Female	0	-0.532152	345
0	64	Female	1	-0.0597537	262
1	52	Female	1	0.530879	302
0	58	Male	0	0.339921	299
0	50	Female	0	0.272787	273
0	48	Female	0	0.04133	257
0	47	Female	0	-1.01136	301
0	58	Female	0	1.21687	344
0	52	Female	1	0.887524	305
0	53	Female	1	0.889332	259
0	48	Female	0	0.0834344	310
0	46	Female	0	-0.265537	272
0	53	Female	0	0.916471	257
0	51	Female	0	-0.888533	256
0	53	Male	1	-0.958742	303
0	48	Male	0	1.63967	256
0	59	Female	0	0.55754	305
0	41	Female	0	0.388582	256
0	54	Female	1	-0.125768	299
0	54	Female	3	0.088726	344
0	49	Female	2	0.150929	272
0	45	Male	2	-0.110457	314
0	58	Female	1	-1.19384	272
0	45	Female	1	0.75514	345
0	60	Female	0	0.387636	297
0	61	Male	1	1.42942	297
0	31	Female	1	1.79989	257
0	43	Female	0	-0.499545	307
1	49	Male	1	0.176216	302
0	62	Female	0	-0.77778	349
0	59	Female	2	0.759689	257
0	62	Male	0	-0.0448816	349
0	58	Male	2	-1.38104	304
0	44	Female	0	-0.515025	305
1	53	Female	2	0.369899	345
0	62	Female	0	0.0753735	258
0	48	Female	0	-0.747368	305
0	40	Female	1	-0.602328	322
0	66	Female	0	-1.01313	257
0	40	Female	0	0.313694	261
0	44	Female	1	2.1634	305
0	42	Female	1	0.0816315	258
0	48	Female	0	0.172402	351
1	56	Female	0	-0.03926	301
0	46	Female	1	0.153685	349
0	38	Female	0	-0.961114	300
0	39	Female	0	1.34873	313
0	48	Female	0	-0.538382	300
0	50	Male	1	0.00259234	309
0	47	Female	0	0.126264	258
0	45	Male	1	-0.344379	258
0	59	Female	0	0.513157	308
0	57	Female	0	0.707277	305
0	54	Female	0	0.807048	258
0	50	Female	0	-0.00169655	295
0	36	Female	0	-0.459839	301
0	37	Female	1	2.21291	315
0	66	Female	0	0.726687	261
0	52	Male	1	-2.39009	347
0	53	Female	1	-1.99147	317
0	53	Female	1	0.365106	347
0	42	Female	0	0.0579478	257
0	57	Male	1	1.2034	347
0	47	Female	0	0.705547	311
0	64	Male	0	1.00377	301
0	53	Female	1	0.644814	347
0	52	Female	1	0.398344	304
0	60	Female	0	-0.365886	312
0	60	Male	0	1.07238	312
0	37	Female	0	0.072594	306
0	47	Female	0	0.124315	301
0	53	Female	1	0.231758	305
0	42	Female	0	-1.19635	305
0	37	Female	1	-0.0442607	304
1	53	Female	0	-2.39848	302
0	49	Female	0	-0.389957	295
0	45	Female	0	0.91504	345
0	50	Male	2	2.38694	300
0	34	Female	1	1.41123	317
0	53	Female	1	2.06079	305
0	65	Female	2	0.990777	295
0	52	Female	0	-0.573233	300
0	58	Male	0	1.715	313
0	60	Female	1	-0.352375	302
0	50	Male	0	-0.786402	257
0	47	Female	0	0.532879	302
0	49	Female	1	-0.378113	302
0	54	Female	1	-1.20361	348
0	34	Female	0	-2.94609	304
0	51	Male	0	0.343433	310
0	37	Female	0	0.0660164	346
0	48	Female	0	-0.769937	294
0	54	Female	2	0.388145	316
0	50	Female	0	-0.108119	301
0	46	Female	0	-0.869327	346
0	45	Female	2	-0.110579	348
0	54	Female	1	0.191067	305
0	56	Male	0	-0.209309	304
0	55	Female	0	-1.07961	260
0	61	Female	1	-0.381961	305
0	58	Female	0	-1.15982	350
0	60	Female	1	-0.899929	302
1	57	Male	0	-0.375219	299
0	56	Female	0	0.484722	304
0	31	Female	1	-0.925792	347
0	51	Female	0	-0.550807	304
0	51	Female	0	0.862646	294
0	68	Female	1	-1.38885	325
0	50	Female	1	-0.10251	347
0	62	Female	0	-0.00968204	305
0	57	Male	0	-0.0298614	346
0	52	Female	0	-0.0750467	300
0	41	Female	0	-1.87635	360
0	51	Female	1	-1.93107	347
0	49	Female	0	0.700847	302
0	55	Female	0	0.191067	301
0	59	Male	0	-2.78195	343
0	37	Female	0	2.30896	260
0	36	Male	1	-1.76781	304
0	45	Female	0	-0.0792161	348
0	40	Female	0	-2.23255	295
0	56	Male	1	-0.873525	258
0	67	Female	0	1.51881	296
0	48	Female	0	0.189004	259
0	61	Female	0	-2.19439	257
0	45	Female	1	-1.73883	293
0	53	Female	0	2.34945	258
0	50	Female	1	-0.0952909	296
0	63	Female	0	0.775891	347
0	47	Female	0	1.51638	304
0	63	Female	1	-0.0587276	347
0	54	Female	0	-1.35602	347
0	48	Female	1	0.200159	301
0	45	Female	0	0.0636785	305
0	47	Female	1	2.50451	261
0	30	Female	0	-1.89871	294
0	40	Male	0	0.796593	305
0	45	Male	0	0.378892	257
0	55	Female	0	-0.982195	294
0	47	Male	0	0.76921	295
0	69	Female	1	-0.614784	261
0	47	Female	0	1.05559	348
0	61	Female	0	0.301669	347
0	61	Female	2	0.491736	261
0	40	Female	1	0.874432	304
0	51	Female	1	-0.0981563	295
0	50	Male	0	0.00514593	295
0	40	Female	0	-0.992939	339
0	51	Female	0	1.65238	301
0	62	Female	0	-0.197575	304
1	58	Female	3	0.576851	304
0	40	Male	0	-0.871232	337
0	61	Female	0	1.28302	320
0	44	Female	1	-1.62535	311
0	49	Male	0	1.80206	199
0	50	Female	0	0.481114	189
0	40	Female	0	-1.30916	205
0	50	Male	0	0.302703	202
0	38	Female	0	0.262783	187
0	46	Male	1	0.364511	231
0	52	Female	0	-0.405249	243
0	49	Female	1	0.598475	233
0	59	Female	0	-0.828052	190
0	57	Male	0	-0.373258	190
0	50	Female	1	0.754631	235
0	34	Female	1	1.74515	189
0	65	Male	0	-0.300973	188
0	62	Female	0	0.884503	190
0	64	Male	0	0.739546	187
0	63	Male	0	-1.8493	188
0	57	Male	0	-0.519054	194
0	51	Female	0	-0.0882095	188
0	47	Male	0	-0.196466	232
0	36	Female	0	1.29644	187
0	49	Female	1	-0.792338	187
1	40	Female	0	1.0973	246
1	57	Male	0	0.908862	187
0	51	Female	0	0.681291	232
0	59	Female	0	0.936843	189
0	52	Male	0	0.102504	190
0	35	Female	0	1.80688	187
0	61	Male	0	-0.252281	190
0	56	Female	0	-0.676416	181
0	44	Female	1	1.89123	231
0	59	Female	1	-1.49035	186
0	48	Female	1	-0.255577	181
0	36	Male	0	0.694189	306
0	47	Female	1	0.326719	189
0	56	Male	0	-1.3581	190
0	65	Female	0	0.0181165	193
0	53	Female	0	0.590089	191
0	58	Female	0	-1.24685	187
0	62	Male	1	0.211662	187
0	36	Female	1	-0.197016	245
0	52	Female	0	-0.624004	186
0	33	Female	1	-0.450471	194
0	51	Female	0	-0.0991824	190
1	57	Female	1	1.34214	230
0	64	Male	0	-1.51345	189
0	62	Female	1	-0.0915528	189
0	55	Female	0	-1.5438	230
0	50	Female	2	0.933432	187
0	50	Male	0	-1.09795	188
0	56	Male	0	1.49334	187
0	52	Female	1	0.112459	186
0	53	Female	0	0.371626	188
0	38	Female	0	0.885916	229
0	55	Female	0	-0.895747	303
0	56	Female	0	-0.281997	203
0	69	Male	0	0.716655	216
0	59	Male	0	-0.360332	198
0	46	Female	2	2.02071	198
0	57	Female	0	0.328447	197
0	57	Female	0	0.122775	197
0	43	Female	1	0.773987	197
0	50	Male	0	0.670456	182
1	57	Female	0	0.704022	188
0	53	Female	1	0.351317	229
0	55	Female	0	0.0962335	225
0	46	Female	1	-0.485637	260
0	45	Male	0	0.237762	230
0	45	Female	1	0.67294	187
0	53	Female	1	0.130142	182
0	46	Female	1	-0.246228	192
0	46	Female	0	0.397069	187
0	57	Female	0	0.286742	187
0	61	Female	0	-0.966177	190
0	47	Female	0	0.330875	186
0	33	Female	0	-0.615797	233
0	61	Female	0	-0.49356	190
0	51	Female	2	-0.907907	222
0	50	Female	1	-0.245025	222
0	62	Female	0	-0.807239	187
0	68	Female	0	-1.29956	187
0	45	Female	0	1.83694	188
0	31	Male	1	-0.923329	229
0	35	Female	0	1.39019	186
0	46	Female	1	-1.95596	186
0	57	Male	0	0.350961	187
0	53	Female	0	1.15519	189
0	55	Male	1	0.873896	189
0	65	Female	0	0.540859	187
0	58	Male	0	0.109638	229
0	58	Female	0	0.0145498	229
0	67	Female	2	-0.326026	191
0	54	Female	0	-1.08338	189
0	64	Female	0	-0.457675	179
0	51	Female	0	-0.203072	188
0	55	Female	0	-1.48563	185
0	43	Female	0	0.32149	193
0	42	Female	0	0.426462	187
0	40	Female	0	-0.45204	189
0	55	Female	1	-1.28027	190
0	46	Female	0	-0.188966	187
0	65	Female	1	-0.758697	191
0	59	Female	0	0.408164	190
0	44	Female	1	-0.625487	188
0	64	Male	0	1.31945	178
0	31	Female	0	0.306467	189
0	49	Female	1	0.430159	193
0	62	Female	2	-0.250377	186
0	47	Female	1	0.360269	228
0	50	Female	0	-0.519693	186
0	61	Female	1	-0.273021	228
0	44	Female	0	-1.6386	189
0	42	Male	1	-0.666705	188
0	52	Female	0	0.643543	307
0	56	Male	1	0.535404	190
0	46	Female	1	0.146022	178
0	45	Male	1	0.133955	238
0	55	Female	1	-0.78634	187
0	48	Female	0	0.0738824	179
0	68	Female	0	-0.943618	196
0	39	Male	1	-0.609365	202
1	60	Female	2	-0.156741	218
0	57	Male	0	-0.15646	195
0	56	Male	1	0.150519	194
0	52	Female	1	1.11262	194
0	49	Female	2	0.695867	228
0	50	Female	0	-0.192122	197
1	56	Female	1	0.2843	192
0	60	Female	0	-0.403639	228
0	47	Female	0	0.395692	177
0	57	Female	0	-1.11953	189
0	60	Female	0	-0.459857	186
0	56	Female	1	1.65177	193
0	64	Female	0	-0.833221	186
0	56	Female	1	-0.50553	188
0	58	Female	0	-1.21107	180
0	46	Female	1	0.36487	230
0	53	Male	0	-0.120749	189
0	41	Female	1	0.508679	187
0	41	Female	2	-1.14235	247
0	57	Female	0	0.540802	178
0	55	Female	1	0.763305	227
0	65	Female	1	-0.137234	188
0	56	Male	0	1.58967	185
0	51	Female	0	2.53637	189
0	50	Female	1	-0.480621	185
0	38	Female	0	0.822882	188
0	65	Male	0	2.00988	233
0	56	Female	1	1.52398	185
0	66	Female	0	-1.03194	234
0	41	Female	0	-0.0345555	215
0	59	Female	0	-0.864002	219
0	55	Male	0	-0.135733	184
0	53	Female	0	0.399874	190
0	59	Male	0	-0.869127	233
0	34	Female	0	-1.40832	178
0	51	Female	1	-0.983013	183
0	56	Male	1	-2.35245	183
0	43	Male	0	1.09891	215
0	53	Female	2	1.40683	238
0	41	Female	1	0.915323	251
0	60	Female	0	-0.15113	213
0	63	Female	0	-0.541507	187
0	51	Female	0	-0.703573	213
0	46	Female	1	2.35727	233
0	43	Male	0	-0.353193	214
0	49	Female	0	1.56607	233
0	42	Male	0	-0.679141	215
0	69	Female	0	-0.248854	191
0	51	Female	0	-0.223144	190
0	54	Female	0	0.281427	191
0	43	Female	0	-1.56326	194
0	48	Female	0	-0.366621	194
0	53	Female	0	0.573713	236
0	35	Female	0	0.520231	173
0	56	Female	1	1.17547	188
0	56	Female	0	0.502036	214
0	53	Female	0	-0.579837	232
0	53	Female	1	0.849353	237
0	63	Female	0	1.25622	185
0	40	Female	0	-2.12691	192
0	65	Female	0	-0.562515	235
0	48	Female	0	-0.0280637	237
0	44	Male	0	-0.288462	208
0	62	Female	0	-0.276159	183
0	49	Female	0	-1.25799	223
0	59	Female	0	0.194047	183
0	38	Female	0	0.874819	214
0	58	Female	0	0.405849	183
0	48	Female	0	-0.798404	221
0	47	Male	0	-1.10701	225
0	42	Female	0	0.122736	225
0	45	Female	0	0.888797	223
0	56	Female	0	-2.00739	183
0	58	Female	0	-0.0511318	182
0	58	Female	2	0.118133	182
0	64	Female	1	0.833431	181
0	49	Female	0	-0.599774	181
0	66	Female	3	2.05444	210
0	63	Male	0	0.0833512	179
0	30	Female	1	-1.03583	220
0	60	Female	0	-0.317064	178
0	52	Female	0	0.53721	220
0	50	Female	0	-0.0798577	182
0	56	Female	0	-1.38206	177
0	59	Female	0	-2.18668	176
0	34	Female	1	0.297959	239
0	32	Female	0	0.419402	221
0	32	Female	0	0.0462086	220
0	58	Female	0	1.21797	175
0	33	Female	0	-0.926197	228
0	38	Female	0	-0.792239	221
0	42	Female	0	0.885485	184
0	52	Female	1	2.02713	224
1	56	Male	1	1.3136	170
0	50	Female	1	-1.01254	206
0	45	Male	1	0.586993	183
0	42	Female	0	0.914323	189
0	56	Female	2	0.0167293	178
0	62	Female	0	-0.00762202	178
0	41	Female	0	0.61402	228
0	62	Female	2	-0.30356	168
0	41	Female	0	1.30817	172
0	36	Female	0	-0.20323	177
0	47	Male	1	-1.76147	179
0	44	Female	0	-1.53833	227
0	59	Female	2	1.66192	179
0	61	Male	1	-0.576332	179
0	45	Male	0	0.309899	170
0	41	Female	0	-0.046648	176
0	57	Male	0	0.588681	179
0	53	Female	1	-1.8729	179
0	61	Female	1	-1.37325	168
0	44	Female	0	-0.544658	181
0	61	Male	0	-0.740866	200
0	45	Female	0	0.31526	205
0	54	Female	3	0.846994	182
0	52	Female	0	0.842892	185
0	59	Female	0	0.737031	218
0	68	Male	1	1.13497	243
0	51	Male	1	-0.79772	216
0	39	Female	0	0.749358	166
0	41	Male	0	-0.76695	263
0	36	Female	0	1.18691	176
0	56	Female	1	-0.56505	174
0	48	Female	4	1.65371	184
0	44	Female	0	1.43309	184
0	43	Female	0	-1.73711	183
0	54	Female	2	-0.389863	181
0	39	Female	0	-1.34497	180
0	36	Female	0	0.213938	180
0	46	Male	0	-0.110922	184
0	47	Female	0	0.534698	179
0	51	Female	0	-0.766088	165
0	44	Female	2	1.09968	186
0	51	Female	1	1.01981	205
0	59	Female	0	0.775686	181
0	37	Female	1	2.99325	181
0	54	Female	0	0.397884	180
0	56	Female	0	-0.998755	214
0	49	Female	0	0.996191	182
0	48	Male	1	-0.325293	160
0	50	Female	0	0.493721	182
0	61	Male	1	1.28296	161
0	40	Female	0	-0.185155	165
0	55	Female	2	0.201188	217
0	59	Female	1	-0.529193	181
0	52	Female	0	-0.82999	182
0	58	Female	0	-0.860698	160
0	57	Male	0	-0.986704	240
0	50	Male	0	0.123164	165
0	61	Female	0	1.85094	160
0	61	Female	0	-0.337713	199
0	45	Female	1	-1.12868	178
0	37	Female	1	-0.499714	208
0	51	Male	0	-1.57014	176
0	61	Female	1	1.60559	173
0	49	Female	0	0.621382	176
0	53	Female	1	0.869893	165
0	59	Female	3	-2.18517	160
0	54	Female	0	-1.60181	175
0	31	Male	0	0.472585	199
0	55	Female	2	0.165022	160
0	55	Female	0	0.37644	171
0	43	Female	0	0.494399	284
0	62	Female	0	0.271161	165
0	65	Male	0	0.140808	165
0	53	Female	1	1.1928	159
0	58	Male	0	-1.34206	159
0	51	Female	2	-0.934952	290
0	53	Female	0	-0.461836	159
0	64	Male	0	0.0959036	178
0	55	Male	1	-0.41324	185
0	61	Female	1	0.167557	158
0	54	Female	1	-0.592659	159
0	59	Female	1	1.32039	162
0	60	Male	0	-1.17698	159
1	54	Female	2	0.824776	178
0	59	Female	2	1.64024	163
0	62	Male	1	1.11551	160
0	30	Female	0	0.97577	179
0	52	Female	1	1.43573	197
0	50	Male	2	0.231033	199
0	48	Female	0	1.12921	179
0	46	Female	0	1.1921	158
0	52	Female	0	-1.46975	180
0	68	Female	1	0.128204	163
0	58	Female	0	-0.238053	161
1	56	Male	1	1.45946	177
0	52	Female	0	1.12843	177
0	34	Male	0	0.0668321	197
0	52	Male	1	1.67618	158
0	55	Female	1	-0.297762	160
0	63	Male	0	-1.23935	158
0	65	Male	0	-0.463837	175
0	60	Female	0	0.72802	158
0	60	Female	0	-1.8829	175
0	56	Female	1	0.73826	160
0	56	Female	0	-1.94264	159
0	58	Female	1	-0.13414	159
0	54	Female	0	-1.14268	160
0	60	Female	0	0.328857	160
0	67	Female	0	0.496674	177
0	55	Female	0	-0.992469	158
0	57	Female	0	0.515747	162
0	60	Female	0	-0.744638	162
0	67	Female	0	-0.941018	176
0	45	Male	0	-0.251101	160
0	49	Female	0	-1.26671	181
0	60	Female	1	-0.573542	160
0	49	Female	0	-0.458706	203
0	69	Male	1	1.58471	206
1	51	Female	0	-0.484761	198
0	59	Female	0	-0.768932	204
0	58	Female	1	0.93406	177
0	54	Female	0	0.523753	169
0	40	Male	1	0.840523	171
0	60	Female	2	-1.11022	163
0	49	Female	0	1.46004	168
0	58	Female	1	1.42665	162
0	58	Female	0	-0.487536	160
0	50	Female	0	-1.03817	168
0	56	Female	1	-0.618005	156
0	45	Female	0	0.797878	159
0	33	Female	0	0.661658	170
0	34	Female	0	-1.64112	229
0	55	Female	0	-0.128184	159
0	65	Female	0	-0.212634	280
0	58	Female	0	0.333897	157
0	59	Female	1	0.612386	157
0	34	Female	0	-0.619829	169
0	47	Female	0	0.866241	159
0	51	Male	1	0.149713	158
0	46	Female	0	0.209641	158
0	57	Female	0	0.702837	155
0	39	Female	1	0.615547	176
0	63	Male	0	0.57893	177
0	57	Female	0	-0.419246	156
0	60	Female	2	0.927906	180
0	47	Male	0	1.28039	208
0	46	Female	0	-0.288119	176
0	31	Male	0	0.471876	156
0	55	Female	0	-1.42463	176
0	49	Female	2	0.707697	176
0	32	Female	0	-0.975557	161
0	47	Female	0	0.718421	177
0	42	Female	0	-0.270709	170
0	41	Female	1	0.303178	158
0	53	Female	1	0.422493	192
0	62	Male	0	-1.81779	160
0	45	Female	0	0.405358	159
0	37	Female	0	0.297411	176
0	51	Male	0	-0.849351	201
1	54	Female	1	0.822308	156
1	63	Female	3	0.325883	174
0	43	Female	0	-0.752405	158
0	54	Female	2	0.294613	174
0	56	Male	0	1.08345	174
0	59	Female	0	1.64924	195
0	57	Female	0	-0.237079	161
0	30	Female	1	0.947584	179
0	57	Female	1	0.840671	161
0	47	Female	0	0.505551	160
0	59	Female	0	-0.610155	193
0	54	Female	0	-1.20107	175
0	65	Female	0	-1.22499	175
0	60	Female	1	-1.26494	161
0	58	Female	0	-0.49953	163
0	44	Female	1	-0.877988	157
0	50	Female	0	-0.684962	157
0	34	Male	0	-0.447065	161
0	50	Male	0	-1.29532	168
0	47	Female	0	0.180001	168
0	58	Female	0	-1.34408	157
0	47	Female	0	0.198546	167
0	35	Male	0	-2.11604	158
0	31	Male	0	0.422727	170
0	49	Female	0	-0.334469	167
0	48	Female	0	0.310888	156
0	47	Female	1	0.592157	167
0	49	Female	0	1.08561	194
0	54	Female	1	-1.28223	170
0	56	Male	0	0.375022	177
0	46	Female	0	-0.985294	156
0	51	Female	1	-1.64779	159
0	57	Female	0	-0.557166	170
0	34	Female	1	-0.332341	164
0	61	Female	0	-1.56968	168
0	54	Female	1	2.51398	156
0	64	Male	0	0.314775	234
0	59	Male	0	-0.0520955	166
0	56	Female	0	0.73362	171
0	58	Female	0	0.827051	167
0	54	Female	0	1.5779	153
0	36	Male	0	-0.296378	211
0	59	Female	1	-0.89816	285
0	37	Female	1	0.130636	211
0	43	Female	1	1.01046	174
0	47	Male	1	0.255904	173
0	52	Female	0	-0.0416162	173
0	52	Female	0	-0.689516	195
0	50	Female	1	-0.217479	176
0	55	Female	1	1.41927	177
0	50	Female	0	-0.0204445	233
0	51	Female	0	0.820063	174
0	48	Female	0	0.955214	156
0	58	Female	3	-1.10368	155
0	54	Female	0	-0.817424	175
0	45	Female	1	0.642141	157
0	39	Female	1	-0.301877	169
0	31	Female	0	1.38191	176
0	52	Female	1	1.17624	199
0	60	Male	0	-0.892684	174
0	57	Female	3	-0.156447	175
1	66	Male	1	0.0531108	155
0	62	Female	3	0.867272	158
0	61	Female	0	-0.0678743	174
0	57	Female	0	0.351463	179
0	53	Female	0	0.58121	173
0	37	Female	0	1.00348	162
0	63	Female	0	1.40618	196
0	46	Female	3	0.326168	175
0	52	Female	1	1.30939	155
1	57	Male	0	2.33378	154
0	65	Male	0	0.535165	157
0	50	Female	0	-0.53946	176
1	53	Female	0	0.426569	158
0	65	Female	0	0.969231	156
0	53	Female	1	1.33173	173
0	55	Female	0	-0.30016	159
0	59	Female	0	0.666502	157
0	65	Female	0	1.32086	175
0	56	Female	0	0.207687	173
0	54	Female	0	1.50951	156
0	56	Female	0	1.1269	156
0	66	Male	0	-0.878191	175
0	32	Female	1	1.3372	215
0	41	Female	0	0.584478	155
0	50	Female	1	0.115826	166
0	61	Female	2	-0.105833	154
1	61	Female	0	0.228054	157
0	50	Male	0	-0.727849	164
0	65	Male	1	-1.11348	191
0	56	Female	0	-0.129324	162
0	48	Female	0	-0.477106	177
0	56	Female	0	0.831252	157
0	69	Female	0	-0.140479	174
0	52	Female	0	-1.59625	158
0	64	Male	0	0.331951	173
0	58	Male	0	2.23632	156
[truncated: 6,348 more rows]

## Sheet: Fig. S9
sport_type	beta_allsample	p.value_allsample	beta_PRSHigh	p.value_PRSHigh	beta_PRSNormal	p.value_PRSNormal	beta_T2D	p.value_T2D	beta_NonT2D	p.value_NonT2D
Walking for fitness	-0.09134	8.68e-09	-0.1186	0.0001457	-0.0845	3.808e-06	-0.3509	5.108e-05	-0.06345	2.903e-05
Heung Kung Fu	-0.01186	0.9641	0.2129	0.6674	-0.08175	0.7904	0.1312	0.9297	0.008637	0.9726
Cycling (or Exercise Bike)	-0.03807	0.1056	-0.06877	0.1332	-0.03228	0.235	-0.1834	0.1361	-0.03647	0.1058
Walking	-0.0125	0.3425	-0.02916	0.2561	-0.01066	0.483	-0.1037	0.1113	-0.01576	0.2134
Hiking	-0.1173	1.851e-06	-0.1242	0.01287	-0.1144	4.732e-05	-0.2074	0.1664	-0.07102	0.002374
Aerobic Dance, Dance Machine	-0.1121	7.507e-05	-0.1152	0.03429	-0.1128	0.0005827	-0.6578	0.002435	-0.06729	0.01156
Jogging	-0.09567	9.542e-06	-0.1825	1.367e-05	-0.0723	0.003792	-0.3513	0.03642	-0.05338	0.008675
Other Qigong	-0.02067	0.4961	-0.01922	0.7501	-0.0252	0.4701	-0.08727	0.5348	-0.02452	0.4041
Yuan Chi Dance	0.02001	0.7732	0.134	0.3412	-0.008426	0.9155	-0.213	0.4371	-0.01235	0.8567
Other	-0.07585	0.01297	-0.06575	0.2588	-0.07951	0.02494	-0.2337	0.2335	-0.03728	0.1975
Badminton	-0.07895	0.1182	-0.04531	0.6414	-0.08178	0.1624	-0.2404	0.4943	-0.04935	0.3011
Gymnastics	-0.06596	0.01045	-0.03076	0.5488	-0.07237	0.01442	-0.3097	0.01463	-0.04043	0.1031
Folk Dance, International Standard Dance	-0.05236	0.05928	-0.1556	0.003887	-0.02934	0.3606	-0.1905	0.2702	-0.009417	0.7208
Yoga	-0.1257	2.787e-06	-0.1589	0.003294	-0.1224	6.777e-05	-0.3773	0.08569	-0.08455	0.0007949
Hand Shaking	-0.05419	0.4216	-0.1971	0.1215	-0.02012	0.7978	-0.1953	0.5683	-0.04397	0.4972
Tai Chi Chuan	-0.09112	0.005946	-0.2166	0.0006387	-0.05709	0.1374	-0.3112	0.07068	-0.04888	0.1238
Swimming	-0.1166	0.000429	-0.1892	0.003959	-0.1042	0.006188	-0.1778	0.4021	-0.07333	0.01945
Table Tennis	-0.1535	0.003956	-0.2608	0.01407	-0.1265	0.03854	0.1401	0.653	-0.1117	0.02763
Tennis	-0.2118	0.003284	-0.3891	0.006129	-0.1721	0.03811	-0.8643	0.06678	-0.1109	0.1042
Hula Hooping	-0.03978	0.8243	0.3873	0.2408	-0.1542	0.463	0.6062	0.5644	-0.08902	0.6016
Stair Climbing	-0.1357	0.6274	0.4214	0.6705	-0.1376	0.6432	-0.8128	0.5846	-0.0604	0.8215
Basketball	-0.07283	0.2982	-0.05356	0.6804	-0.07619	0.3524	0.796	0.1307	-0.07361	0.2643
Wai Dan Gong	0.01123	0.9057	0.1454	0.4003	0.0007257	0.9948	0.702	0.06826	-0.1012	0.2764
Weight Training (e.g., Weightlifting)	-0.1149	0.003346	-0.1404	0.05218	-0.1065	0.02039	-0.1398	0.683	-0.08433	0.02168
Golf	-0.0411	0.6549	-0.1296	0.3988	-0.02572	0.8177	-0.3414	0.4925	0.02463	0.7794
Falun Gong	-0.2799	0.4066	-1.852	0.06147	-0.09277	0.7987	-0.6764	0.1511	-0.17	0.5865
Other Ball Games	-0.08059	0.3441	-0.01341	0.9391	-0.1081	0.2655	-0.5184	0.7275	-0.03527	0.6646
Croquet	-0.1321	0.5548	0.3202	0.518	-0.1935	0.4411	-0.5458	0.7136	-0.002963	0.9886
Nei Dan Gong	-0.08038	0.8389	-0.1859	0.7075	-0.07628	0.8945			-0.0736	0.851
Soccer	0.7221	0.05276	-0.1166	0.773	0.7123	0.06329			0.751	0.0405
Rope Skipping	-0.05845	0.8064			-0.1066	0.7108			-0.0368	0.8678

## Sheet: Fig. S10
y_true	demo	genetic	ABD	demo+genetic	demo+ABD	genetic+ABD	demo+genetic+ABD	BMD	demo+BMD	genetic+BMD	demo+genetic+BMD	ECG	demo+ECG	genetic+ECG	demo+genetic+ECG	CAU	demo+CAU	genetic+CAU	demo+genetic+CAU
0	0.166112	0.282297	0.0691871	0.0805882	0.0178046	0.101501	0.0627053	0.000350556	0.0107481	0.00180615	0.00274309	0.134268	0.0378025	0.040526	0.0114227	0.00916536	0.0101113	0.0115754	0.00926614
0	0.150555	0.3153	0.0691871	0.0750276	0.00483727	0.220825	0.0695538	0.00710704	0.00487095	0.667074	0.0196424	0.119363	0.03477	0.0585512	0.00859627	0.0123448	0.0242977	0.0142852	0.0159876
0	0.166112	0.26682	0.0691871	0.0805882	0.0178046	0.208192	0.0627053	0.00396553	0.00526415	0.00549859	0.0122805	0.135916	0.0378025	0.0480151	0.0122518	0.019103	0.0282705	0.116951	0.0223621
0	0.233033	0.056916	0.0691871	0.125736	0.0949266	0.0281597	0.114677	0.0646856	0.142603	0.00542107	0.0227729	0.279494	0.368178	0.05552	0.0583251	0.259371	0.120091	0.308012	0.0505639
0	0.267491	0.0724466	0.0691871	0.142778	0.085399	0.0279999	0.0755355	0.836703	0.58341	0.907879	0.506917	0.149068	0.0997504	0.0737975	0.0248722	0.700237	0.296788	0.240811	0.0623669
0	0.146959	0.0824734	0.0691871	0.0630631	0.00961268	0.0331602	0.0451985	0.000923813	0.00323871	0.00173784	8.4066e-05	0.174497	0.0338284	0.0463468	0.00548496	0.0223693	0.0141432	0.0218636	0.00472762
0	0.150555	0.0772092	0.17245	0.0662698	0.0167747	0.0931383	0.0617516	0.00374552	0.00350808	0.000688835	0.000541978	0.17214	0.0352795	0.0335235	0.00642565	0.0330815	0.00786925	0.0151247	0.00506091
0	0.169118	0.0818147	0.0691871	0.0908851	0.0201222	0.0332748	0.0519394	0.0302768	0.01447	0.00588812	0.000450976	0.131008	0.0529184	0.0352696	0.0309197	0.076512	0.0539395	0.0135323	0.012187
1	0.184284	0.308944	0.17245	0.313379	0.037545	0.46422	0.129032	0.045262	0.015194	0.184651	0.0687384	0.205198	0.0490855	0.415856	0.145597	0.0728047	0.0437306	0.132381	0.0858017
1	0.548819	0.184971	0.315074	0.584892	0.78182	0.178995	0.639058	0.638713	0.479131	0.814606	0.666551	0.206431	0.545968	0.158431	0.192804	0.342477	0.657664	0.2032	0.61259
0	0.150555	0.0667165	0.0691871	0.0662698	0.0125356	0.0238252	0.0451985	0.00410803	0.0132414	0.000487723	0.000276919	0.165485	0.0369716	0.0335584	0.0054205	0.0070526	0.0111233	0.0021012	0.00357415
0	0.155892	0.115102	0.03498	0.0647367	0.00714968	0.0407868	0.0465554	0.0105154	0.0127376	0.00271245	0.00223927	0.14885	0.0575988	0.0661483	0.0125115	0.312198	0.0752341	0.0790124	0.0663457
0	0.280127	0.345318	0.308912	0.45801	0.331671	0.62003	0.761204	0.299026	0.0152723	0.782468	0.0226356	0.236544	0.221675	0.64472	0.278927	0.687757	0.118253	0.652084	0.378102
0	0.159559	0.094914	0.0691871	0.0817143	0.0257563	0.0530423	0.0551479	0.00150704	0.00425499	0.000199905	4.6513e-05	0.125162	0.0521208	0.0137506	0.0115596	0.00647575	0.0182547	0.00655841	0.00973614
0	0.146959	0.612436	0.0691871	0.0708263	0.00666241	0.488872	0.0873444	0.00095245	0.00545767	0.00631123	0.00195776	0.149068	0.0338284	0.17601	0.00724707	0.0285355	0.0050793	0.219184	0.00468873
1	0.548819	0.273958	0.0691871	0.724739	0.534017	0.208192	0.663172	0.56614	0.873728	0.970417	0.985897	0.125162	0.310233	0.0684245	0.325515	0.148189	0.432599	0.263315	0.359548
0	0.150555	0.186853	0.0691871	0.0698068	0.00734925	0.0683794	0.0451985	0.000493181	0.0041781	7.01826e-05	0.000169993	0.124906	0.03477	0.048994	0.00649562	0.00569425	0.00521509	0.00168011	0.00300717
0	0.146959	0.0812016	0.104708	0.0630631	0.00733224	0.123408	0.0546987	0.000218317	0.00102989	3.36382e-05	1.27963e-05	0.182585	0.0346473	0.0992894	0.00388483	0.0354911	0.0115413	0.0399541	0.00296241
0	0.184284	0.399959	0.17245	0.399688	0.037545	0.461955	0.154505	0.00726339	0.00948696	0.025305	0.0283009	0.234731	0.0946934	0.321186	0.111468	0.0169913	0.00784409	0.0482714	0.0320849
0	0.750158	0.255247	0.03498	0.789686	0.374168	0.102505	0.71804	0.0042984	0.513843	0.022545	0.608885	0.1482	0.679559	0.0454548	0.523491	0.642805	0.649117	0.596674	0.76525
0	0.198641	0.0768354	0.206634	0.0716339	0.385544	0.0445833	0.0902434	0.053281	0.487269	0.0535075	0.00283056	0.125162	0.0842607	0.0285538	0.0345566	0.0236655	0.0205614	0.00487655	0.0213605
1	0.38875	0.0812016	0.26677	0.261533	0.686039	0.219669	0.335491	0.46049	0.208064	0.354444	0.33402	0.304563	0.601968	0.324427	0.481543	0.570777	0.775631	0.748539	0.714115
0	0.20445	0.094914	0.0691871	0.0662897	0.0320955	0.0388974	0.0469059	0.0102185	0.00800077	0.000951936	0.000657981	0.138567	0.0467106	0.0784402	0.0294449	0.0204891	0.013132	0.0143972	0.0111341
0	0.169118	0.16833	0.0691871	0.0699651	0.0201222	0.045539	0.0478612	0.00092009	0.0053055	0.000377255	0.000117577	0.124906	0.0513365	0.0325856	0.00545676	0.020466	0.0217927	0.00685736	0.00706609
0	0.155892	0.0620172	0.0691871	0.0647367	0.0148203	0.0401008	0.0465554	0.00335968	0.00152785	0.000190176	3.06969e-05	0.138981	0.0479299	0.0348365	0.00850635	0.0145637	0.0121513	0.00452314	0.00591601
0	0.155892	0.0783233	0.0691871	0.0647367	0.0148203	0.0290685	0.0465554	0.0384761	0.135028	0.00293846	0.00671589	0.152481	0.101376	0.0711433	0.0142635	0.0115417	0.0189067	0.00508	0.011066
0	0.17353	0.086127	0.0781711	0.103081	0.0215471	0.0636962	0.0488525	0.010754	0.00200614	0.000390326	6.51063e-05	0.172502	0.0532231	0.0659777	0.00946254	0.130482	0.0374785	0.027876	0.0177709
0	0.25557	0.094914	0.0691871	0.156641	0.073545	0.0388974	0.122098	0.772274	0.335624	0.196762	0.316154	0.4004	0.0782884	0.167807	0.186711	0.0454006	0.0851587	0.118315	0.0456034
0	0.169118	0.0747369	0.03498	0.0699651	0.0113467	0.0104983	0.0478612	0.023456	0.00325166	0.000205327	5.87485e-05	0.155749	0.097357	0.044927	0.0340106	0.0151146	0.049663	0.00596256	0.0148006
0	0.150555	0.0228363	0.17245	0.0662698	0.025025	0.0534554	0.0617516	0.00263475	0.00957221	0.00206516	0.000364793	0.291085	0.0378636	0.0493785	0.0109386	0.00632502	0.0135211	0.00321954	0.00518902
1	0.630072	0.448317	0.137827	0.708037	0.431248	0.284774	0.510496	0.0558625	0.12177	0.108845	0.511058	0.155497	0.472153	0.144045	0.622736	0.311537	0.398874	0.684236	0.561707
0	0.146959	0.331735	0.03498	0.0653402	0.00531407	0.0717489	0.0451985	0.00366782	0.00137108	0.000238836	0.000199927	0.134563	0.0450616	0.0667207	0.00620791	0.0376724	0.0106369	0.0810862	0.00456061
0	0.200048	0.232755	0.0691871	0.299597	0.0922203	0.128784	0.139231	0.0169205	0.13313	0.0700502	0.0623868	0.134354	0.0966088	0.268721	0.132188	0.291916	0.152693	0.494086	0.543672
1	0.379675	0.100573	0.0691871	0.16426	0.158606	0.0281597	0.0685887	0.182262	0.152829	0.0357827	0.0882333	0.318953	0.213319	0.0946755	0.147919	0.271777	0.270197	0.0728816	0.0879517
0	0.155892	0.308944	0.0691871	0.202963	0.0148203	0.139893	0.0611965	0.00254264	0.0064733	0.00781167	0.0270924	0.164156	0.048149	0.175056	0.0493637	0.0483878	0.0160473	0.0459643	0.0284027
0	0.146959	0.0779594	0.0728476	0.0630631	0.00470674	0.0462039	0.0451985	0.00102976	0.00123362	0.000182665	0.000146561	0.138981	0.0346473	0.0292651	0.00329732	0.0127091	0.00530255	0.00355415	0.00278355
0	0.17353	0.255247	0.0691871	0.17291	0.0215471	0.112615	0.0881908	0.0016566	0.00149541	0.00111105	0.000558496	0.1482	0.0552939	0.0822923	0.0633822	0.0195903	0.0344577	0.0512743	0.037596
0	0.205	0.0687391	0.17245	0.0900293	0.164679	0.106653	0.129899	0.0704421	0.0793734	0.00208744	0.00209383	0.242625	0.154174	0.0693841	0.211984	0.0271879	0.0319766	0.00404857	0.0124371
1	0.159559	0.0831765	0.416625	0.0817143	0.215667	0.210798	0.396826	0.239329	0.15543	0.093707	0.0418151	0.233648	0.0748352	0.07677	0.0513298	0.174316	0.459609	0.157138	0.328394
0	0.160461	0.134502	0.408524	0.0630631	0.218521	0.638854	0.35366	0.0639491	0.00756575	0.0112118	0.00332703	0.232008	0.0392847	0.249483	0.0676424	0.0588305	0.0235697	0.0318378	0.0140307
0	0.184284	0.094914	0.0691871	0.125236	0.00898509	0.0388974	0.0482503	0.0514157	0.0507599	0.00343107	0.0107509	0.184489	0.0908735	0.104228	0.0354226	0.673893	0.104192	0.337206	0.226997
0	0.356796	0.300064	0.0691871	0.572949	0.163352	0.0821897	0.322068	0.0694412	0.0596984	0.0783023	0.21945	0.203741	0.320572	0.206521	0.489316	0.417054	0.337011	0.619964	0.512379
0	0.146959	0.033587	0.106419	0.0630631	0.00961268	0.0114166	0.0451985	0.0306603	0.00359745	0.000873427	0.000145808	0.28663	0.0338284	0.0619089	0.00475778	0.00569425	0.00832066	0.00196993	0.00262598
0	0.155892	0.094914	0.280237	0.0647367	0.034686	0.147785	0.0691394	0.00851864	0.00158178	0.00081009	6.08755e-05	0.119363	0.0549162	0.0285122	0.025555	0.63938	0.102535	0.199143	0.049785
0	0.146959	0.23941	0.0366991	0.0708263	0.00470674	0.0395595	0.0763617	0.0125755	0.00181802	0.0111559	0.000731615	0.119363	0.0338284	0.0380175	0.00580952	0.0744258	0.00845838	0.151412	0.00715326
0	0.17353	0.401139	0.0691871	0.203336	0.0215471	0.247752	0.11243	0.00240595	0.00211928	0.00627883	0.000747897	0.126813	0.0532399	0.0401903	0.0524179	0.0395542	0.0101192	0.0502915	0.0540501
0	0.146959	0.251431	0.0728476	0.134344	0.00594	0.101501	0.0456046	0.00166741	0.000585604	0.000273603	5.2452e-05	0.273319	0.0338284	0.338444	0.00407435	0.0162433	0.00692139	0.00885396	0.00265882
0	0.205	0.254567	0.0691871	0.222717	0.0516877	0.247752	0.115454	0.00900255	0.00740585	0.0630845	0.00867897	0.180456	0.0517725	0.41571	0.0680169	0.00306551	0.0112606	0.00284075	0.0102395
0	0.17353	0.0228363	0.0691871	0.0664226	0.0215471	0.0208633	0.0488525	0.0155363	0.0146481	0.00138055	7.09389e-05	0.132228	0.0659807	0.0253753	0.00435558	0.0732446	0.0544908	0.0127904	0.0118314
0	0.379675	0.264592	0.0728476	0.666284	0.185324	0.28088	0.498415	0.0269617	0.0980894	0.03188	0.128178	0.322021	0.191809	0.47876	0.615818	0.121444	0.0972175	0.600629	0.627559
1	0.25557	0.297325	0.0691871	0.237762	0.073545	0.112615	0.14941	0.648611	0.602275	0.724521	0.464687	0.386315	0.214932	0.546087	0.309063	0.798689	0.306951	0.925041	0.530034
0	0.198641	0.0963549	0.416625	0.0685933	0.296982	0.130112	0.127589	0.0162441	0.0263268	0.0199697	0.00600467	0.221128	0.137344	0.141106	0.0551316	0.0913884	0.0191706	0.0550472	0.00918118
0	0.146959	0.105155	0.0691871	0.0630631	0.00715141	0.0608927	0.0451985	0.0018271	0.000890197	0.000281313	5.76119e-05	0.119363	0.0338284	0.0254945	0.00394103	0.0113085	0.0077868	0.0169799	0.00973649
0	0.151956	0.0228363	0.0728476	0.0630631	0.00722699	0.0208633	0.0455393	0.0994409	0.0129071	0.00439958	0.00110603	0.123927	0.0417202	0.0287231	0.0127199	0.377363	0.0660873	0.0876248	0.0423878
1	0.548819	0.105155	0.0691871	0.669085	0.534017	0.0608927	0.617521	0.370285	0.778545	0.119373	0.747668	0.216404	0.545968	0.18302	0.471423	0.0565813	0.191269	0.0547122	0.10518
0	0.169118	0.105155	0.0691871	0.0772956	0.0201222	0.0608927	0.0519394	0.0119914	0.19463	0.0513214	0.0193209	0.417852	0.153694	0.35312	0.168697	0.435384	0.123949	0.287135	0.18104
0	0.146959	0.102949	0.17245	0.0630631	0.0360653	0.13589	0.0520176	0.000624946	0.00118464	0.000206557	2.15481e-05	0.186653	0.0351869	0.279333	0.0107029	0.123909	0.0190247	0.12713	0.027605
1	0.159559	0.147495	0.17245	0.13576	0.0818524	0.249624	0.109347	0.176413	0.170773	0.139376	0.209758	0.693488	0.488504	0.810373	0.635841	0.0820013	0.0732934	0.493796	0.180038
0	0.146959	0.208026	0.0691871	0.118063	0.00470674	0.105402	0.0456046	0.000157969	0.000611106	0.00010544	3.9873e-05	0.1482	0.0338284	0.171557	0.00385999	0.0173119	0.0050592	0.0107262	0.00265882
0	0.227361	0.125617	0.0279158	0.0925134	0.0438193	0.0195109	0.0482503	0.00617434	0.0328121	0.000318936	0.00189078	0.144283	0.0406149	0.0411748	0.0112263	0.0174947	0.0171505	0.00225197	0.0296091
0	0.151956	0.23941	0.0691871	0.0996304	0.00807926	0.103874	0.0509477	0.00380577	0.00274928	0.0157248	0.00120274	0.157772	0.0379289	0.276813	0.00782135	0.0543138	0.0324164	0.0158979	0.0134158
1	0.565719	0.0228363	0.416395	0.335236	0.346726	0.0234237	0.181912	0.43815	0.562245	0.191165	0.652095	0.649837	0.88958	0.113104	0.754692	0.646664	0.850762	0.293887	0.600424
0	0.146959	0.298124	0.0691871	0.0708263	0.00666241	0.169698	0.0480621	0.000183468	0.00153755	6.09647e-05	0.000162662	0.283232	0.0350429	0.582439	0.0081647	0.0144878	0.00970144	0.247872	0.0161103
0	0.146959	0.0812016	0.137788	0.0630631	0.00798244	0.0569643	0.0451985	0.0017452	0.00182876	9.78233e-05	3.89738e-05	0.1482	0.0343557	0.0520494	0.00681007	0.00991812	0.00817126	0.00225911	0.00321493
0	0.151956	0.120623	0.411436	0.0630631	0.0534583	0.286903	0.115525	0.00618981	0.0121942	0.00238718	0.00101383	0.365436	0.0452056	0.430134	0.010207	0.0731277	0.0104914	0.0411952	0.0116245
0	0.150555	0.307946	0.0691871	0.093565	0.0104149	0.212752	0.0480621	0.00328053	0.00900745	0.000524256	0.000726886	0.131008	0.03477	0.142099	0.0103598	0.0055034	0.00929343	0.0075209	0.0226995
0	0.169118	0.086127	0.416625	0.0977055	0.308025	0.213337	0.127589	0.332726	0.321731	0.0833304	0.0412747	0.297213	0.10826	0.0726887	0.0287563	0.0322967	0.0371277	0.0103925	0.010149
0	0.151956	0.23941	0.106419	0.0840231	0.00715141	0.103874	0.0459482	0.000816665	0.00111869	0.000252287	2.63582e-05	0.22522	0.0382502	0.263338	0.00931964	0.0612014	0.0174218	0.273789	0.0149938
0	0.227024	0.0835976	0.0691871	0.089831	0.0518528	0.0364669	0.0755355	0.0459332	0.0203831	0.0482171	0.00289532	0.16882	0.14376	0.0279943	0.0174092	0.15862	0.158929	0.0806437	0.0296666
0	0.146959	0.136209	0.0691871	0.0630631	0.00554686	0.0432625	0.0451985	0.00252738	0.00158237	0.000514189	3.97431e-05	0.119363	0.0338284	0.0179999	0.00370347	0.00993971	0.00804038	0.00654452	0.00231354
0	0.169118	0.094914	0.17245	0.0908851	0.072862	0.113868	0.0781518	0.0291155	0.0892426	0.0944765	0.0277638	0.194968	0.12078	0.0863009	0.0424778	0.0608986	0.0719721	0.0136006	0.0164653
0	0.277716	0.056916	0.121827	0.152285	0.143847	0.0291815	0.114677	0.379921	0.375563	0.0425058	0.0102952	0.200713	0.142609	0.0445856	0.0470323	0.0329696	0.0352049	0.0161189	0.00842366
0	0.208266	0.0531211	0.346264	0.0963269	0.227676	0.164707	0.209203	0.109068	0.0378068	0.00259557	0.00144134	0.184316	0.0770418	0.0429475	0.032365	0.246911	0.0988369	0.0874264	0.111135
0	0.267491	0.0130456	0.472902	0.0863195	0.118177	0.00765093	0.0613725	0.208058	0.117747	0.0255178	0.00905791	0.238336	0.127131	0.0632411	0.0118468	0.395406	0.243608	0.0337669	0.191495
0	0.356796	0.360049	0.121827	0.547419	0.163352	0.200077	0.318817	0.163233	0.140863	0.0370471	0.171411	0.164156	0.395525	0.236954	0.773218	0.114026	0.211785	0.50372	0.634688
0	0.151956	0.0531211	0.0691871	0.0630631	0.00594	0.0291298	0.0455393	0.026539	0.011743	0.0398125	0.000553134	0.153353	0.0379289	0.016595	0.00416134	0.153267	0.014552	0.0153906	0.0168806
0	0.146959	0.0824734	0.0691871	0.0630631	0.00666241	0.0331602	0.0451985	0.00128366	0.00271683	8.43771e-05	4.01547e-05	0.136227	0.0338284	0.0319482	0.0115598	0.0593228	0.012522	0.0871626	0.00758076
0	0.146959	0.0402354	0.416625	0.0630631	0.251477	0.155001	0.111702	0.00483913	0.0217552	0.00727122	0.00291014	0.131008	0.0338284	0.0173205	0.00450916	0.00528783	0.00957605	0.00281469	0.0026579
0	0.2549	0.0783233	0.0659818	0.10861	0.0773117	0.00941354	0.0662534	0.0130216	0.00886041	0.00169968	0.000244031	0.148535	0.115468	0.0387898	0.0297359	0.047259	0.0255568	0.00577945	0.00946328
0	0.277716	0.0747369	0.201802	0.152285	0.103943	0.0214457	0.114677	0.0547879	0.306405	0.0990781	0.0383852	0.144069	0.119095	0.0700231	0.0761161	0.184777	0.172456	0.137909	0.133124
1	0.150555	0.23941	0.416625	0.0750276	0.145595	0.470706	0.330858	0.0925332	0.104923	0.372682	0.15098	0.155497	0.138688	0.113665	0.166399	0.194327	0.185525	0.29898	0.219152
0	0.146959	0.0130456	0.0691871	0.0630631	0.00724551	0.00597359	0.0451985	0.000218285	0.000997406	1.7971e-05	2.14713e-06	0.134268	0.0338284	0.01897	0.00341598	0.00404967	0.0048751	0.00255821	0.00273059
1	0.232955	0.183798	0.104708	0.174733	0.222596	0.113375	0.242413	0.0779623	0.0622981	0.55338	0.396718	0.334904	0.259641	0.37265	0.246021	0.780857	0.607182	0.610478	0.415749
0	0.146959	0.387107	0.0691871	0.0708263	0.00961268	0.149033	0.0863441	0.00760579	0.00289072	0.00199644	0.0007689	0.1482	0.0338284	0.224274	0.00759788	0.0105539	0.00747802	0.0291844	0.0137353
0	0.277716	0.0334148	0.158612	0.110445	0.184682	0.012946	0.0796708	0.015417	0.113985	0.000906932	0.00139081	0.273463	0.220187	0.207866	0.059149	0.113979	0.310862	0.0566761	0.0908845
0	0.146959	0.23941	0.0691871	0.0708263	0.00961268	0.103874	0.0456046	0.00114629	0.00273593	0.00059351	0.000297239	0.179697	0.0397791	0.24845	0.0397974	0.0288212	0.0134965	0.0517132	0.0116417
0	0.19201	0.138537	0.121827	0.132982	0.0536699	0.13772	0.102327	0.0709176	0.09619	0.284652	0.644625	0.364298	0.382395	0.474068	0.413487	0.0238823	0.0733598	0.0372052	0.055774
0	0.184284	0.094914	0.0691871	0.0874591	0.00635198	0.0388974	0.0482503	0.00188743	0.0286119	0.000244181	0.000254405	0.155606	0.048164	0.0856973	0.015079	0.0506462	0.0203466	0.12292	0.0169684
0	0.146959	0.240346	0.0691871	0.0630631	0.00594	0.0631857	0.0451985	0.00526669	0.00204227	0.000294179	0.000309093	0.194415	0.0368516	0.14195	0.013224	0.0295881	0.010783	0.016499	0.0182683
0	0.227361	0.0580386	0.0691871	0.0925134	0.0221696	0.0238252	0.0482503	0.0129804	0.126189	0.00771819	0.0007044	0.223686	0.0556528	0.143645	0.0112671	0.0619901	0.234534	0.0135728	0.0233056
0	0.151956	0.0783233	0.17245	0.0630631	0.0360653	0.0735768	0.0464985	0.00593144	0.00157416	0.000112131	9.01933e-05	0.134268	0.0507177	0.035953	0.00483208	0.0123528	0.00610937	0.00534188	0.00286494
0	0.151956	0.186853	0.182035	0.0740199	0.00812366	0.161717	0.0683572	0.0123536	0.00494771	0.0228974	0.000209623	0.133108	0.0379289	0.0606403	0.00860916	0.0308348	0.00660109	0.0748647	0.00545339
0	0.203147	0.23941	0.0691871	0.267217	0.0588541	0.103874	0.122858	0.0153603	0.00302016	0.0345253	0.00341478	0.131703	0.0798066	0.028738	0.0370018	0.168442	0.11166	0.20993	0.131998
0	0.150555	0.193895	0.17245	0.0781557	0.0167747	0.249624	0.094016	0.00451069	0.0121516	0.00111718	0.00258871	0.131008	0.0352795	0.0737547	0.0139183	0.0450847	0.00862239	0.0282857	0.00698484
0	0.508525	0.556622	0.03498	0.793419	0.117708	0.178553	0.730618	0.0516036	0.204089	0.326537	0.313684	0.1482	0.179896	0.132772	0.48736	0.0732553	0.762871	0.22587	0.838587
0	0.379675	0.0368297	0.0691871	0.138043	0.158606	0.0230005	0.0685887	0.0112354	0.00856909	0.000167422	0.00025712	0.116758	0.117174	0.0167084	0.0276558	0.0448651	0.0743028	0.00509866	0.0178328
0	0.146959	0.0718309	0.0691871	0.0630631	0.00724551	0.050728	0.0451985	0.00853803	0.00272082	0.000157443	0.000142385	0.142343	0.0338284	0.0395702	0.00442956	0.0405397	0.0122238	0.00576688	0.00388227
0	0.267491	0.0824734	0.0691871	0.207411	0.085399	0.0331602	0.122098	0.232449	0.0508593	0.0135371	0.00396033	0.380005	0.102405	0.163138	0.198163	0.0268509	0.02767	0.0186016	0.0189947
0	0.489475	0.287378	0.0724611	0.664352	0.332302	0.102299	0.604377	0.960643	0.951627	0.992728	0.987951	0.229202	0.815823	0.209882	0.934059	0.246135	0.421982	0.249495	0.839951
0	0.151956	0.399959	0.137788	0.0840231	0.00470674	0.30811	0.124114	0.000639494	0.0015998	0.00111773	0.000165912	0.131008	0.0379289	0.263792	0.0214008	0.0308844	0.00564589	0.196973	0.0185696
0	0.155892	0.0764377	0.0728476	0.0647367	0.0148203	0.0332748	0.0465554	0.0620288	0.0178451	0.00333823	0.00700487	0.138567	0.043107	0.0359872	0.0112569	0.00817532	0.0227027	0.00277816	0.0120724
0	0.150555	0.204955	0.108906	0.0853875	0.0272562	0.106309	0.0676576	0.0347439	0.164319	0.00427451	0.0193933	0.192861	0.0475215	0.0909233	0.00654827	0.0123866	0.00877497	0.00601551	0.0048859
0	0.159559	0.136303	0.17245	0.0894412	0.0818524	0.206778	0.109347	0.145113	0.0981984	0.272743	0.022022	0.164156	0.0642637	0.0989297	0.0398417	0.0575426	0.0955338	0.0728047	0.0637285
0	0.150555	0.169745	0.17245	0.0662698	0.0167747	0.131294	0.0617516	0.00590755	0.0106067	0.00221585	0.000611591	0.201548	0.151581	0.193173	0.0237869	0.0086078	0.00568824	0.0146486	0.00312582
0	0.146959	0.231024	0.0412358	0.0630631	0.00594	0.0562658	0.0451985	0.000136873	0.000723501	8.54912e-05	1.42409e-05	0.182793	0.0403169	0.0635162	0.0154132	0.012732	0.0151123	0.00221659	0.00783071
0	0.146959	0.069092	0.17245	0.0630631	0.00864002	0.0965126	0.0461509	0.00191328	0.00140776	2.3981e-05	1.43636e-05	0.1482	0.0338284	0.0228692	0.00331399	0.0230578	0.011421	0.0124329	0.00231354
0	0.2549	0.0783233	0.1102	0.10861	0.085399	0.0283504	0.0755355	0.193374	0.14926	0.0407539	0.00964861	0.279261	0.105713	0.0970272	0.0478469	0.0903063	0.0825599	0.178588	0.0415837
0	0.228487	0.0227809	0.17245	0.142739	0.264017	0.0284221	0.188396	0.0375312	0.046546	0.000722815	0.00270224	0.144075	0.089005	0.0494328	0.0265843	0.0790091	0.148873	0.0174712	0.00958665
0	0.477356	0.298124	0.313476	0.628517	0.637691	0.598125	0.712818	0.0820173	0.208034	0.539861	0.69311	0.185238	0.334888	0.551195	0.713496	0.174123	0.171587	0.549766	0.789547
0	0.150555	0.101635	0.17245	0.0662698	0.0167747	0.0859699	0.0617516	0.000812345	0.00289954	0.000122442	5.45261e-05	0.159597	0.0352795	0.0550552	0.00628388	0.0225306	0.00800135	0.0113427	0.00394728
0	0.203147	0.0695018	0.0691871	0.089831	0.0442941	0.0377243	0.0676199	0.294266	0.0275643	0.00349456	0.000443368	0.149068	0.105542	0.044745	0.0226597	0.0541306	0.0516808	0.0236807	0.0300253
0	0.146959	0.456228	0.0691871	0.0808022	0.0105544	0.258329	0.0456046	0.00572508	0.00382513	0.00157013	0.00062284	0.125162	0.0380916	0.0351771	0.0253507	0.114463	0.0186431	0.331343	0.0232406
0	0.184284	0.114174	0.0728476	0.123844	0.0101469	0.104741	0.0482503	0.016241	0.0653807	0.0022869	0.0027371	0.160559	0.0533667	0.10191	0.0107255	0.027186	0.00812704	0.012248	0.00438886
0	0.151956	0.254494	0.0691871	0.0630631	0.00470674	0.132336	0.0455393	0.00077971	0.00376506	0.000102432	3.53766e-05	0.131008	0.0379289	0.0727378	0.00376353	0.109849	0.0129343	0.114618	0.0229146
0	0.146959	0.122433	0.0691871	0.0630631	0.00715141	0.0641988	0.0451985	0.00195028	0.00137956	0.00158583	0.00367476	0.125162	0.0338284	0.0310362	0.00282991	0.0283425	0.00520023	0.0156768	0.00341685
1	0.555395	0.0517932	0.17245	0.234357	0.614977	0.0775273	0.318732	0.892287	0.789865	0.137583	0.660448	0.191147	0.489107	0.0897347	0.285185	0.292987	0.0957248	0.0592566	0.0910121
0	0.169118	0.136303	0.0691871	0.0772956	0.0201222	0.0631857	0.0519394	0.00578727	0.0190613	0.00114745	0.00114732	0.138981	0.0523231	0.10606	0.0147569	0.0033454	0.0073677	0.0037756	0.00525377
0	0.17353	0.0329746	0.137788	0.0664226	0.0224007	0.0323212	0.0488525	0.119945	0.0316113	0.00990181	0.000458417	0.49104	0.134138	0.242958	0.0761099	0.73524	0.54003	0.305136	0.291708
1	0.758611	0.105155	0.254385	0.757053	0.900328	0.111246	0.840058	0.2699	0.686323	0.0289768	0.570409	0.254755	0.692774	0.183381	0.729559	0.0915097	0.208951	0.32146	0.474318
1	0.205	0.136303	0.17245	0.0870877	0.164679	0.174	0.185001	0.168185	0.110241	0.190832	0.0215185	0.302953	0.250698	0.318125	0.140683	0.174915	0.0546275	0.0446757	0.0398997
0	0.169118	0.0464964	0.0691871	0.0699651	0.0201222	0.0238252	0.0478612	0.000851487	0.0108501	0.00010047	0.000813883	0.125117	0.0599471	0.0238943	0.0149441	0.0104863	0.00788759	0.0106578	0.00422803
0	0.169118	0.0334148	0.0691871	0.0669902	0.0201222	0.0114166	0.0478612	0.010245	0.00229032	0.000558776	2.43577e-05	0.149068	0.207696	0.067776	0.00548548	0.0072121	0.008005	0.00124683	0.00368062
0	0.151956	0.0368297	0.0691871	0.0630631	0.00807926	0.0230005	0.0455393	0.0904789	0.0206658	0.0113425	0.00194253	0.208954	0.0392847	0.0552371	0.00595674	0.0446524	0.0120983	0.0106749	0.00697827
0	0.548819	0.0393122	0.454577	0.327811	0.796016	0.153827	0.473652	0.0284334	0.243744	0.0111402	0.0071629	0.16696	0.370631	0.029391	0.0386965	0.0490213	0.0789443	0.0125564	0.0257243
0	0.169118	0.232755	0.0691871	0.182184	0.0201222	0.228694	0.0917764	0.0024418	0.00281308	0.000768537	0.000409355	0.138553	0.065519	0.0896344	0.127076	0.0164231	0.0128363	0.0169264	0.0166696
0	0.185715	0.013779	0.17245	0.0662897	0.179054	0.0247692	0.0926345	0.197827	0.0437797	0.0437577	0.00404798	0.149068	0.0792499	0.0535325	0.0156481	0.057659	0.0192909	0.00655679	0.00315337
0	0.146959	0.110306	0.0691871	0.0630631	0.00594	0.0451384	0.0451985	0.000438883	0.00158457	6.09357e-05	8.93102e-06	0.116758	0.0338284	0.0228692	0.00332736	0.0200717	0.00532361	0.00491639	0.00288818
0	0.379675	0.0929254	0.17245	0.16426	0.360537	0.157599	0.196113	0.180313	0.24276	0.0085168	0.00802037	0.147401	0.117174	0.0758467	0.0604711	0.0544301	0.162902	0.0229298	0.0241635
0	0.203147	0.232755	0.106419	0.299597	0.0629158	0.116364	0.139231	0.0872624	0.0899015	0.906912	0.176962	0.127065	0.102382	0.242649	0.0934987	0.0951868	0.0249538	0.137599	0.0353737
0	0.155892	0.083599	0.0412358	0.0647367	0.0148203	0.0562658	0.0465554	0.024254	0.00719052	0.0487982	0.00193703	0.17774	0.0612782	0.0540244	0.0187729	0.00592836	0.0102269	0.00354725	0.00483396
0	0.332383	0.105155	0.080568	0.277389	0.107575	0.141489	0.247346	0.743594	0.881153	0.212583	0.501033	0.418924	0.228462	0.0944438	0.100804	0.382268	0.392356	0.85851	0.490881
0	0.150555	0.135716	0.106419	0.0683482	0.00903521	0.150707	0.0451985	0.0154061	0.011844	0.011168	0.00210527	0.154465	0.0416364	0.127867	0.012143	0.0250665	0.0202064	0.0425403	0.0455015
0	0.150555	0.0852884	0.0691871	0.0662698	0.0125356	0.0405584	0.0451985	0.00387017	0.00656352	0.00101983	0.000689482	0.168491	0.03477	0.0320899	0.00698217	0.00589989	0.0637933	0.00224978	0.00775008
0	0.146959	0.244103	0.0691871	0.0630631	0.00724551	0.0441108	0.0451985	0.00251	0.00226354	0.000565206	0.0001782	0.152768	0.0351869	0.0636536	0.0156597	0.191487	0.115798	0.0639935	0.0503894
0	0.155892	0.0372423	0.0691871	0.0647367	0.0148203	0.0180225	0.0465554	0.0322184	0.0208486	0.00152172	0.000744971	0.160916	0.148843	0.0238898	0.00810293	0.0112779	0.0120897	0.00338088	0.00323624
0	0.356796	0.122433	0.0483835	0.305785	0.138032	0.0215714	0.119062	0.0406295	0.0396977	0.000558167	0.00278577	0.151586	0.127969	0.163294	0.121168	0.190982	0.11709	0.020166	0.0816862
1	0.71728	0.264592	0.144347	0.882929	0.909565	0.371746	0.835614	0.0846716	0.465058	0.381841	0.92682	0.163751	0.544886	0.569219	0.804874	0.37549	0.824408	0.68346	0.93182
1	0.24559	0.136303	0.454577	0.187607	0.231959	0.51768	0.236188	0.965023	0.934132	0.994429	0.81927	0.500179	0.206121	0.286065	0.173435	0.521569	0.665833	0.862668	0.245936
0	0.159559	0.0812016	0.222298	0.0694848	0.0298035	0.0665938	0.0574576	0.0114975	0.0172795	0.00416979	0.00115285	0.199862	0.126155	0.122259	0.0651574	0.0101842	0.137031	0.0062043	0.0276218
0	0.146959	0.0852884	0.0691871	0.0630631	0.00666241	0.0405584	0.0451985	0.00876794	0.00335579	0.00163652	3.29363e-05	0.125162	0.0338284	0.0132207	0.00222945	0.0135483	0.00512378	0.0060307	0.00246677
0	0.169118	0.136303	0.253672	0.0772956	0.131801	0.353381	0.166574	0.061364	0.0119324	0.162407	0.00370492	0.187296	0.0936345	0.127971	0.0462202	0.0266888	0.0139026	0.0258358	0.00848758
0	0.146959	0.0670045	0.0691871	0.0630631	0.00715141	0.0128085	0.0451985	0.00278742	0.00156665	6.5512e-05	1.20978e-05	0.124906	0.0666173	0.0160997	0.0110406	0.0335324	0.00578393	0.00352809	0.00202304
1	0.566916	0.488382	0.594009	0.771396	0.788353	0.674682	0.85959	0.129327	0.737294	0.161577	0.911794	0.314427	0.827546	0.29537	0.862294	0.760726	0.893621	0.787756	0.953938
1	0.566916	0.147495	0.155713	0.670764	0.659064	0.209683	0.634658	0.147737	0.651008	0.401827	0.518796	0.340932	0.652706	0.475683	0.863553	0.351884	0.82812	0.502595	0.932176
0	0.280127	0.0344453	0.0691871	0.258477	0.0995289	0.0170813	0.153398	0.46689	0.0468976	0.00804307	0.000403327	0.241505	0.182127	0.389421	0.446525	0.347447	0.165407	0.105437	0.0399154
0	0.336791	0.556622	0.0691871	0.251004	0.0841888	0.247752	0.262275	0.000987373	0.0117985	0.00012972	0.00682757	0.161837	0.153094	0.171944	0.0927355	0.0384759	0.0721649	0.018288	0.137432
0	0.146959	0.197795	0.0691871	0.134344	0.00470674	0.101501	0.0456046	0.00116514	0.00239365	0.00284642	0.000201863	0.119363	0.0338284	0.0309069	0.00395716	0.0329995	0.00920778	0.028157	0.00747514
0	0.20445	0.0764377	0.0728476	0.0662897	0.0296298	0.0332748	0.0469059	0.00982897	0.0221083	0.000543648	0.00182933	0.17774	0.126735	0.108365	0.0276549	0.0215761	0.0192568	0.00626822	0.00617616
0	0.290643	0.0488141	0.121827	0.215099	0.143847	0.0536604	0.175942	0.3785	0.516969	0.510659	0.204889	0.254854	0.127131	0.102534	0.134256	0.743764	0.478907	0.229854	0.338615
0	0.277716	0.0824734	0.169432	0.198864	0.184926	0.131653	0.236188	0.217187	0.437648	0.0787578	0.488061	0.322021	0.155559	0.0768968	0.143457	0.637966	0.232851	0.363138	0.16425
0	0.155892	0.0419287	0.184496	0.0647367	0.034686	0.205316	0.0578747	0.0472613	0.0154312	0.00102037	0.000725196	0.173686	0.0478421	0.0142308	0.00375981	0.0224076	0.018237	0.014807	0.00498501
0	0.146959	0.0422936	0.0691871	0.0630631	0.00798244	0.0405584	0.0451985	0.000939708	0.00360117	8.46519e-05	4.10045e-05	0.124906	0.0338284	0.0331736	0.00362756	0.0559278	0.0117552	0.0507758	0.00608622
1	0.166112	0.475438	0.267666	0.0913693	0.0252733	0.942266	0.337154	0.238569	0.546524	0.360335	0.819674	0.148631	0.436385	0.381773	0.330531	0.132269	0.100734	0.751998	0.488693
0	0.166112	0.120623	0.03498	0.0887471	0.0141383	0.105668	0.0566275	0.00874606	0.0115879	0.00663654	0.00200473	0.1482	0.0383547	0.0879578	0.00654423	0.0054197	0.00566394	0.00307262	0.00400201
0	0.205	0.2375	0.0412358	0.197842	0.0516877	0.0456219	0.115454	0.000683066	0.00470596	0.00552853	0.00445135	0.119363	0.0517725	0.0335483	0.0478195	0.0185999	0.0524032	0.0110393	0.037564
0	0.177119	0.0812016	0.132578	0.128778	0.0286643	0.0711424	0.10481	0.0356473	0.0102532	0.00971289	0.00203648	0.127567	0.0517918	0.0193843	0.0228883	0.230923	0.149427	0.140678	0.151598
0	0.146959	0.0929254	0.104708	0.0630631	0.0124124	0.0958305	0.0546987	0.000702747	0.00184516	8.30245e-05	5.1865e-05	0.134563	0.0338284	0.0436287	0.00296526	0.0201776	0.00847878	0.00481844	0.00577438
0	0.203147	0.0831765	0.0691871	0.172403	0.0442941	0.0414635	0.091243	0.0843696	0.0704755	0.00357714	0.0215054	0.186963	0.129834	0.027301	0.0192278	0.289555	0.0956838	0.434569	0.0832116
0	0.160461	0.101635	0.0691871	0.0630631	0.0212418	0.0365278	0.0455393	0.00475191	0.00413573	0.000141977	0.000551613	0.18611	0.0379289	0.0641561	0.0151848	0.0169297	0.0382042	0.00563433	0.00955651
0	0.17353	0.458437	0.0691871	0.291491	0.0215471	0.146198	0.121407	0.0252578	0.00346795	0.01342	0.00185533	0.151156	0.0671685	0.0641944	0.114232	0.282841	0.120269	0.420134	0.359185
1	0.250755	0.210223	0.0691871	0.307074	0.0812543	0.132336	0.187878	0.801739	0.928599	0.988339	0.948639	0.207246	0.69247	0.114702	0.351754	0.249819	0.610943	0.625056	0.673076
0	0.150555	0.136303	0.0691871	0.0853875	0.0104149	0.0631857	0.0451985	0.00208736	0.00861804	0.00275125	0.000207658	0.156938	0.03477	0.0359893	0.0086082	0.00599893	0.0115701	0.00655547	0.00992681
0	0.2549	0.094914	0.157982	0.198864	0.128111	0.160124	0.144662	0.278145	0.0786454	0.0206054	0.00877006	0.324323	0.268228	0.219517	0.250428	0.28106	0.171047	0.0834348	0.10615
0	0.184284	0.094914	0.0691871	0.070729	0.0127173	0.0388974	0.0482503	0.0326232	0.00940589	0.00422841	0.00112587	0.125117	0.0636989	0.0385382	0.00941556	0.0365704	0.140232	0.0354015	0.0412741
0	0.146959	0.0620899	0.106419	0.0630631	0.00715141	0.0292275	0.0451985	0.00191047	0.00492516	0.0013814	0.000833619	0.209515	0.0346473	0.0568298	0.00474863	0.0119366	0.00645264	0.00760513	0.00225962
0	0.160461	0.0991428	0.121827	0.0630631	0.0200843	0.0705708	0.0455393	0.00931816	0.00480782	0.00735167	0.00164079	0.1482	0.0379289	0.0693999	0.0148955	0.453134	0.460228	0.556436	0.265641
0	0.205	0.0130456	0.313476	0.0900293	0.163274	0.0278785	0.129899	0.150456	0.149342	0.0127349	0.00724552	0.170747	0.0517725	0.0262379	0.0134918	0.0236842	0.0176919	0.00326385	0.00604451
0	0.184284	0.0460209	0.17245	0.0874591	0.166884	0.119438	0.0803611	0.0033574	0.0123821	0.000557864	0.000599977	0.248672	0.0833074	0.0445443	0.0140923	0.0610935	0.156372	0.0190809	0.101144
0	0.203147	0.502992	0.03498	0.257647	0.0214772	0.096938	0.175416	0.00370773	0.00462669	0.0227605	0.00874325	0.131008	0.093438	0.11396	0.211365	0.0835941	0.0188234	0.308141	0.109767
0	0.169118	0.387107	0.0691871	0.310984	0.0201222	0.318636	0.244729	0.0124775	0.0337447	0.00623777	0.00936532	0.123241	0.0593726	0.0495838	0.146453	0.0623151	0.0202686	0.0994581	0.134504
0	0.150555	0.013779	0.104708	0.0662698	0.00753505	0.00778612	0.0546987	0.0025579	0.0156073	0.000399853	0.00120335	0.140985	0.0478306	0.0243567	0.00542156	0.0086913	0.0090148	0.00334661	0.00728597
0	0.198641	0.0334148	0.0691871	0.0685933	0.055887	0.0114166	0.0560387	0.00241213	0.00321664	0.000299383	0.00012927	0.210152	0.16538	0.0297831	0.0131456	0.207957	0.216174	0.0636103	0.0146969
0	0.146959	0.0368297	0.0691871	0.0630631	0.00554686	0.0230005	0.0451985	0.000351101	0.00103734	5.79849e-06	4.97348e-06	0.125162	0.0338284	0.0237055	0.00403738	0.0210134	0.0583762	0.00728942	0.014803
0	0.151956	0.0852884	0.0691871	0.0630631	0.00470674	0.0405584	0.0455393	0.00103444	0.00177355	0.000120667	4.0657e-05	0.148938	0.0379289	0.0911779	0.00312447	0.0296038	0.00524567	0.00568466	0.00253254
0	0.277716	0.121801	0.621534	0.197155	0.335684	0.345697	0.167954	0.0793101	0.109541	0.021973	0.0157447	0.46587	0.172547	0.173665	0.13307	0.501101	0.534985	0.324072	0.435221
0	0.169118	0.193895	0.121827	0.182184	0.0209206	0.200077	0.0757017	0.00327324	0.00525736	0.00221669	0.000649645	0.138435	0.0544327	0.18528	0.0646174	0.0136597	0.0216832	0.0115605	0.00776587
0	0.203147	0.218503	0.0477245	0.218644	0.0375863	0.338737	0.110371	0.0193129	0.0097456	0.0608993	0.00578999	0.220763	0.16273	0.206174	0.164561	0.307043	0.12307	0.300165	0.18963
1	0.561952	0.387107	0.0691871	0.856529	0.415569	0.318636	0.782802	0.0250947	0.355244	0.15941	0.696419	0.367216	0.853604	0.652507	0.973885	0.0667379	0.267618	0.236991	0.361244
0	0.169118	0.013779	0.155713	0.0669902	0.0230803	0.00861423	0.0478612	0.130411	0.066965	0.0183039	0.000375607	0.364298	0.122247	0.0864473	0.0164052	0.0311744	0.0362439	0.00412188	0.00247866
0	0.169118	0.0812016	0.0691871	0.0772956	0.0201222	0.0407617	0.0519394	0.00498821	0.0027468	0.00828948	0.000149998	0.125162	0.0793958	0.0267426	0.0308143	0.0283993	0.0210932	0.0277373	0.0136603
0	0.146959	0.0227809	0.104708	0.0630631	0.00787863	0.0089574	0.0546987	0.0210658	0.00598369	0.00346469	0.00084885	0.142343	0.0343557	0.0229292	0.00478209	0.0246428	0.0050592	0.0105178	0.00182296
0	0.200048	0.332065	0.0691871	0.413504	0.0922203	0.258329	0.240868	0.0142324	0.0105151	0.0119935	0.0154363	0.119363	0.0573755	0.0245402	0.0373921	0.107705	0.0354971	0.198711	0.0518407
1	0.232955	0.0768354	0.206634	0.122274	0.22925	0.0445833	0.113883	0.404901	0.157673	0.0820538	0.0459347	0.362175	0.192817	0.125107	0.254561	0.354455	0.0691668	0.0583423	0.0733872
0	0.184284	0.23941	0.0691871	0.192903	0.0127173	0.103874	0.0486824	0.00422115	0.0215515	0.00294521	0.00145868	0.182793	0.0443479	0.151966	0.0127191	0.0280927	0.00781511	0.0536856	0.00929972
0	0.277716	0.0130456	0.621534	0.110445	0.335684	0.101014	0.0838178	0.00716679	0.0519812	0.00184007	0.000389764	0.156938	0.143202	0.014551	0.0192028	0.222337	0.107334	0.0114032	0.0483237
0	0.184284	0.013779	0.17245	0.070729	0.0443503	0.0247692	0.0803611	0.0182941	0.02493	0.000932269	0.000440387	0.247487	0.328697	0.0383728	0.058136	0.0145053	0.0145246	0.00235668	0.00451994
1	0.267491	0.193895	0.17245	0.237762	0.27283	0.249624	0.273795	0.530284	0.363286	0.874065	0.679003	0.590594	0.545009	0.772449	0.403751	0.571367	0.526122	0.929148	0.795507
1	0.758611	0.0228363	0.0366991	0.645268	0.506445	0.0136079	0.382645	0.181504	0.552259	0.0126207	0.176271	0.134563	0.717436	0.0217876	0.756203	0.920769	0.935044	0.929134	0.67143
0	0.151956	0.197795	0.17245	0.151594	0.00812366	0.249624	0.092566	0.0861758	0.0181427	0.359413	0.021986	0.26145	0.0405553	0.196472	0.00971981	0.024536	0.01832	0.0115147	0.00685076
1	0.267491	0.342517	0.17245	0.504562	0.439648	0.318699	0.43407	0.284275	0.207104	0.466752	0.445379	0.409471	0.295328	0.615448	0.618011	0.492609	0.360312	0.898732	0.652374
0	0.146959	0.0883986	0.17245	0.0630631	0.00812366	0.108787	0.0461509	0.000925122	0.00159027	0.000208972	2.10524e-05	0.373294	0.0647986	0.0808444	0.0075177	0.00782338	0.00758826	0.00249999	0.00403973
0	0.146959	0.159579	0.0412358	0.0737933	0.00470674	0.0378318	0.0456046	0.0017065	0.000845461	0.0003336	1.06641e-05	0.125162	0.0338284	0.0287994	0.00805509	0.0142273	0.00489447	0.00873167	0.00590248
0	0.146959	0.0460209	0.0691871	0.0630631	0.00961268	0.0239115	0.0451985	0.000312322	0.00340333	0.000170121	3.82171e-05	0.119363	0.0338284	0.0167129	0.00417921	0.00663313	0.00779672	0.00880444	0.00337836
0	0.177119	0.114174	0.559293	0.128778	0.062993	0.515244	0.141066	0.0070572	0.0154165	0.011847	0.000945134	0.316171	0.0931032	0.205463	0.187762	0.710225	0.516305	0.760318	0.628453
0	0.146959	0.086127	0.03498	0.0630631	0.0053575	0.0278513	0.0451985	0.00503802	0.00362982	0.000647946	5.0936e-05	0.187896	0.0338284	0.0640581	0.00408906	0.0405692	0.0161283	0.00881665	0.0106257
0	0.232955	0.0929254	0.0691871	0.122274	0.0844802	0.047924	0.110486	0.0695248	0.250817	0.0322121	0.0213276	0.148535	0.0613579	0.0302551	0.0268122	0.134674	0.102038	0.016898	0.0184353
0	0.155892	0.114272	0.0781711	0.0647367	0.0148203	0.0468192	0.0465554	0.00346607	0.0243374	0.00111203	0.000451079	0.160259	0.0589708	0.0663313	0.00961892	0.0315726	0.0559675	0.0246673	0.00808201
0	0.203147	0.05038	0.116644	0.089831	0.0629158	0.0369556	0.0676199	0.0124277	0.0103056	0.000665457	0.0006806	0.179218	0.138283	0.0884972	0.0254907	0.03074	0.027051	0.00407972	0.0135887
1	0.361812	0.136303	0.315074	0.178076	0.358501	0.34084	0.289048	0.572234	0.247385	0.257951	0.194637	0.210152	0.346648	0.0449258	0.0805043	0.736167	0.715964	0.816357	0.842774
0	0.146959	0.116167	0.162245	0.0630631	0.00893744	0.121342	0.0627282	0.00821878	0.00623542	0.00336682	0.00160266	0.172808	0.0361815	0.0927859	0.0223698	0.197734	0.0492436	0.0242001	0.0144397
0	0.177119	0.120623	0.17245	0.124936	0.070156	0.130044	0.141066	0.0204021	0.00876551	0.0325293	0.000250116	0.138553	0.0648091	0.0846691	0.0405362	0.0355362	0.0240271	0.0969013	0.01653
1	0.546423	0.105155	0.104708	0.498731	0.523078	0.0847431	0.585482	0.548754	0.749549	0.607091	0.96571	0.224695	0.852307	0.250882	0.880908	0.0231488	0.251348	0.0710511	0.322183
0	0.150555	0.298124	0.0691871	0.093565	0.0125356	0.186946	0.0480621	0.00253391	0.00411208	0.00175988	0.000307503	0.147401	0.0562576	0.044354	0.00676998	0.0054197	0.00873912	0.00500483	0.0217619
0	0.146959	0.0368297	0.0691871	0.0630631	0.00961268	0.0230005	0.0451985	0.00808397	0.020466	5.2072e-05	2.90857e-05	0.143301	0.0338284	0.0204409	0.00539145	0.0230998	0.00916274	0.0052985	0.00286702
1	0.2549	0.23941	0.192752	0.281549	0.117178	0.151937	0.399236	0.742864	0.551876	0.7228	0.154121	0.430528	0.109081	0.124906	0.322214	0.942348	0.710209	0.980602	0.824799
0	0.184284	0.105155	0.0691871	0.123844	0.0127173	0.0608927	0.0482503	0.0016244	0.00194172	0.000101245	0.00010931	0.246363	0.0676004	0.19464	0.0255478	0.049924	0.0217381	0.0387852	0.00631021
0	0.151956	0.168083	0.382266	0.0630631	0.0282619	0.288516	0.0706913	0.0120371	0.00400276	0.0147197	8.20424e-05	0.180456	0.051169	0.043934	0.0115514	0.00846238	0.00584353	0.00562206	0.00388499
0	0.151956	0.0227809	0.411436	0.0630631	0.0300207	0.0489633	0.0690508	0.011479	0.00379947	0.00388197	0.00012215	0.209539	0.0379289	0.0594663	0.010216	0.0700878	0.0178235	0.0483401	0.0168667
0	0.155892	0.136303	0.0691871	0.0647367	0.0148203	0.0435965	0.0465554	0.00255063	0.00305675	0.00105748	0.00031198	0.127567	0.043107	0.0253745	0.0144387	0.00957556	0.0170031	0.0214205	0.0083757
0	0.529767	0.100573	0.0609805	0.327811	0.534017	0.0281597	0.26604	0.078434	0.477652	0.0301037	0.375236	0.260464	0.506494	0.130529	0.283804	0.517667	0.504275	0.0869395	0.25477
0	0.332383	0.094914	0.03498	0.157848	0.0824063	0.0257666	0.105577	0.304837	0.862127	0.149712	0.78804	0.315364	0.637534	0.0899586	0.469229	0.124082	0.110756	0.0607547	0.113114
0	0.169118	0.094914	0.03498	0.0908851	0.00861687	0.0353119	0.0519394	0.0300015	0.0191626	0.00106088	0.00138499	0.164258	0.0733159	0.0578916	0.0384104	0.168526	0.0820213	0.013225	0.0443013
0	0.155892	0.166178	0.155713	0.111098	0.0211848	0.24693	0.0485237	0.00469928	0.00146886	0.00348441	0.000186423	0.125162	0.0644427	0.0431964	0.0153484	0.0101576	0.0103782	0.0130231	0.012667
0	0.19201	0.176687	0.03498	0.11817	0.0149726	0.105668	0.0708481	0.0238077	0.379114	0.0492217	0.267189	0.164156	0.102587	0.103749	0.062672	0.179336	0.107815	0.0567956	0.0974212
0	0.150555	0.094914	0.454577	0.0662698	0.0456944	0.483384	0.0617516	0.000155149	0.000937714	2.18012e-05	6.13828e-06	0.138981	0.0655341	0.0526015	0.0136109	0.0210233	0.0123848	0.0151848	0.00572451
0	0.227024	0.013779	0.108906	0.07021	0.187846	0.0163079	0.0705638	0.324917	0.103216	0.00123801	0.00182005	0.306016	0.115682	0.0299607	0.00995824	0.0337648	0.0442852	0.00705757	0.00479568
0	0.146959	0.170708	0.155713	0.0924723	0.015115	0.209683	0.076293	0.00523034	0.00398386	0.00219319	0.00275078	0.260538	0.0497793	0.365533	0.0346316	0.055721	0.0494472	0.0477448	0.0461753
1	0.4555	0.117969	0.0691871	0.117079	0.271723	0.0435965	0.0752502	0.024074	0.3934	0.00896849	0.0344614	0.155749	0.0767365	0.0860785	0.110428	0.0726061	0.106364	0.0677873	0.299472
0	0.290643	0.0291119	0.0691871	0.234641	0.211407	0.0183804	0.160269	0.00791746	0.0428577	0.000824784	0.00103056	0.195028	0.14514	0.0349703	0.0705344	0.395848	0.273305	0.307211	0.103394
0	0.177119	0.0393122	0.0691871	0.0872588	0.0324675	0.0238252	0.0650226	0.0104484	0.0133162	0.00574254	0.00146421	0.273115	0.142834	0.0782634	0.0562557	0.0314279	0.0219852	0.00809903	0.0181984
0	0.280127	0.0687391	0.0691871	0.217368	0.0927094	0.0462039	0.144773	0.525814	0.0857991	0.0772157	0.00756465	0.209908	0.140856	0.118796	0.0853015	0.531766	0.233799	0.0770638	0.0883101
0	0.498184	0.0591569	0.313476	0.589367	0.637691	0.10542	0.594376	0.74643	0.815225	0.950151	0.816057	0.153817	0.237083	0.0380248	0.179298	0.442912	0.659752	0.256561	0.689507
1	0.288987	0.533004	0.241118	0.257647	0.688907	0.891456	0.623514	0.0374196	0.0496589	0.143996	0.892862	0.155752	0.0892241	0.291486	0.399235	0.0931272	0.104435	0.399481	0.327355
0	0.261841	0.056569	0.17245	0.212746	0.366048	0.107582	0.324252	0.0257233	0.205414	0.00668661	0.0131096	0.160259	0.094349	0.0331736	0.0448235	0.00992085	0.0440304	0.00385811	0.0107007
0	0.166112	0.313105	0.0412358	0.140513	0.126795	0.0384221	0.27846	0.0143408	0.0214969	0.00253795	0.0103534	0.1482	0.0378025	0.13018	0.0172602	0.0215957	0.0397629	0.0326733	0.0467505
0	0.146959	0.308944	0.17245	0.0708263	0.0117371	0.392443	0.0791021	0.000849872	0.00213861	0.0015794	0.00010769	0.164156	0.0361815	0.191001	0.0109087	0.016731	0.00737248	0.0145942	0.0138568
0	0.203147	0.056916	0.16825	0.089831	0.125002	0.0896066	0.0759377	0.00452075	0.00465998	0.000639609	0.000196559	0.275402	0.0996333	0.129419	0.101486	0.233273	0.113272	0.0615412	0.02194
0	0.160461	0.0291119	0.17245	0.0630631	0.0135672	0.133022	0.0464985	0.0038807	0.00397147	0.00117954	8.72547e-05	0.126638	0.0379289	0.0225286	0.00644242	0.0504988	0.0227057	0.0291476	0.0166964
0	0.146959	0.0556146	0.0691871	0.0630631	0.00798244	0.0238252	0.0451985	0.000910447	0.00219554	9.31905e-05	2.37138e-05	0.170889	0.0338284	0.0601254	0.013231	0.0143065	0.0100945	0.00249005	0.00238165
0	0.356796	0.0883621	0.17245	0.191986	0.554188	0.0805305	0.302065	0.15915	0.374234	0.180823	0.0768435	0.447172	0.576108	0.0922675	0.213648	0.119472	0.272708	0.381954	0.141829
1	0.17353	0.241542	0.03498	0.234678	0.0121579	0.137576	0.0881908	0.4728	0.028301	0.62047	0.0495792	0.222447	0.0795816	0.370116	0.455407	0.0889143	0.0479753	0.1328	0.105999
0	0.146959	0.150965	0.17245	0.0737933	0.00864002	0.232305	0.0741309	0.0619529	0.0211905	0.146715	0.0803056	0.125162	0.0338284	0.0299692	0.00949194	0.0574486	0.0100644	0.0405337	0.0345416
0	0.477356	0.094914	0.03498	0.396526	0.127475	0.0257666	0.144557	0.0301294	0.275864	0.0255274	0.0620271	0.301106	0.613876	0.168426	0.707337	0.0655469	0.100247	0.0282789	0.0300172
0	0.159559	0.0291119	0.0769637	0.0694848	0.0257563	0.0209913	0.0551479	0.0560544	0.0391261	0.00183269	0.00405752	0.149068	0.0560037	0.0199433	0.0125668	0.00757098	0.00977448	0.00349946	0.0041101
1	0.529767	0.105155	0.411436	0.540703	0.818345	0.30246	0.776471	0.411261	0.658053	0.25189	0.289051	0.525467	0.713915	0.621705	0.87046	0.67743	0.771819	0.839465	0.883999
1	0.292832	0.406091	0.17245	0.323873	0.180696	0.400228	0.243	0.00159741	0.021112	0.00198163	0.0142535	0.128109	0.153094	0.0502505	0.082072	0.00569425	0.0143332	0.00885516	0.0255025
0	0.160461	0.0620899	0.0691871	0.0630631	0.0227653	0.0292275	0.0455393	0.0111107	0.0240864	0.00142322	0.00051512	0.164156	0.0549059	0.0522159	0.0094472	0.437134	0.108768	0.142472	0.0252753
0	0.267491	0.0344453	0.0691871	0.110177	0.085399	0.0170813	0.0613725	0.186686	0.128782	0.0271938	0.000973921	0.125162	0.151404	0.0161678	0.0297203	0.426784	0.175051	0.122782	0.0378915
0	0.205	0.148315	0.0691871	0.0900293	0.0516877	0.0279999	0.0597012	0.0025364	0.0137666	6.50362e-05	0.000161866	0.125162	0.0599066	0.0150011	0.00911481	0.0674247	0.0547544	0.00958796	0.0166739
0	0.146959	0.121869	0.0855248	0.0630631	0.0124124	0.116652	0.0546987	0.0158015	0.0126897	0.000630599	0.000384215	0.187896	0.0338284	0.0237616	0.00578846	0.006384	0.00616663	0.0036506	0.00482275
0	0.200048	0.0616242	0.332728	0.125736	0.224919	0.0588856	0.176024	0.148085	0.0477291	0.463724	0.0105021	0.433839	0.274422	0.135438	0.0508964	0.253123	0.154883	0.0607072	0.136101
0	0.379675	0.23941	0.411436	0.360913	0.474653	0.734062	0.648901	0.00354986	0.00263853	0.027165	0.00155467	0.121019	0.0560209	0.0665926	0.0402199	0.148115	0.478094	0.11289	0.341489
1	0.498184	0.298124	0.0691871	0.703565	0.240744	0.169698	0.445014	0.129071	0.355237	0.345756	0.932465	0.138252	0.317979	0.108147	0.406149	0.680884	0.709925	0.915303	0.940269
0	0.146959	0.0690317	0.0691871	0.0630631	0.00470674	0.0309768	0.0451985	0.000641937	0.0013299	2.68862e-05	4.08362e-05	0.159597	0.0338284	0.0173093	0.00327832	0.013248	0.013472	0.00633673	0.00342552
0	0.267491	0.086127	0.0659818	0.10861	0.0472552	0.0278513	0.0662534	0.112472	0.15951	0.057594	0.00739673	0.365231	0.216867	0.178692	0.212508	0.687552	0.0471789	0.216942	0.00874717
0	0.203147	0.105155	0.0691871	0.230675	0.0442941	0.0608927	0.104055	0.00214188	0.0173957	0.00141161	0.00120505	0.251045	0.134403	0.198834	0.174801	0.0468538	0.028059	0.0226954	0.0204883
0	0.159559	0.147495	0.0691871	0.13576	0.0257563	0.101501	0.0556381	0.0116898	0.0100337	0.00355771	0.00293015	0.125162	0.0521208	0.0380709	0.0271953	0.0196366	0.0191141	0.0162823	0.0159116
1	0.379675	0.406091	0.416625	0.808042	0.423554	0.865702	0.813039	0.266987	0.289509	0.521191	0.861701	0.316575	0.261664	0.717563	0.695355	0.294203	0.592675	0.674733	0.80792
0	0.150555	0.094914	0.17245	0.0662698	0.0342061	0.0872123	0.0617516	0.004764	0.00877062	0.000981111	0.00124526	0.218335	0.0485021	0.0804704	0.00927237	0.0192223	0.00786925	0.00973883	0.00460131
0	0.150555	0.23941	0.17245	0.112414	0.0637963	0.376804	0.164253	0.00775415	0.00661011	0.00454985	0.0218636	0.1482	0.03477	0.0822923	0.0149374	0.0467796	0.0169709	0.0136266	0.017972
0	0.185715	0.23941	0.17245	0.226171	0.145828	0.376804	0.164728	0.0391236	0.0107994	0.01383	0.00259972	0.180827	0.0641688	0.089326	0.0328496	0.0177793	0.0506027	0.00751996	0.0466735
0	0.529767	0.286381	0.03498	0.723982	0.288529	0.0505229	0.665204	0.274985	0.526419	0.66279	0.953162	0.23229	0.403568	0.341097	0.718253	0.186125	0.589529	0.659347	0.86623
1	0.565638	0.527663	0.0724611	0.882478	0.531983	0.203147	0.909884	0.139496	0.935919	0.815742	0.983609	0.350241	0.887743	0.903079	0.980801	0.139937	0.661455	0.213361	0.77407
0	0.185715	0.0485382	0.121827	0.0662897	0.0303651	0.0291815	0.0469059	0.0555988	0.0527697	0.0288759	0.0402413	0.236544	0.174288	0.240403	0.070332	0.23487	0.0343863	0.0521376	0.0140114
0	0.146959	0.136303	0.0691871	0.0630631	0.00505847	0.0631857	0.0451985	0.000949944	0.000752893	0.000107504	9.44964e-06	0.131008	0.0338284	0.0501289	0.00392122	0.00807165	0.00510964	0.00894283	0.0033995
0	0.198641	0.080859	0.121827	0.0716339	0.052944	0.0838115	0.059745	0.00533026	0.00702496	0.00179724	0.000335064	0.187896	0.0693096	0.0362844	0.106923	0.0782141	0.0395633	0.0598971	0.0129577
0	0.203147	0.0899977	0.0691871	0.07021	0.0490394	0.0367193	0.0548531	0.00550625	0.00759918	9.48582e-05	0.000137343	0.181953	0.0965187	0.0923001	0.0108378	0.226995	0.115201	0.00565767	0.0216743
0	0.529767	0.094914	0.0609805	0.43785	0.534017	0.0388974	0.231477	0.0945278	0.689056	0.0745123	0.503835	0.172702	0.635155	0.105816	0.407904	0.243183	0.569034	0.283801	0.80843
0	0.227024	0.125304	0.106419	0.21491	0.113476	0.116088	0.190642	0.00870975	0.0275175	0.0556118	0.00261334	0.163944	0.0973461	0.225515	0.0865555	0.0969549	0.110209	0.229097	0.229135
0	0.288987	0.056916	0.14491	0.125736	0.11144	0.0281597	0.114677	0.0320621	0.182763	0.00476731	0.017519	0.171829	0.135399	0.0555012	0.0469054	0.095561	0.105384	0.0736342	0.0659282
0	0.166112	0.105155	0.0691871	0.0710894	0.011178	0.0608927	0.0612935	0.00030816	0.00292222	0.000172382	0.00012595	0.170635	0.0378025	0.120842	0.00624034	0.0373171	0.00862848	0.0416111	0.00377008
1	0.477356	0.0531211	0.17245	0.327811	0.747761	0.0780732	0.474691	0.603242	0.580929	0.0380941	0.429568	0.125162	0.205916	0.0341199	0.0743453	0.501955	0.587748	0.123846	0.275796
1	0.280127	0.176687	0.0691871	0.343119	0.0995289	0.132336	0.138583	0.944532	0.813407	0.893978	0.603437	0.703584	0.865461	0.833348	0.864995	0.754454	0.623798	0.89383	0.648771
1	0.776886	0.186853	0.0691871	0.873347	0.777468	0.0683794	0.828333	0.187753	0.904275	0.265385	0.791204	0.121978	0.71283	0.0503305	0.829645	0.392443	0.934761	0.435917	0.964265
1	0.529767	0.273958	0.416625	0.723982	0.831165	0.573128	0.776553	0.387	0.691865	0.61246	0.741231	0.187896	0.568272	0.180478	0.650124	0.186444	0.226508	0.449955	0.526573
0	0.208266	0.094914	0.03498	0.128314	0.0219696	0.0257666	0.0698002	0.749279	0.417494	0.102395	0.0246983	0.190223	0.217124	0.108716	0.0419186	0.0456892	0.0201067	0.0306034	0.0115119
0	0.150555	0.0991428	0.0724611	0.0853875	0.00773433	0.0523148	0.0451985	0.000277624	0.00274375	0.000358434	8.58705e-05	0.127567	0.04563	0.0476623	0.00603649	0.0213429	0.019084	0.0484486	0.00653205
0	0.146959	0.0531211	0.0691871	0.0630631	0.00554686	0.0291298	0.0451985	0.0010701	0.00195867	0.000323003	8.33406e-05	0.149873	0.0338284	0.0336603	0.00423448	0.0403075	0.00843373	0.0154526	0.00270302
0	0.25557	0.20977	0.0483835	0.237762	0.0646237	0.16575	0.13235	0.296191	0.113769	0.665147	0.0633933	0.16229	0.0807145	0.0993029	0.0520335	0.116543	0.0332062	0.385519	0.154436
0	0.277716	0.0331096	0.0691871	0.110445	0.143847	0.0180225	0.0796708	0.136477	0.172858	0.00861813	0.00910937	0.383967	0.303056	0.116781	0.0960259	0.339349	0.128791	0.0820113	0.0153259
0	0.205	0.0130456	0.0691871	0.0900293	0.0516877	0.00597359	0.0597012	0.00575665	0.0229615	0.000214188	0.000556709	0.148535	0.0990309	0.0184524	0.0227452	0.0210265	0.0339286	0.00281088	0.0164961
0	0.332383	0.298124	0.0691871	0.378416	0.249751	0.169698	0.380882	0.0167958	0.00969644	0.0165406	0.00577584	0.128109	0.0693365	0.0396605	0.0894561	0.226728	0.236396	0.324747	0.350698
0	0.336791	0.292056	0.0691871	0.251004	0.0841888	0.139893	0.262275	0.020793	0.155942	0.0830246	0.180146	0.1482	0.133494	0.13445	0.0845643	0.00648773	0.0129292	0.00477971	0.0331404
1	0.608137	0.218503	0.0691871	0.65986	0.646459	0.150565	0.663172	0.288724	0.30412	0.123925	0.813163	0.14465	0.634186	0.128641	0.602173	0.31797	0.674094	0.199225	0.646971
0	0.151956	0.0824734	0.0724611	0.0630631	0.00666241	0.0329839	0.0455393	0.00431747	0.0018048	0.00440322	8.16513e-05	0.166018	0.0379289	0.124762	0.00586486	0.0426938	0.010479	0.0302464	0.00393731
1	0.290643	0.387107	0.0691871	0.529183	0.143847	0.318636	0.43863	0.0275552	0.306676	0.344765	0.896066	0.155497	0.305351	0.25221	0.561976	0.589036	0.163279	0.8388	0.690655
0	0.150555	0.147495	0.0691871	0.0781557	0.00684682	0.101501	0.0456046	0.0063916	0.00469115	0.0108652	0.00146078	0.142343	0.0667296	0.0673206	0.0350417	0.0135969	0.00754252	0.00694856	0.00338137
0	0.185715	0.094914	0.0728476	0.0662897	0.0296298	0.0388974	0.0469059	0.0317433	0.0234859	0.00347933	0.000396078	0.163141	0.0620097	0.190932	0.0442061	0.161882	0.296211	0.237985	0.275816
0	0.205	0.0785122	0.03498	0.0900293	0.0196759	0.0219986	0.0597012	0.00559977	0.0112716	0.00258372	0.000197565	0.128812	0.116585	0.0500735	0.0189705	0.0141948	0.0390975	0.00954639	0.0289151
0	0.277716	0.0852884	0.0724611	0.221775	0.143847	0.0405584	0.114677	0.0669195	0.0790575	0.0300169	0.00650332	0.185759	0.18512	0.10936	0.0619327	0.335648	0.284461	0.143147	0.229243
0	0.185715	0.119874	0.0691871	0.0662897	0.0320955	0.0608927	0.0469059	0.0379161	0.0436529	0.00875958	0.00268922	0.159597	0.0865445	0.141056	0.0379607	0.0180912	0.035344	0.0198396	0.0218809
0	0.146959	0.0824734	0.0691871	0.0630631	0.00470674	0.0331602	0.0451985	0.00034591	0.001573	8.88452e-05	2.06449e-05	0.126963	0.0338284	0.0203173	0.00278263	0.00744595	0.00645264	0.000881005	0.00231354
0	0.227024	0.0549339	0.192752	0.0791151	0.138844	0.225403	0.0717595	0.174626	0.292606	0.0109765	0.0115481	0.295614	0.221233	0.101162	0.124477	0.227356	0.0603893	0.0131867	0.0232092
0	0.146959	0.251431	0.0691871	0.0811829	0.00554686	0.101501	0.0456046	0.000196747	0.000794117	0.000188684	5.04451e-05	0.152768	0.0454145	0.0430676	0.00888267	0.018584	0.0128935	0.0634019	0.0128536
1	0.227361	0.080859	0.375895	0.0925134	0.363697	0.195428	0.250114	0.0806733	0.104592	0.0221324	0.218895	0.19905	0.254271	0.311532	0.0454351	0.227976	0.108107	0.0981664	0.0383586
1	0.529767	0.083599	0.0691871	0.443096	0.460959	0.0786635	0.459922	0.0772149	0.572692	0.00662898	0.341482	0.144766	0.283091	0.0486115	0.313014	0.787891	0.766702	0.67979	0.851137
1	0.38875	0.23941	0.17245	0.723982	0.426599	0.376804	0.861367	0.492413	0.457735	0.736328	0.811841	0.364874	0.332771	0.068606	0.422263	0.0490851	0.118012	0.097992	0.225514
0	0.288987	0.22482	0.454577	0.24177	0.141255	0.4117	0.201795	0.804945	0.193878	0.681669	0.198844	0.322021	0.082902	0.414267	0.156189	0.0244451	0.115426	0.051201	0.179204
0	0.155892	0.0616242	0.132578	0.0647367	0.0126976	0.0331515	0.0485237	0.0721657	0.150141	0.0294563	0.065343	0.12873	0.0465021	0.0287996	0.016188	0.0196536	0.0411614	0.0361327	0.0175966
1	0.77814	0.362557	0.0691871	0.906371	0.894704	0.212752	0.920147	0.180702	0.854237	0.322272	0.991361	0.322021	0.799343	0.392023	0.953082	0.570472	0.883713	0.827838	0.986559
0	0.150555	0.056569	0.0691871	0.0662698	0.00847888	0.0238252	0.0451985	0.000500616	0.00125268	6.72188e-05	5.25933e-05	0.160077	0.0378636	0.0964663	0.00909329	0.0043613	0.0106634	0.00375411	0.00286226
0	0.267491	0.0228363	0.0781711	0.0863195	0.0784677	0.0332962	0.0613725	0.0376243	0.0214132	0.00118727	0.00148743	0.289033	0.287554	0.55216	0.195065	0.0423535	0.0368777	0.00974002	0.00928274
1	0.498184	0.101635	0.391456	0.589367	0.799358	0.270057	0.801141	0.511882	0.491029	0.232992	0.827046	0.420514	0.339926	0.161372	0.560486	0.266741	0.539043	0.330078	0.650284
0	0.146959	0.23941	0.0691871	0.0708263	0.00594	0.103874	0.0456046	0.00477312	0.000928616	0.000823097	0.000424754	0.119363	0.0380916	0.0380175	0.00740153	0.0390677	0.00561867	0.0566249	0.0167063
0	0.233033	0.086127	0.0483835	0.171511	0.0664152	0.0380585	0.101111	0.038143	0.0160561	0.00252604	0.000977227	0.144069	0.0842431	0.0258035	0.0279926	0.141728	0.0529971	0.028073	0.0256677
0	0.336791	0.0584655	0.0691871	0.330334	0.0841888	0.0170813	0.0779968	0.00358742	0.0225324	0.000507206	0.000759408	0.125162	0.133229	0.0233265	0.0624163	0.0110455	0.0567656	0.010446	0.0919778
0	0.277716	0.0824734	0.0691871	0.198864	0.143847	0.0331602	0.141289	0.515114	0.635723	0.314917	0.351442	0.189374	0.110366	0.0588483	0.113644	0.517695	0.203393	0.251398	0.177561
0	0.150555	0.150837	0.0412358	0.0662698	0.0110654	0.068156	0.0451985	0.0040739	0.00349239	0.000193335	0.00024302	0.138553	0.0637658	0.11215	0.00888832	0.00301878	0.0106125	0.00234631	0.00554408
1	0.150555	0.179915	0.17245	0.0853875	0.025025	0.137293	0.069457	0.016486	0.0061631	0.00190445	0.00122961	0.202902	0.123069	0.340711	0.0587822	0.0350683	0.012065	0.0785541	0.0126575
1	0.561952	0.056916	0.155713	0.242015	0.638126	0.0866579	0.323302	0.0987999	0.942609	0.0121718	0.677053	0.464499	0.603922	0.207038	0.667945	0.624493	0.710028	0.110233	0.546671
0	0.169118	0.287378	0.121827	0.123981	0.0209206	0.245826	0.0917764	0.00314829	0.0041898	0.00139709	0.00021102	0.295473	0.0942851	0.262367	0.187723	0.0147686	0.0535106	0.0262932	0.0392182
0	0.159559	0.094914	0.121827	0.0817143	0.0267721	0.0694998	0.0551479	0.0024914	0.00610115	0.00087151	0.000412679	0.138981	0.0506594	0.0438147	0.0120133	0.0187749	0.0250698	0.00402988	0.0375314
0	0.159559	0.158061	0.0728476	0.112414	0.0257563	0.106976	0.0505653	0.0196482	0.0149896	0.00859278	0.014852	0.147606	0.193344	0.248184	0.115078	0.0135311	0.0229517	0.0147905	0.0140576
0	0.146959	0.0835976	0.03498	0.0630631	0.0053575	0.0145882	0.0451985	0.00126505	0.00420788	0.00018644	0.00036424	0.205834	0.0338284	0.0328158	0.00404952	0.00876111	0.00884101	0.00280734	0.00436247
1	0.288987	0.251431	0.416625	0.24177	0.399544	0.533511	0.587854	0.0546297	0.0292363	0.0476724	0.0816295	0.441546	0.18616	0.728067	0.540219	0.637425	0.349472	0.881632	0.549704
0	0.169118	0.121199	0.03498	0.0699651	0.0113467	0.0157262	0.0478612	0.00443018	0.0191508	0.00173729	0.000934427	0.119363	0.0513365	0.0292283	0.0143563	0.00447973	0.0158653	0.00455391	0.00732038
0	0.151956	0.186853	0.184496	0.0740199	0.0189905	0.311379	0.0708629	0.00483647	0.00802105	0.00151925	0.00025854	0.160077	0.0935601	0.246704	0.0330796	0.105894	0.00767345	0.0938383	0.00457391
1	0.280127	0.0420833	0.594009	0.217368	0.429458	0.376014	0.515254	0.848689	0.456501	0.971298	0.219169	0.386619	0.355223	0.364221	0.418606	0.750915	0.521897	0.610804	0.487692
0	0.267491	0.0383219	0.17245	0.0863195	0.27283	0.0745393	0.0705638	0.637233	0.408318	0.00449717	0.00484597	0.123927	0.149193	0.0226939	0.0217188	0.384593	0.277066	0.0697254	0.0300855
0	0.184284	0.121199	0.0691871	0.0874591	0.00635198	0.047924	0.0482503	0.00626565	0.0255699	0.000366345	0.000145853	0.159597	0.088975	0.0286247	0.00711234	0.0277904	0.0214003	0.0188769	0.00509708
0	0.77814	0.293194	0.0691871	0.885639	0.860922	0.144531	0.857264	0.00819527	0.244951	0.00064497	0.106748	0.16557	0.70077	0.0932281	0.568926	0.00563534	0.118798	0.00528344	0.351834
0	0.160461	0.171638	0.0419022	0.095265	0.0227653	0.112615	0.0459482	0.00471043	0.0022964	0.0019006	0.000215452	0.179996	0.0379289	0.118958	0.0137187	0.100168	0.0597934	0.423083	0.0590722
1	0.177119	0.193895	0.416625	0.155155	0.300411	0.533511	0.51482	0.304572	0.134519	0.698691	0.319239	0.193742	0.0681966	0.380868	0.196451	0.063679	0.0191635	0.119863	0.055444
0	0.356796	0.0584655	0.17245	0.181562	0.561961	0.0509273	0.375953	0.0492969	0.0387028	0.0021806	0.000825635	0.145414	0.147185	0.0197176	0.0363656	0.222442	0.145968	0.0851672	0.097411
0	0.203147	0.0747369	0.155713	0.089831	0.15029	0.0866579	0.0759377	0.0161998	0.0175728	0.00176877	0.00335734	0.164156	0.0756816	0.0610876	0.0311193	0.0312015	0.101129	0.0610237	0.0390223
1	0.261841	0.135716	0.416625	0.294875	0.4779	0.512688	0.442022	0.974199	0.943057	0.658767	0.966187	0.321562	0.441494	0.319129	0.36959	0.116322	0.199426	0.182794	0.30136
0	0.208266	0.220778	0.0448266	0.248963	0.0585879	0.248185	0.294006	0.00634964	0.00588526	0.0383441	0.00247815	0.185146	0.0661254	0.238775	0.0999948	0.0261682	0.0243879	0.0472181	0.0606708
0	0.177119	0.0488141	0.139456	0.0872588	0.0537683	0.103071	0.0653728	0.00320904	0.0114279	0.00039847	0.000119888	0.169381	0.0520544	0.0319789	0.00700999	0.623212	0.390318	0.782495	0.413378
1	0.71728	0.0393122	0.315074	0.534781	0.821165	0.137936	0.507479	0.972288	0.927769	0.874379	0.994852	0.302953	0.807143	0.121312	0.629362	0.605394	0.651307	0.457331	0.63351
0	0.146959	0.0768354	0.03498	0.0630631	0.00531407	0.0151094	0.0451985	0.00131583	0.00534206	4.42631e-05	7.01999e-05	0.264066	0.0504917	0.0606724	0.00471802	0.0162316	0.00693907	0.00294801	0.00276269
0	0.151956	0.0937966	0.267666	0.0630631	0.0343106	0.223976	0.0750838	0.0437246	0.025868	0.00954982	0.00518939	0.160916	0.0379289	0.0280333	0.0072762	0.0899545	0.0424278	0.0201916	0.0148564
0	0.160461	0.256342	0.416625	0.0876937	0.127285	0.592476	0.213557	0.0523245	0.0678289	0.020488	0.0369735	0.366274	0.162815	0.715702	0.0848941	0.322911	0.0622983	0.218804	0.218685
0	0.288987	0.0517932	0.472902	0.132397	0.205893	0.0784665	0.114677	0.123145	0.143765	0.0389666	0.00377742	0.194531	0.0900371	0.07512	0.0451676	0.496372	0.152343	0.120812	0.085183
0	0.146959	0.0620899	0.104708	0.0630631	0.00733224	0.0596145	0.0546987	0.00373117	0.00152102	0.00172772	4.61455e-05	0.131008	0.0338284	0.0330211	0.0033688	0.0243021	0.0105924	0.0111938	0.00331683
0	0.268477	0.15552	0.0691871	0.125515	0.117467	0.039098	0.10016	0.00293951	0.0320798	0.000616393	0.000638038	0.125162	0.090884	0.0498791	0.0592823	0.297159	0.557686	0.377551	0.666881
0	0.151956	0.083599	0.1653	0.0630631	0.0078033	0.258761	0.0455393	0.014039	0.00941764	0.00549161	0.000186821	0.356517	0.0641125	0.193649	0.0190079	0.0111842	0.0123061	0.0113487	0.00407824
1	0.455708	0.135716	0.346264	0.447656	0.836289	0.576453	0.78466	0.148494	0.167442	0.149652	0.0744727	0.387012	0.611374	0.622294	0.874118	0.166102	0.449002	0.233579	0.332442
0	0.146959	0.166178	0.17245	0.0653402	0.00812366	0.288924	0.0678579	0.0566759	0.00469155	0.0322417	0.000129319	0.317342	0.0350429	0.517576	0.00583772	0.012816	0.00645264	0.0086705	0.0031873
0	0.356796	0.184971	0.0691871	0.268504	0.101269	0.0331602	0.107113	0.00761165	0.0458691	0.00200006	0.00352114	0.185289	0.423218	0.0611697	0.12872	0.549257	0.504389	0.0356294	0.200813
0	0.146959	0.0419287	0.0691871	0.0630631	0.00715141	0.0183804	0.0451985	0.00136074	0.00165988	0.000188403	6.16512e-06	0.119363	0.0338284	0.016931	0.00290515	0.038778	0.00580271	0.00709514	0.00224712
0	0.227361	0.0533986	0.137788	0.0925134	0.0221696	0.0332746	0.0482503	0.0037892	0.00658032	4.34454e-05	5.33084e-05	0.187795	0.115682	0.067696	0.0233219	0.344507	0.0396891	0.00995472	0.0210155
0	0.227024	0.223569	0.121827	0.07021	0.0518528	0.01255	0.0613725	0.0109361	0.00709326	0.000448793	0.000116232	0.285708	0.17806	0.0233159	0.00809269	0.146874	0.0891307	0.02918	0.011108
0	0.150555	0.0591569	0.068707	0.0662698	0.00671979	0.070379	0.0451985	0.00292174	0.0048828	0.000526175	0.000170261	0.152481	0.0860704	0.141543	0.0199744	0.00918355	0.0157744	0.00296085	0.00756226
1	0.645147	0.0929254	0.0691871	0.465404	0.483316	0.047924	0.116636	0.0199558	0.177708	0.021274	0.0166697	0.170598	0.633691	0.0402147	0.0940355	0.164184	0.622268	0.060184	0.155533
0	0.146959	0.100573	0.106419	0.0630631	0.00554686	0.0281597	0.0451985	0.00141561	0.00100057	0.000759738	3.49952e-05	0.119363	0.0338284	0.0175092	0.00399956	0.0225251	0.00829357	0.00327184	0.0023433
0	0.20445	0.0824734	0.108906	0.0662897	0.0382788	0.104687	0.0841142	0.0308714	0.0774731	0.101148	0.0165573	0.131008	0.0679695	0.0309618	0.0168938	0.0421754	0.0470828	0.103325	0.0373858
0	0.280127	0.0824734	0.0691871	0.242917	0.0995289	0.0331602	0.128522	0.00848312	0.00229323	0.00109511	0.000210272	0.170747	0.128708	0.102201	0.0847379	0.541178	0.448063	0.847489	0.237486
0	0.267491	0.0687391	0.03498	0.10861	0.0381679	0.0242215	0.0662534	0.0167049	0.0245866	0.0103236	0.000967686	0.279261	0.142609	0.103259	0.0393233	0.193524	0.18572	0.0783053	0.0872018
1	0.471163	0.310404	0.17245	0.745083	0.719908	0.249624	0.726265	0.485927	0.771462	0.841412	0.960984	0.164156	0.52723	0.152417	0.842451	0.596529	0.773571	0.805825	0.894711
0	0.200048	0.0488141	0.0412358	0.125736	0.0774076	0.0300322	0.114677	0.0870088	0.0890355	0.109593	0.00970417	0.222942	0.259227	0.098757	0.109422	0.152987	0.051977	0.0179237	0.0189672
0	0.280127	0.0831765	0.104708	0.242917	0.192647	0.143335	0.128522	0.156148	0.1187	0.111383	0.0514585	0.131008	0.103846	0.0405131	0.0622577	0.575169	0.474845	0.737545	0.235304
0	0.146959	0.16846	0.17245	0.0708263	0.00842245	0.251934	0.0741309	0.00327278	0.00122469	0.00167438	0.000722843	0.233648	0.039453	0.195095	0.0151268	0.163426	0.0768608	0.155168	0.0407531
0	0.146959	0.331735	0.132578	0.0653402	0.00916122	0.227858	0.0756354	0.040485	0.00883716	0.0191179	0.00018888	0.132417	0.0338284	0.0281077	0.00397686	0.018879	0.0167427	0.00443534	0.00959214
0	0.403623	0.136303	0.03498	0.201384	0.0609067	0.0585574	0.137728	0.119175	0.0768498	0.0100161	0.0530916	0.416609	0.653859	0.446934	0.717829	0.0824556	0.104353	0.0985229	0.0991053
0	0.198641	0.11465	0.17245	0.102869	0.120329	0.113868	0.0861652	0.0118342	0.0137009	0.0169895	0.00304259	0.4492	0.275045	0.557164	0.323219	0.0300189	0.0198942	0.00734069	0.0148647
0	0.159559	0.282678	0.0691871	0.0894412	0.0257563	0.271068	0.0551479	0.00252102	0.0153646	0.00122856	0.00635794	0.160077	0.0925715	0.214525	0.0784725	0.00809723	0.0262449	0.0149819	0.0177923
0	0.146959	0.105155	0.03973	0.0630631	0.00470674	0.0608927	0.0451985	0.000550532	0.00109181	0.000373688	1.09424e-05	0.119363	0.0338284	0.0309325	0.0024154	0.00841232	0.0080006	0.00333349	0.00229248
0	0.151956	0.0852884	0.0691871	0.0630631	0.00807926	0.0405584	0.0455393	0.0267695	0.00850045	0.000298782	4.05911e-05	0.135916	0.0379289	0.0287996	0.00517129	0.0245544	0.0197908	0.0185553	0.0024979
0	0.150555	0.204955	0.0691871	0.0683482	0.00773433	0.115787	0.0451985	0.000669003	0.00259426	7.49316e-05	1.5559e-05	0.125162	0.03477	0.0569563	0.00273504	0.00847939	0.0054659	0.0076308	0.00629225
0	0.160461	0.117969	0.17245	0.0630631	0.0135672	0.174	0.0524069	0.0157052	0.00222385	0.00474385	0.000231735	0.138219	0.0379289	0.0559819	0.0086238	0.103985	0.0217182	0.0761544	0.0255788
0	0.155892	0.0883621	0.03498	0.0647367	0.00714968	0.0159033	0.0465554	0.00142895	0.0239546	0.00142505	0.000112044	0.149068	0.0636163	0.0172967	0.00530395	0.0440714	0.0329464	0.0149028	0.00604797
0	0.146959	0.114174	0.0691871	0.0630631	0.00961268	0.0786635	0.0451985	0.0191808	0.0064264	0.00211367	0.000428896	0.126638	0.0338284	0.0328676	0.00618434	0.0148405	0.024494	0.00561181	0.0441553
1	0.561952	0.406091	0.0691871	0.882929	0.446061	0.254644	0.864354	0.366866	0.866672	0.90294	0.973746	0.164156	0.643449	0.447413	0.935263	0.610828	0.885307	0.907396	0.983496
1	0.277716	0.441643	0.132578	0.656474	0.214122	0.400849	0.57132	0.781879	0.600778	0.972961	0.925618	0.267418	0.163745	0.582036	0.45665	0.841455	0.791744	0.93676	0.833643
1	0.250755	0.0517932	0.416625	0.169436	0.412517	0.147778	0.258673	0.233252	0.326413	0.034595	0.074006	0.181675	0.209959	0.161638	0.153919	0.737804	0.599465	0.162546	0.511455
0	0.151956	0.255247	0.17245	0.0805149	0.0123211	0.249624	0.0683572	0.0288545	0.0048067	0.0263818	0.000641517	0.134268	0.0379289	0.0931733	0.00495445	0.0382653	0.00904568	0.0392044	0.00652433
0	0.155892	0.228924	0.155713	0.0647367	0.0211848	0.106708	0.0485237	0.429131	0.145332	0.13692	0.0260865	0.218681	0.0508904	0.11082	0.0344897	0.0228347	0.0214558	0.0134281	0.0106533
1	0.290643	0.0556146	0.0691871	0.228469	0.143847	0.0238252	0.175942	0.76325	0.233835	0.713245	0.479563	0.285397	0.118157	0.15106	0.111498	0.634536	0.396573	0.347896	0.181948
0	0.151956	0.169729	0.0728476	0.0630631	0.00505847	0.047924	0.0455393	0.000410217	0.000799198	2.79955e-05	2.45672e-05	0.131008	0.0379289	0.0354001	0.00503105	0.0111394	0.0050592	0.00125892	0.00374133
1	0.695619	0.0812016	0.416625	0.71488	0.921564	0.261314	0.832509	0.00935913	0.55544	0.0173935	0.189698	0.224695	0.8291	0.115436	0.359666	0.224166	0.926959	0.0938656	0.770411
0	0.261841	0.0824734	0.0692733	0.240136	0.0468289	0.0329839	0.0588301	0.00916473	0.0544853	0.00929648	0.0107333	0.170635	0.0836456	0.0580976	0.116394	0.0475816	0.0529257	0.0184803	0.0373186
0	0.146959	0.101635	0.0659818	0.0630631	0.00694193	0.0487153	0.0451985	0.000604676	0.00109137	2.81656e-05	7.21111e-05	0.1482	0.0338284	0.0441737	0.00404874	0.00527055	0.00636516	0.00284814	0.0027036
0	0.166112	0.284865	0.0691871	0.110021	0.0233996	0.0441108	0.0566275	0.0151257	0.0166171	0.00276591	0.00311371	0.1482	0.123897	0.105179	0.0501053	0.00791707	0.0204455	0.00361936	0.0182136
0	0.227024	0.310404	0.411436	0.313905	0.269702	0.580516	0.314355	0.0141346	0.0432047	0.010695	0.00437103	0.187896	0.0872345	0.169507	0.209468	0.166487	0.0973769	0.55072	0.357267
0	0.2549	0.136303	0.0691871	0.21281	0.085399	0.0631857	0.122098	0.0212844	0.0526158	0.0062074	0.0124367	0.1482	0.13703	0.0947248	0.0997906	0.0790395	0.0890009	0.0910148	0.105333
0	0.332383	0.013779	0.188864	0.119596	0.250264	0.00641419	0.105577	0.00463778	0.0318362	0.000201029	0.00132382	0.164156	0.199498	0.0254386	0.0629908	0.334139	0.479804	0.0245851	0.111232
0	0.228487	0.159579	0.391456	0.241152	0.423513	0.516437	0.579129	0.108206	0.252646	0.240816	0.277797	0.148631	0.201754	0.195898	0.356511	0.274728	0.223049	0.257806	0.277157
1	0.784695	0.406091	0.201802	0.906371	0.903278	0.430103	0.920147	0.0342093	0.731662	0.154613	0.974413	0.279494	0.870949	0.557782	0.945904	0.374008	0.752985	0.47712	0.831788
0	0.290643	0.0420833	0.192752	0.215099	0.270816	0.0520661	0.333915	0.17361	0.0692299	0.0558494	0.041403	0.22853	0.13628	0.329023	0.397834	0.018633	0.0448096	0.0110465	0.00681819
0	0.177119	0.114174	0.291286	0.128778	0.0589561	0.173097	0.10481	0.0450089	0.0487299	0.0779675	0.00204643	0.158612	0.0792321	0.0931509	0.0661151	0.0416061	0.0344607	0.0827123	0.0588793
0	0.169118	0.056569	0.0691871	0.0699651	0.0201222	0.0238252	0.0478612	0.00644583	0.0200571	0.000173416	9.08021e-05	0.163106	0.0710315	0.0856705	0.0192282	0.0420241	0.0804689	0.00814177	0.00879957
0	0.159559	0.0784124	0.0691871	0.0817143	0.0257563	0.0405584	0.0551479	0.00237515	0.0225145	0.000733804	0.00137356	0.164156	0.0590556	0.0592396	0.0276282	0.00874422	0.0141749	0.00268713	0.0110316
0	0.177119	0.387107	0.0724611	0.545662	0.0324675	0.119381	0.249312	0.3068	0.409616	0.70678	0.569245	0.178129	0.0891005	0.404008	0.442466	0.185174	0.096081	0.591021	0.37069
1	0.713504	0.308944	0.0691871	0.906371	0.676268	0.139893	0.832619	0.297081	0.707753	0.890742	0.992019	0.194076	0.78358	0.12876	0.835755	0.518838	0.962097	0.88553	0.920707
0	0.159559	0.0727141	0.17245	0.0694848	0.0818524	0.101546	0.129816	0.0641979	0.0215691	0.00552454	0.0403112	0.159597	0.0560037	0.0794075	0.0325944	0.0853666	0.131901	0.0571145	0.0487678
0	0.146959	0.094914	0.0691871	0.0630631	0.00470674	0.0530423	0.0451985	0.00221774	0.00738149	0.000597309	9.92595e-06	0.123927	0.0338284	0.0225156	0.00505417	0.00453502	0.00614697	0.0032929	0.00323384
0	0.185715	0.154052	0.391456	0.0662897	0.164997	0.574519	0.137123	0.095545	0.137372	0.0470105	0.0337515	0.236544	0.0706749	0.140294	0.0294829	0.433758	0.174874	0.418383	0.140606
0	0.4555	0.0667165	0.621534	0.236456	0.774116	0.219792	0.531168	0.00172758	0.0716918	0.000387719	0.0106882	0.27768	0.617838	0.108622	0.369403	0.0897251	0.620392	0.0528937	0.378957
0	0.150555	0.056916	0.0691871	0.0662698	0.0104149	0.0281597	0.0451985	0.0131159	0.0102583	0.00210127	0.00107273	0.131008	0.03477	0.0507839	0.00932673	0.0176557	0.0219618	0.00486601	0.0217198
0	0.326283	0.176271	0.155713	0.213613	0.22821	0.138492	0.0718481	0.0250706	0.0375267	0.0118232	0.0326413	0.168389	0.592059	0.22951	0.316637	0.0158281	0.0480213	0.00428439	0.0347079
0	0.151956	0.138537	0.17245	0.0740199	0.0360653	0.247639	0.0683572	0.00187903	0.00118401	0.0164389	5.37029e-05	0.119363	0.0379289	0.0229452	0.00296237	0.0168131	0.00625463	0.00937647	0.0030199
0	0.184284	0.612436	0.0691871	0.399688	0.0101469	0.488872	0.153557	0.04655	0.00545092	0.238628	0.213226	0.186963	0.061034	0.2767	0.0323086	0.241999	0.0122946	0.470089	0.0301424
0	0.403623	0.100573	0.0691871	0.139185	0.249751	0.0281597	0.105577	0.00444267	0.042836	0.000939338	0.000931418	0.124585	0.0561831	0.0223557	0.0184671	0.0448976	0.0518512	0.0112639	0.021566
0	0.326283	0.169729	0.0691871	0.195129	0.158606	0.047924	0.0685887	0.0140618	0.143951	0.00134678	0.0193178	0.165222	0.0812828	0.0264423	0.0219313	0.270375	0.669012	0.0512533	0.57551
0	0.169118	0.0485382	0.0691871	0.0699651	0.0201222	0.0281597	0.0478612	0.0262673	0.0189942	0.00161765	0.000789756	0.150564	0.0532698	0.0450825	0.0103032	0.0552195	0.0563086	0.0149496	0.0123342
0	0.2549	0.0784124	0.121827	0.161978	0.085399	0.0741286	0.0755355	0.00185889	0.00345799	0.000978078	0.000268596	0.227859	0.124084	0.153497	0.0277175	0.758753	0.331721	0.246787	0.108487
0	0.150555	0.308944	0.0691871	0.093565	0.00847888	0.139893	0.0480621	0.0130731	0.0101492	0.0104287	0.00729014	0.1292	0.0452556	0.17533	0.0899527	0.00807165	0.0054659	0.0165427	0.00652549
0	0.169118	0.590527	0.0691871	0.182184	0.0201222	0.247752	0.0977322	0.763657	0.257993	0.908622	0.654199	0.192946	0.12808	0.354791	0.336032	0.0142793	0.0202814	0.0144993	0.0202517
0	0.277716	0.0764377	0.17245	0.201975	0.220317	0.101487	0.220046	0.378756	0.101437	0.124704	0.0923559	0.138553	0.250426	0.175933	0.0877236	0.207719	0.264305	0.176517	0.0803373
0	0.17353	0.228924	0.169432	0.0881071	0.0628462	0.265739	0.104226	0.329886	0.325635	0.458989	0.0823672	0.302953	0.142527	0.169549	0.0804005	0.0266075	0.0218717	0.0357288	0.0155679
1	0.159559	0.0824734	0.416625	0.0817143	0.215667	0.543522	0.396826	0.0146378	0.0164473	0.0051824	0.00428789	0.271811	0.409928	0.207582	0.102154	0.231824	0.151077	0.0363863	0.0759372
0	0.203147	0.0743706	0.0691871	0.07021	0.0442941	0.0170813	0.0548531	0.0047544	0.0153038	7.13535e-05	0.000422922	0.209854	0.0828915	0.0639659	0.0211183	0.0796246	0.0860059	0.0213149	0.00807147
0	0.326283	0.105155	0.416625	0.298516	0.423554	0.346546	0.430251	0.0624048	0.391461	0.13638	0.618688	0.164258	0.136506	0.0939264	0.174518	0.0416426	0.0580394	0.0454958	0.0570422
0	0.155892	0.204955	0.0691871	0.0647367	0.0148203	0.115787	0.0465554	0.00152137	0.00361709	0.000944108	7.95349e-05	0.1482	0.0465021	0.0759243	0.0295806	0.06464	0.0202457	0.0897356	0.0170098
0	0.146959	0.0517932	0.0691871	0.0630631	0.00594	0.0279999	0.0451985	0.00418523	0.001444	0.000766311	4.02398e-05	0.178154	0.0338284	0.0525415	0.00375847	0.0489472	0.00609283	0.0323563	0.00362577
0	0.146959	0.094914	0.0659818	0.0630631	0.00470674	0.0257666	0.0451985	0.00177065	0.00272355	0.000528874	0.00043758	0.18083	0.0338284	0.0557374	0.00357599	0.0155481	0.00635544	0.00307001	0.00246508
0	0.24559	0.0464964	0.0691871	0.132397	0.125505	0.0238252	0.114677	0.00820503	0.0410782	0.000501384	0.000144942	0.121079	0.164403	0.0432441	0.0478196	0.0408324	0.175628	0.0113635	0.0423245
0	0.290643	0.094914	0.157982	0.242917	0.290925	0.160124	0.253504	0.988657	0.168057	0.913483	0.277168	0.324902	0.203568	0.545694	0.204122	0.543636	0.163983	0.392573	0.178899
0	0.250755	0.122433	0.03498	0.193073	0.036815	0.0257666	0.0968868	0.0440543	0.0935208	0.00697003	0.00378475	0.131008	0.0992236	0.0282914	0.0260243	0.31752	0.294107	0.108214	0.125947
0	0.150555	0.210223	0.0691871	0.0683482	0.00734925	0.132336	0.0451985	0.00186655	0.0438178	0.000235421	0.000511466	0.125162	0.0352795	0.0600985	0.00549916	0.0378393	0.0124739	0.0151135	0.00817789
0	0.290643	0.281098	0.0781711	0.305189	0.132861	0.0853851	0.190642	0.0132973	0.0484227	0.0246059	0.0292568	0.1482	0.107566	0.154605	0.060048	0.700274	0.179653	0.740851	0.466196
0	0.2549	0.176271	0.121827	0.21281	0.085399	0.0742297	0.122098	0.0425049	0.0738798	0.616091	0.0269153	0.138981	0.159841	0.0504144	0.277281	0.00621438	0.0124765	0.00511166	0.00888183
0	0.203147	0.0929254	0.104708	0.089831	0.0488471	0.0762514	0.0676199	0.0197852	0.0326564	0.00946585	0.00184668	0.394645	0.175928	0.125467	0.0617965	0.0477975	0.154937	0.010617	0.0147774
0	0.566916	0.148315	0.346264	0.488245	0.879579	0.348878	0.561593	0.884212	0.86782	0.752076	0.984399	0.22327	0.808308	0.0970375	0.595937	0.214922	0.726616	0.141083	0.235102
0	0.150555	0.150965	0.255906	0.0973846	0.191015	0.803054	0.382058	0.709819	0.221176	0.888005	0.161913	0.136227	0.03477	0.0676519	0.00798085	0.386096	0.0785465	0.417996	0.454927
0	0.205	0.0764377	0.17245	0.0900293	0.164679	0.113868	0.129899	0.051446	0.0615044	0.035587	0.00875692	0.184536	0.195668	0.159076	0.179079	0.0119579	0.0270503	0.00265773	0.00507879
0	0.146959	0.05038	0.03498	0.0630631	0.00618388	0.0159033	0.0451985	0.00319125	0.00203797	0.000286706	0.00044231	0.131859	0.0380916	0.0283353	0.00536249	0.0408615	0.014564	0.0231454	0.0199078
0	0.151956	0.0724466	0.0691871	0.0630631	0.00594	0.0279999	0.0455393	0.000614621	0.0180348	0.000411053	6.83414e-06	0.381259	0.0379289	0.229176	0.0137527	0.118621	0.042158	0.0471715	0.0337841
1	0.548819	0.136303	0.121827	0.584892	0.534017	0.0613849	0.346003	0.574525	0.891201	0.637884	0.962681	0.361934	0.370457	0.269276	0.447316	0.3	0.310116	0.28751	0.554629
0	0.267491	0.0228363	0.0691871	0.0863195	0.085399	0.0208633	0.0613725	0.0427175	0.0870479	0.0310323	0.00296328	0.335265	0.422123	0.114085	0.0675084	0.596612	0.15338	0.166247	0.0231174
0	0.535515	0.218503	0.068707	0.68413	0.1787	0.0358089	0.337426	0.00157761	0.0558823	0.00269664	0.0072437	0.147401	0.699287	0.0970367	0.455734	0.0211598	0.0491938	0.0600827	0.569245
0	0.155892	0.0883986	0.121827	0.0647367	0.0154116	0.0285502	0.0465554	0.00687682	0.00366864	0.000160256	0.000127647	0.144069	0.043107	0.0445229	0.00534417	0.018148	0.0573018	0.00606646	0.00620861
0	0.146959	0.013779	0.442226	0.0630631	0.0295722	0.113997	0.079534	0.0119859	0.0825501	0.00496719	0.00156862	0.279261	0.039453	0.0477455	0.00369139	0.132603	0.0280558	0.0271766	0.00888653
0	0.24559	0.387107	0.17245	0.656474	0.231959	0.414586	0.668261	0.0129767	0.0111657	0.0203259	0.00769993	0.208954	0.11858	0.485552	0.281981	0.2344	0.0909752	0.592997	0.647047
1	0.327969	0.23941	0.870917	0.212914	0.681125	0.883325	0.627718	0.175169	0.635454	0.130812	0.573902	0.125162	0.152571	0.0877057	0.257399	0.203459	0.3617	0.536122	0.216345
1	0.2549	0.205018	0.0691871	0.281549	0.085399	0.103874	0.204209	0.0581695	0.166395	0.765622	0.059823	0.31265	0.120798	0.360703	0.148291	0.258619	0.176156	0.734571	0.297031
0	0.146959	0.0393122	0.104708	0.0630631	0.0124124	0.0488784	0.0546987	0.000706307	0.00304522	0.00050265	4.03781e-05	0.119363	0.0338284	0.0203097	0.00440825	0.106209	0.00962949	0.0517713	0.0108011
0	0.150555	0.232755	0.0691871	0.0750276	0.00483727	0.228694	0.0456046	0.00402305	0.00226124	0.00119032	0.000628836	0.226695	0.0460649	0.45589	0.0139553	0.00578803	0.00712005	0.00399253	0.00408157
0	0.508525	0.0227809	0.0659766	0.180401	0.100348	0.0159501	0.100098	0.0579254	0.366459	0.000329727	0.00888696	0.1292	0.586473	0.10746	0.555811	0.523356	0.83445	0.126862	0.387104
0	0.146959	0.5177	0.416625	0.0708263	0.107084	0.823337	0.382972	0.00968772	0.00856319	0.539991	0.0211474	0.1482	0.0338284	0.192886	0.00518471	0.0173981	0.0050592	0.0108199	0.004848
0	0.160461	0.176687	0.0691871	0.0630631	0.0227653	0.0950289	0.0455393	0.0199732	0.00898846	0.00122431	0.000230506	0.168491	0.0379289	0.0802426	0.0107517	0.100445	0.0342208	0.0205231	0.0264688
0	0.198641	0.0228363	0.0691871	0.0685933	0.055887	0.0208633	0.0560387	0.0361754	0.0363683	0.0130363	0.00137345	0.138252	0.0516475	0.0230555	0.00872674	0.0382184	0.123757	0.00805748	0.0208906
0	0.227361	0.232755	0.416625	0.216756	0.429818	0.543963	0.565743	0.0595379	0.118704	0.19859	0.0184603	0.27709	0.173248	0.187015	0.112138	0.284508	0.0622996	0.601559	0.201081
0	0.198641	0.334807	0.0279158	0.514291	0.034846	0.0530899	0.156811	0.105481	0.0485023	0.428035	0.0739682	0.1482	0.0585267	0.185199	0.199708	0.0580473	0.0432401	0.13802	0.0144636
0	0.169118	0.176687	0.152957	0.0772956	0.072862	0.316473	0.0963425	0.0539869	0.0211115	0.0382514	0.00470659	0.345631	0.120915	0.0907182	0.0908436	0.00596489	0.0151958	0.00965176	0.00631795
1	0.660823	0.360049	0.0691871	0.803269	0.658696	0.101501	0.61637	0.145258	0.744861	0.153028	0.89657	0.405352	0.869586	0.787471	0.923733	0.404915	0.778936	0.848554	0.979078
0	0.150555	0.197795	0.0691871	0.0973846	0.00773433	0.101501	0.0456046	0.0361766	0.0832433	0.00246819	0.141027	0.125162	0.03477	0.0404456	0.0152894	0.0944707	0.0550339	0.108118	0.163099
0	0.146959	0.0130456	0.0691871	0.0630631	0.00666241	0.00597359	0.0451985	0.000787554	0.001115	3.66079e-05	5.48078e-05	0.131008	0.0338284	0.0136258	0.00294495	0.185531	0.00917389	0.01586	0.00406731
0	0.227024	0.186853	0.0691871	0.257053	0.0518528	0.0683794	0.144838	0.682428	0.345156	0.436066	0.391664	0.22839	0.105549	0.24433	0.150481	0.0403256	0.044261	0.0318177	0.0305721
0	0.146959	0.0824734	0.0691871	0.0630631	0.00554686	0.0331602	0.0451985	0.00334298	0.00123771	0.000512002	3.03119e-05	0.119363	0.0338284	0.0208862	0.00339925	0.0399783	0.0117676	0.0117207	0.00338595
0	0.185715	0.0419287	0.0691871	0.0662897	0.0320955	0.0183804	0.0469059	0.245793	0.178443	0.00405707	0.00574304	0.164156	0.0612509	0.0372553	0.0162892	0.123081	0.04804	0.0203969	0.0179748
0	0.25557	0.136209	0.0691871	0.168248	0.073545	0.0432625	0.122098	0.00808086	0.0116838	0.00209853	0.00240601	0.140985	0.108112	0.0869655	0.0638669	0.314484	0.125439	0.145831	0.0444486
0	0.146959	0.406091	0.0691871	0.0708263	0.00798244	0.254644	0.0675237	0.00772674	0.00549385	0.0433687	0.000339175	0.160916	0.0380916	0.302506	0.131994	0.00527734	0.00852591	0.0123137	0.0103368
0	0.208467	0.0228363	0.0691871	0.095518	0.0542221	0.0208633	0.0685299	0.382761	0.0440109	0.00152026	0.000338739	0.144069	0.0862761	0.028022	0.032264	0.0667419	0.0542061	0.00541104	0.0136279
0	0.467938	0.0974684	0.0724611	0.421469	0.394075	0.0587939	0.303686	0.00762722	0.141477	0.00511515	0.123577	0.138252	0.235515	0.066411	0.165347	0.0487192	0.138417	0.0170186	0.0940639
0	0.203147	0.204955	0.03498	0.26463	0.0441405	0.105426	0.102033	0.00874749	0.0553526	0.00836001	0.00390231	0.258881	0.157658	0.0928936	0.0894925	0.0056901	0.0118204	0.00626615	0.00853428
1	0.508525	0.311124	0.0691871	0.353079	0.204154	0.166322	0.225412	0.0188491	0.216242	0.0164557	0.656439	0.147401	0.203134	0.19481	0.174968	0.429136	0.708459	0.148223	0.669614
0	0.146959	0.056916	0.0691871	0.0630631	0.00798244	0.0281597	0.0451985	0.00878517	0.00583493	0.00235682	0.0001395	0.260538	0.0346473	0.100909	0.00718063	0.0173325	0.014726	0.00443552	0.00835682
1	0.471163	0.362557	0.0691871	0.705729	0.240744	0.212752	0.567004	0.496188	0.792081	0.8957	0.989622	0.131008	0.252881	0.182637	0.295167	0.155532	0.218907	0.460927	0.175858
0	0.150555	0.176687	0.0691871	0.0853875	0.00847888	0.0950289	0.0451985	0.0044601	0.00279548	0.00615097	0.000133424	0.132228	0.0352795	0.0433284	0.00710529	0.00756725	0.0070613	0.00397127	0.00919676
0	0.146959	0.094914	0.17245	0.0630631	0.00864002	0.0872123	0.0461509	0.000909005	0.000880413	9.41557e-05	5.958e-05	0.159597	0.0338284	0.0608101	0.00531208	0.00555706	0.00516555	0.00470436	0.00292786
0	0.208467	0.0227809	0.0691871	0.095518	0.0542221	0.00750588	0.0685299	0.0120956	0.010129	0.000291882	0.000189358	0.135916	0.0709951	0.0155146	0.0149217	0.00706622	0.030618	0.00712282	0.00530354
0	0.548819	0.0674083	0.454577	0.327811	0.829984	0.265177	0.42886	0.0260318	0.615776	0.0203316	0.0473873	0.423671	0.224013	0.19502	0.198902	0.279184	0.479973	0.24363	0.134327
0	0.203147	0.0227809	0.121827	0.07021	0.0678375	0.00844326	0.0548531	0.461444	0.334031	0.17607	0.0212805	0.316054	0.135523	0.148521	0.0103608	0.109133	0.0608986	0.00992379	0.0128689
0	0.146959	0.0517932	0.0769637	0.0630631	0.00724551	0.0469736	0.0451985	9.7317e-05	0.000889947	5.83974e-05	1.03779e-05	0.129245	0.0338284	0.0233517	0.00370347	0.0194405	0.00645264	0.0047667	0.00225962
0	0.146959	0.013779	0.0691871	0.0630631	0.00505847	0.00652315	0.0451985	0.00051132	0.000644838	4.37444e-05	3.8297e-06	0.150114	0.0338284	0.0175688	0.00437531	0.0106239	0.0100222	0.0047106	0.0023474
1	0.2549	0.122433	0.17245	0.179729	0.232767	0.101487	0.220046	0.504894	0.289751	0.259053	0.0531228	0.396972	0.347643	0.388319	0.288693	0.31464	0.143204	0.141549	0.0328399
0	0.20445	0.0130456	0.0691871	0.0662897	0.0320955	0.00597359	0.0469059	0.021629	0.0105198	0.000378788	0.000314005	0.155749	0.075805	0.0189632	0.0144506	0.0292176	0.0120746	0.00257557	0.00573706
1	0.24559	0.21872	0.201802	0.281549	0.0804335	0.236393	0.173099	0.0151165	0.0215477	0.417366	0.00737175	0.160259	0.0817537	0.366693	0.148755	0.0157811	0.0281677	0.0540571	0.0308933
0	0.227024	0.16256	0.03973	0.187607	0.088093	0.0786635	0.20142	0.511787	0.576907	0.821703	0.500437	0.163318	0.117343	0.1036	0.0805568	0.040902	0.0879325	0.0479155	0.116399
0	0.150555	0.105155	0.03498	0.0853875	0.00987819	0.0551377	0.0451985	0.00138581	0.0174133	0.00031614	0.00354563	0.142021	0.03477	0.0890938	0.0158719	0.00787577	0.0155405	0.0037056	0.0120932
0	0.160461	0.0667165	0.0691871	0.0630631	0.0113937	0.0238252	0.0455393	0.0106072	0.0134407	0.000695059	0.000272377	0.363936	0.0913548	0.274379	0.0212016	0.00577583	0.00860272	0.0011309	0.00623187
0	0.151956	0.105155	0.0691871	0.0630631	0.00807926	0.0608927	0.0455393	0.0065531	0.0098928	0.00401604	0.00073018	0.137498	0.0379289	0.0506784	0.00489358	0.016142	0.00584683	0.0151947	0.00291977
0	0.150555	0.282678	0.03498	0.0853875	0.00677462	0.255363	0.0451985	0.0247602	0.0660435	0.0079074	0.00786848	0.149068	0.0369716	0.0435521	0.0106715	0.00461648	0.0189936	0.00382501	0.0171818
0	0.155892	0.0824734	0.416625	0.0647367	0.211826	0.304202	0.125896	0.00402349	0.0148404	0.00280415	0.00113955	0.155749	0.0464027	0.0645828	0.0189117	0.0484099	0.0214094	0.0179453	0.0125529
1	0.24559	0.0991428	0.267666	0.225498	0.551357	0.688793	0.46294	0.365924	0.527606	0.559331	0.8054	0.381759	0.454254	0.344713	0.737004	0.328192	0.255387	0.397722	0.421063
1	0.758611	0.293194	0.494002	0.804609	0.733761	0.305123	0.691799	0.152054	0.820275	0.873613	0.993289	0.553711	0.93632	0.805422	0.964102	0.791359	0.925921	0.710119	0.952772
1	0.555395	0.16846	0.0187663	0.723982	0.283647	0.0686624	0.67552	0.0448471	0.665501	0.0381781	0.653431	0.138981	0.14495	0.140099	0.541175	0.0502037	0.23295	0.0233331	0.055416
0	0.146959	0.094914	0.0691871	0.0630631	0.00594	0.0530423	0.0451985	0.00823395	0.00423742	0.000304092	7.18155e-05	0.141659	0.0338284	0.0472638	0.00425013	0.0384273	0.00517966	0.00742348	0.00282854
0	0.184284	0.241542	0.0691871	0.181152	0.00898509	0.112615	0.0486824	0.0287476	0.0369726	0.0058012	0.00427987	0.290369	0.350788	0.245541	0.124975	0.0225216	0.0191507	0.0251062	0.0157798
0	0.290643	0.0580386	0.0691871	0.228469	0.143847	0.0238252	0.175942	0.0374383	0.0707309	0.0085411	0.00523675	0.700674	0.139154	0.245054	0.052766	0.0582127	0.0596496	0.0819614	0.0485387
0	0.169118	0.269258	0.295419	0.227844	0.0239932	0.40901	0.18325	0.144587	0.175527	0.472478	0.0552422	0.142177	0.0593726	0.118277	0.130527	0.0371489	0.055876	0.120628	0.186041
0	0.169118	0.0420833	0.155713	0.0699651	0.0230803	0.0866579	0.0478612	0.010108	0.0315825	0.000585657	0.000620126	0.144766	0.062679	0.0252533	0.00649045	0.0491332	0.0151566	0.0222076	0.0072705
0	0.19201	0.056916	0.291286	0.108764	0.0482025	0.0610598	0.0597012	0.00308443	0.0143387	0.000793252	0.00010798	0.134563	0.0602168	0.0319159	0.0290725	0.0283468	0.0532684	0.00768243	0.0566548
0	0.268477	0.273958	0.174886	0.303868	0.0775473	0.549592	0.304406	0.00367131	0.0144502	0.0167428	0.0242015	0.147401	0.193185	0.160013	0.120342	0.032373	0.0503312	0.0296475	0.0559359
0	0.198641	0.105155	0.0659818	0.0854795	0.0141943	0.0551377	0.0747128	0.0010122	0.00690763	0.000178979	2.27305e-05	0.208954	0.109405	0.124888	0.0890917	0.0208886	0.019119	0.0373732	0.012438
0	0.750158	0.284865	0.17245	0.717346	0.889777	0.19011	0.883321	0.355478	0.716555	0.188051	0.497051	0.138829	0.53963	0.138256	0.737654	0.442539	0.73206	0.305078	0.817246
0	0.151956	0.176958	0.0691871	0.0996304	0.00505847	0.105402	0.0459482	0.00913607	0.00540308	0.0686118	0.00452135	0.334904	0.0546668	0.251203	0.0166603	0.0532785	0.179558	0.121304	0.13419
0	0.529767	0.184971	0.0691871	0.530165	0.534017	0.0414635	0.231477	0.310673	0.846391	0.797063	0.925352	0.165062	0.512309	0.0432899	0.110357	0.547278	0.743251	0.790529	0.860354
0	0.20445	0.125617	0.0691871	0.0662897	0.0320955	0.0332748	0.0469059	0.00146527	0.0255039	0.000200072	5.34706e-05	0.302953	0.11632	0.185175	0.0417652	0.0336187	0.0109151	0.00720461	0.00547637
0	0.169118	0.0620899	0.0724611	0.0699651	0.0201222	0.0292275	0.0478612	0.00439935	0.00631697	0.000317654	0.000134837	0.125162	0.0652465	0.0196838	0.00908757	0.0269559	0.0302427	0.00550705	0.00802997
0	0.146959	0.0764377	0.0691871	0.0630631	0.00798244	0.0332748	0.0451985	0.000285151	0.00385472	2.53145e-05	0.000296377	0.451123	0.0346473	0.270071	0.00583876	0.0131258	0.0116731	0.00797981	0.00591167
1	0.332383	0.435847	0.594009	0.701166	0.412624	0.919297	0.802042	0.353972	0.612391	0.841826	0.966478	0.173391	0.174154	0.258431	0.456204	0.24643	0.254608	0.586616	0.605452
0	0.146959	0.23941	0.17245	0.0708263	0.0117371	0.376804	0.0919072	0.000612086	0.00117192	0.0003988	0.000193472	0.219154	0.0350429	0.197501	0.00643789	0.0174144	0.00816454	0.040699	0.00694039
0	0.151956	0.212663	0.0728476	0.151594	0.00470674	0.112615	0.0459482	0.00283786	0.00135905	0.000481474	7.3318e-05	0.164156	0.0438475	0.152614	0.00620552	0.0143432	0.0125686	0.0176579	0.020904
0	0.277716	0.102949	0.121827	0.21281	0.143847	0.0613849	0.166058	0.228695	0.0891785	0.581888	0.056449	0.273319	0.25763	0.375264	0.230658	0.153778	0.0790927	0.209734	0.0449496
0	0.17353	0.0687391	0.584041	0.103081	0.358014	0.38369	0.138873	0.475581	0.1884	0.395021	0.0347425	0.170747	0.0809333	0.0335235	0.0210562	0.031195	0.0629098	0.0343589	0.0157429
0	0.169118	0.0393122	0.0691871	0.0699651	0.0201222	0.0238252	0.0478612	0.00366771	0.0129778	0.00223588	0.00246686	0.119363	0.0513365	0.0388372	0.0132976	0.00683211	0.0106298	0.00399342	0.00422803
0	0.146959	0.281098	0.0691871	0.0653402	0.00594	0.0790925	0.0451985	0.024242	0.00256363	0.0344367	0.000258502	0.149068	0.0338284	0.109511	0.00455037	0.0196958	0.00868665	0.0184366	0.0064486
0	0.146959	0.342517	0.0691871	0.0708263	0.00594	0.208192	0.0456046	0.00106414	0.00310087	0.00113414	0.000179478	0.134268	0.0338284	0.0360315	0.00436285	0.0134646	0.00517966	0.00939038	0.00278229
0	0.208266	0.176687	0.0691871	0.103324	0.0596902	0.132336	0.087054	0.837858	0.721041	0.502303	0.0692016	0.240748	0.167323	0.20576	0.219897	0.345397	0.214793	0.312706	0.252501
0	0.2549	0.168083	0.0691871	0.198864	0.085399	0.0598781	0.122098	0.0327983	0.00972589	0.000949616	0.000431433	0.578508	0.461852	0.537431	0.469251	0.0365565	0.0348644	0.0815078	0.0632403
0	0.146959	0.105155	0.0691871	0.0630631	0.00961268	0.0608927	0.0451985	0.00436372	0.00580779	0.0026261	0.000409776	0.160259	0.0338284	0.0821349	0.00461464	0.155714	0.0333254	0.0378945	0.0673363
0	0.151956	0.0485382	0.0691871	0.0630631	0.00470674	0.0281597	0.0455393	0.00379708	0.00114024	5.9335e-05	9.92912e-05	0.125162	0.0379289	0.0163191	0.00259567	0.0417155	0.00839749	0.0243499	0.00375984
0	0.565719	0.112551	0.0691871	0.541028	0.438206	0.0608927	0.366952	0.199041	0.671055	0.292689	0.451514	0.196804	0.612083	0.0893309	0.6318	0.176445	0.103521	0.0906136	0.510041
1	0.711847	0.134502	0.121827	0.60735	0.617698	0.0592478	0.557582	0.41046	0.967777	0.253669	0.82842	0.189374	0.707738	0.196178	0.66801	0.196345	0.536915	0.434692	0.695061
0	0.277716	0.311124	0.0724611	0.29151	0.143847	0.114665	0.226424	0.0900119	0.0670065	0.0491167	0.0141084	0.548762	0.426697	0.34812	0.250008	0.0904053	0.110461	0.0684203	0.177563
0	0.750158	0.0368297	0.17245	0.545818	0.889777	0.0936394	0.789803	0.017242	0.457428	0.000944654	0.0804103	0.187896	0.591929	0.0456881	0.334697	0.0774936	0.519046	0.00886822	0.0429141
0	0.208467	0.116167	0.0691871	0.113189	0.0542221	0.143053	0.0685299	0.00912799	0.0249065	0.000680705	0.00126198	0.131008	0.0764112	0.02593	0.0369401	0.0139766	0.0734286	0.00478446	0.0459931
0	0.292832	0.0591569	0.155713	0.187852	0.153509	0.054766	0.10016	0.0322454	0.212045	0.0540267	0.0161133	0.157309	0.207298	0.128508	0.361655	0.0179145	0.310895	0.0213782	0.292774
0	0.146959	0.298124	0.0691871	0.0708263	0.00505847	0.129032	0.0480621	0.000823988	0.000845452	7.57533e-05	4.44746e-05	0.164156	0.0350429	0.129464	0.00850233	0.0589357	0.0101298	0.0495138	0.0687131
0	0.200048	0.30231	0.17245	0.213093	0.121036	0.249624	0.201795	0.0295616	0.0113569	0.00477928	0.000734525	0.243669	0.104019	0.267075	0.185627	0.248093	0.613097	0.666641	0.638245
0	0.146959	0.212663	0.0691871	0.0811829	0.00798244	0.112615	0.0456046	0.0505551	0.00530859	0.0138356	0.00409572	0.119363	0.0338284	0.0427985	0.00468139	0.0107213	0.0235429	0.0232498	0.0488515
0	0.160461	0.119874	0.0691871	0.0630631	0.0212418	0.0608927	0.0455393	0.0699349	0.0311096	0.0288857	0.00844086	0.160154	0.0436179	0.0492081	0.047464	0.0271806	0.0119581	0.00808975	0.0200797
0	0.151956	0.105155	0.0799574	0.0630631	0.04454	0.0701021	0.0524069	0.0636573	0.00852723	0.00161264	0.000291761	0.149068	0.0379289	0.0618413	0.0106503	0.00564061	0.00513341	0.00407641	0.00318627
0	0.151956	0.0616242	0.584041	0.0630631	0.0754796	0.245508	0.0622108	0.146333	0.31593	0.135518	0.0408455	0.38514	0.0546668	0.117533	0.0155288	0.0317245	0.0159499	0.0143581	0.00599159
0	0.227024	0.0852884	0.416625	0.159952	0.587732	0.109958	0.287593	0.121782	0.445428	0.00748676	0.00970354	0.478827	0.2252	0.280791	0.0466707	0.266364	0.163551	0.0478352	0.0106173
0	0.150555	0.121869	0.0691871	0.0662698	0.00847888	0.0407617	0.0451985	0.00485877	0.0260749	0.00439667	0.00133503	0.125162	0.03477	0.0705275	0.00537745	0.00592628	0.00521509	0.00625816	0.00545847
1	0.227024	0.23941	0.803274	0.281549	0.560429	0.629054	0.521895	0.292193	0.793795	0.969057	0.81823	0.530352	0.338479	0.809442	0.300686	0.520542	0.28124	0.779081	0.587094
0	0.146959	0.0929254	0.0691871	0.0630631	0.00554686	0.047924	0.0451985	0.0182077	0.00392464	0.00230361	4.81464e-05	0.114293	0.0338284	0.023156	0.00392157	0.00696338	0.0048751	0.0125046	0.00346458
0	0.151956	0.39494	0.155713	0.0996304	0.0114583	0.579999	0.0775616	0.0193574	0.0224847	0.108298	0.137526	0.194745	0.0549059	0.13116	0.0168566	0.0068263	0.0226429	0.0154037	0.0111011
0	0.146959	0.0329746	0.0691871	0.0630631	0.00715141	0.0183804	0.0451985	0.00408029	0.00279073	0.00045025	6.04022e-05	0.462368	0.0422318	0.251784	0.00688368	0.0235636	0.0050592	0.00460795	0.00182296
0	0.356796	0.30231	0.0691871	0.586866	0.135804	0.101501	0.381124	0.00712325	0.157652	0.032089	0.0707447	0.138252	0.182908	0.195031	0.42581	0.203423	0.392224	0.785997	0.338997
0	0.159559	0.117969	0.0691871	0.0894412	0.0257563	0.0435965	0.0551479	0.00489212	0.0132734	0.00186077	0.000545423	0.119363	0.0447647	0.0279728	0.00787029	0.0222469	0.0234514	0.0119866	0.0411047
0	0.203147	0.23941	0.0691871	0.267217	0.0442941	0.103874	0.122858	0.00828393	0.00738248	0.00159131	0.001735	0.145181	0.0598874	0.0861384	0.0398519	0.557988	0.399579	0.828168	0.431309
0	0.159559	0.241542	0.0769637	0.178353	0.0257563	0.193824	0.0556381	0.00286361	0.00502567	0.00155769	0.0197486	0.207613	0.0586294	0.21519	0.058487	0.0648974	0.154369	0.174425	0.369917
0	0.155892	0.0334148	0.0691871	0.0647367	0.0148203	0.0114166	0.0465554	0.0020769	0.0054338	0.00011525	4.97095e-05	0.125162	0.0582021	0.0281161	0.00541203	0.0908553	0.0396637	0.0905845	0.014125
0	0.146959	0.094914	0.0728476	0.0630631	0.00724551	0.0388974	0.0451985	0.00034871	0.00106545	0.000126232	8.52767e-06	0.138553	0.0380916	0.0494797	0.00777171	0.0128464	0.00542412	0.00336819	0.00225962
0	0.146959	0.0227809	0.0691871	0.0630631	0.00666241	0.00750588	0.0451985	0.000580368	0.00247565	2.25867e-05	1.05854e-05	0.119363	0.0338284	0.0131567	0.00418588	0.0157571	0.00517957	0.00395543	0.00202304
0	0.151956	0.218503	0.416625	0.0805149	0.0117749	0.533511	0.110329	0.0138738	0.058088	0.111311	0.0606599	0.155749	0.0405553	0.157358	0.00569525	0.0369048	0.00597031	0.0456346	0.00461257
0	0.343281	0.395631	0.201802	0.395556	0.447625	0.386885	0.385528	0.0451203	0.126635	0.439772	0.226052	0.302295	0.556043	0.345583	0.772018	0.0390185	0.0704546	0.0729805	0.0942618
0	0.17353	0.0496495	0.108906	0.0664226	0.0343311	0.0393512	0.0709735	0.0574225	0.0298793	0.00608979	0.00372442	0.133075	0.0495386	0.0271023	0.00320418	0.0567692	0.0298862	0.052661	0.00369245
0	0.155892	0.0824734	0.0781711	0.0647367	0.0148203	0.0331602	0.0465554	0.00113638	0.00580696	0.000196419	9.33654e-05	0.182661	0.0783106	0.305001	0.0387172	0.387611	0.0403774	0.209313	0.0938359
0	0.150555	0.0393122	0.0691871	0.0662698	0.00773433	0.0238252	0.0451985	0.0149731	0.0145226	0.0043385	0.000915949	0.187098	0.0378636	0.0405618	0.00876078	0.00727384	0.00680516	0.00438595	0.00265833
0	0.146959	0.193895	0.0691871	0.0769054	0.00554686	0.101501	0.0456046	0.00274974	0.00242722	0.00199443	0.00029562	0.128812	0.0346473	0.0383005	0.00531525	0.00769034	0.00838005	0.00418228	0.00316299
1	0.226305	0.0835976	0.133616	0.0716339	0.233655	0.0301838	0.0948918	0.787855	0.521519	0.612405	0.24688	0.178154	0.148892	0.040635	0.0285447	0.561529	0.231006	0.0729685	0.0389912
0	0.25557	0.23941	0.206634	0.281549	0.27944	0.244581	0.55311	0.0897805	0.0386271	0.858647	0.447324	0.200801	0.0842583	0.26764	0.123788	0.482282	0.124999	0.683064	0.244167
0	0.232955	0.135716	0.0691871	0.155098	0.0844802	0.039098	0.134425	0.0027526	0.0222859	0.00458046	0.00147287	0.170747	0.0856381	0.0587462	0.042944	0.0375515	0.0651344	0.0196615	0.0744705
0	0.166112	0.0517932	0.391456	0.0694718	0.33246	0.237339	0.124048	0.094668	0.474366	0.0174983	0.0634844	0.679356	0.508718	0.163712	0.0980435	0.0379568	0.0127856	0.0156399	0.0196965
0	0.498184	0.136303	0.0691871	0.589367	0.240744	0.0631857	0.248976	0.0699775	0.205674	0.00874899	0.0260018	0.388598	0.420329	0.158876	0.544678	0.176567	0.229122	0.207163	0.327279
0	0.185715	0.11465	0.17245	0.0662897	0.145828	0.113868	0.109876	0.022452	0.0556616	0.00865784	0.0145811	0.125162	0.0570858	0.0299129	0.0234142	0.0394781	0.0196472	0.0479437	0.0220588
1	0.379675	0.5177	0.17245	0.666284	0.360537	0.462425	0.594861	0.409193	0.858465	0.498726	0.948102	0.131859	0.143857	0.0854582	0.333358	0.628948	0.591235	0.772998	0.894853
0	0.208266	0.0531211	0.17245	0.0963269	0.0912729	0.0780732	0.101222	0.0435097	0.0199826	0.00472314	0.000267692	0.126949	0.0862237	0.0332098	0.0188556	0.150885	0.0899649	0.0619311	0.0555598
0	0.151956	0.240346	0.17245	0.0630631	0.00812366	0.206778	0.0524069	0.00361171	0.00565164	0.0039813	3.68461e-05	0.119363	0.0379289	0.0236716	0.00413641	0.0123292	0.00636255	0.00469299	0.00532634
0	0.160461	0.0227809	0.0691871	0.0630631	0.0227653	0.00750588	0.0455393	0.0168338	0.0108631	0.000216756	5.39894e-05	0.134268	0.0379289	0.014419	0.00445334	0.0117701	0.0125454	0.00768063	0.00548029
0	0.2549	0.255247	0.0691871	0.237762	0.085399	0.112615	0.14941	0.365561	0.276657	0.436905	0.537991	0.215944	0.238806	0.25194	0.20595	0.319429	0.0986796	0.248177	0.389374
0	0.299711	0.0929254	0.0691871	0.131454	0.106619	0.0377243	0.0987406	0.135094	0.345623	0.0434539	0.036387	0.23613	0.151432	0.0929351	0.0428862	0.0316302	0.0170665	0.00790969	0.0159476
0	0.166112	0.0227809	0.0691871	0.0694718	0.0233996	0.00750588	0.0566275	0.0275243	0.0337634	0.00405555	0.00870182	0.152305	0.0383547	0.016794	0.00665553	0.0140926	0.011458	0.00463928	0.00720076
0	0.146959	0.013779	0.03498	0.0630631	0.00618388	0.00445074	0.0451985	0.0368379	0.00399297	0.000111701	7.15686e-05	0.21867	0.0338284	0.0192019	0.00485727	0.0365462	0.00993592	0.0213052	0.00268529
0	0.146959	0.105155	0.0691871	0.0630631	0.00470674	0.0608927	0.0451985	0.000416548	0.00151401	0.000114545	5.29347e-05	0.160259	0.0338284	0.0696839	0.00644967	0.00528783	0.0048751	0.00154281	0.00229248
0	0.261841	0.171917	0.289024	0.201525	0.0472423	0.230504	0.0843518	0.672053	0.217996	0.705743	0.659527	0.163944	0.103165	0.187015	0.0638932	0.073771	0.130436	0.111116	0.158901
0	0.205	0.0772092	0.237888	0.0900293	0.0259097	0.0121398	0.0597012	0.0444359	0.0685265	0.00778898	0.0079481	0.125162	0.0515113	0.0254948	0.0324963	0.0341578	0.0530271	0.00611142	0.0208092
0	0.277716	0.371713	0.0769637	0.31492	0.145994	0.286822	0.165886	0.145125	0.223866	0.106489	0.112747	0.119363	0.13703	0.0362151	0.0249167	0.0461065	0.029297	0.0657271	0.139104
0	0.227361	0.0580386	0.17245	0.0925134	0.130751	0.107582	0.107477	0.130027	0.198779	0.0497185	0.0779036	0.256556	0.215207	0.0751194	0.157316	0.23677	0.0329155	0.0401921	0.0497252
0	0.288987	0.305711	0.03498	0.192129	0.0359797	0.105256	0.1233	0.00396783	0.00989209	0.00318887	0.000727593	0.113386	0.0629841	0.0491173	0.0200758	0.0186115	0.082971	0.0405437	0.0470059
0	0.151956	0.310404	0.0368152	0.0805149	0.00484608	0.120326	0.0459482	0.0324549	0.0630729	0.0213959	0.00206718	0.335383	0.0804714	0.441831	0.108496	0.298289	0.0230659	0.438418	0.0492517
1	0.529767	0.105155	0.315074	0.540703	0.819293	0.138654	0.709029	0.785946	0.931883	0.678297	0.948225	0.26113	0.76236	0.552466	0.84948	0.664983	0.858547	0.810997	0.873738
0	0.151956	0.0852884	0.0691871	0.0630631	0.00814424	0.0405584	0.0455393	0.03289	0.00431567	0.00452019	0.000194367	0.144069	0.0417202	0.040441	0.0086049	0.100126	0.00826956	0.0199955	0.00316331
0	0.169118	0.171767	0.03498	0.182184	0.0113467	0.113176	0.0757017	0.00310506	0.00653118	0.00154379	0.00651753	0.213696	0.120039	0.138789	0.199751	0.0302413	0.0218923	0.0188434	0.0563269
0	0.150555	0.136303	0.0691871	0.0853875	0.00847888	0.0435965	0.0451985	0.000437782	0.00311095	0.000351307	0.000130227	0.187296	0.0481322	0.186937	0.011235	0.026944	0.00754252	0.0247188	0.0033865
0	0.455708	0.0517932	0.17245	0.257615	0.705632	0.0775273	0.47185	0.00935765	0.415101	0.00460217	0.0966696	0.227435	0.478304	0.195533	0.247247	0.724583	0.772809	0.692477	0.805227
0	0.19201	0.0227809	0.03498	0.108764	0.0149726	0.00535071	0.0597012	0.00255202	0.00764545	0.000394534	0.000263004	0.125162	0.0482639	0.0155444	0.0222831	0.111329	0.135737	0.0132512	0.0174406
0	0.205	0.06804	0.0659818	0.0900293	0.0289725	0.0212022	0.0597012	0.00488873	0.00694374	0.000984609	0.000330662	0.160259	0.0753315	0.0279008	0.0466635	0.10589	0.089873	0.0250165	0.0487817
0	0.205	0.094914	0.03498	0.0900293	0.0196759	0.0257666	0.0597012	0.0640473	0.0239222	0.00532827	0.00482982	0.134563	0.0645355	0.042715	0.0432592	0.0435143	0.0894228	0.0174132	0.0156841
0	0.227024	0.0812016	0.17245	0.156641	0.16609	0.0820517	0.236188	0.0338231	0.0334158	0.0251871	0.00721252	0.410377	0.464752	0.453502	0.270729	0.220455	0.110257	0.108016	0.0475085
0	0.146959	0.0531211	0.0691871	0.0630631	0.00554686	0.0291298	0.0451985	0.00993101	0.00189315	0.0119712	0.000272122	0.128109	0.0338284	0.0205491	0.00308177	0.0100837	0.00517966	0.00260286	0.00289599
0	0.150555	0.0929254	0.0691871	0.0662698	0.0104149	0.047924	0.0451985	0.00155048	0.0108493	0.00128653	0.000429958	0.131008	0.03477	0.0308945	0.00518179	0.00874633	0.0125858	0.00285922	0.0079326
0	0.150555	0.0368297	0.121827	0.0662698	0.00483727	0.0260407	0.0451985	0.0573384	0.0878508	6.93832e-05	0.000109358	0.141659	0.0352795	0.0168994	0.00664631	0.00528783	0.00521509	0.00163711	0.00325818
1	0.577275	0.269258	0.17245	0.660293	0.818773	0.364869	0.838581	0.169905	0.57512	0.918124	0.828132	0.309105	0.811254	0.780999	0.986694	0.0724744	0.751319	0.717073	0.9335
0	0.25557	0.0393122	0.0457398	0.0947965	0.0941466	0.0104983	0.0662534	0.142881	0.0473471	0.0331178	0.00346084	0.1482	0.0767619	0.0420806	0.0280344	0.127602	0.0777328	0.0367332	0.0476599
0	0.146959	0.184971	0.17245	0.0630631	0.00812366	0.131653	0.0461509	0.00860799	0.00138792	0.000228954	5.36215e-05	0.153353	0.0338284	0.025185	0.00385395	0.00599893	0.0068443	0.00177292	0.00225962
0	0.2549	0.0291119	0.0691871	0.110177	0.085399	0.0183804	0.0613725	0.00643256	0.0190382	0.00307132	0.00237191	0.161786	0.115468	0.025131	0.0142406	0.156342	0.0724507	0.0276164	0.0109292
0	0.203147	0.0334148	0.391456	0.07021	0.735498	0.151084	0.17131	0.695388	0.250258	0.0122195	0.0227821	0.157772	0.114298	0.0601773	0.0102599	0.202905	0.114784	0.0466028	0.0178968
1	0.277716	0.0812016	0.521061	0.207411	0.47577	0.630238	0.675825	0.515539	0.698159	0.410329	0.290855	0.572935	0.780676	0.857511	0.755761	0.353359	0.404568	0.201028	0.235019
0	0.2549	0.013779	0.0691871	0.0863195	0.085399	0.00652315	0.0613725	0.164853	0.181262	0.0294574	0.00777793	0.185391	0.15817	0.0304947	0.0112488	0.121797	0.0666337	0.0120568	0.0236715
0	0.146959	0.335461	0.108906	0.0708263	0.00665	0.328389	0.0741309	0.00227643	0.00262526	0.0027377	0.00162567	0.302501	0.0407288	0.502988	0.0105559	0.00407071	0.0075014	0.00520592	0.00611655
0	0.169118	0.138537	0.0215529	0.131589	0.00861687	0.0691921	0.0757017	0.00174273	0.00628409	0.000290321	0.000343656	0.13602	0.0527679	0.0785265	0.0269911	0.00607589	0.0111382	0.00396007	0.0121333
0	0.200048	0.069092	0.03498	0.125736	0.0293445	0.0155773	0.101111	0.635895	0.35045	0.0445228	0.0162775	0.192946	0.126978	0.0456983	0.0377892	0.00423523	0.0170849	0.00280085	0.0161302
0	0.288878	0.110306	0.0691871	0.13435	0.0788567	0.0451384	0.0745073	0.00148875	0.00622215	0.000851249	0.000219129	0.217295	0.321725	0.119618	0.170263	0.04271	0.0489257	0.0167699	0.0376067
1	0.227361	0.299119	0.17245	0.209948	0.130751	0.249624	0.0901655	0.0223202	0.0234908	0.00386855	0.00180209	0.32977	0.0617164	0.465863	0.125185	0.0419262	0.190476	0.0687294	0.0930256
0	0.150555	0.171638	0.0360237	0.0937916	0.0126876	0.124182	0.0551851	0.0581312	0.0237576	0.0147855	0.0103844	0.158612	0.0352795	0.0966569	0.0106359	0.0147127	0.0120902	0.011404	0.00988659
0	0.150555	0.0419287	0.442226	0.0662698	0.399328	0.126999	0.124503	0.00967093	0.00396628	0.00164515	0.00369335	0.134563	0.03477	0.0165097	0.00441072	0.0523506	0.0175086	0.0253195	0.00739616
0	0.166112	0.0620172	0.0769637	0.0694718	0.0280893	0.0275275	0.0566275	0.00107909	0.00350972	2.82868e-05	3.02775e-05	0.153081	0.605725	0.0663624	0.111446	0.00556288	0.0108771	0.00354062	0.00522768
0	0.159559	0.0580386	0.0691871	0.0817143	0.0257563	0.0238252	0.0551479	0.00917568	0.0248335	0.00373533	0.000858964	0.119363	0.0799167	0.0212961	0.0255091	0.0610514	0.132333	0.00830937	0.0168303
0	0.150555	0.3153	0.106419	0.106897	0.0129193	0.220825	0.0695538	0.00173522	0.00295267	0.00198886	0.00140786	0.270023	0.0492026	0.633279	0.0205263	0.0236539	0.029668	0.0231324	0.0125885
0	0.146959	0.210223	0.17245	0.0630631	0.00842245	0.151067	0.0520176	0.00510481	0.00667668	0.00149096	0.000254399	0.390567	0.259507	0.643143	0.233344	0.0236246	0.00724118	0.0212938	0.0092872
0	0.226305	0.0667165	0.17245	0.0716339	0.120329	0.107582	0.119473	0.0539752	0.0234045	0.00376095	0.000765224	0.187296	0.0947696	0.0570521	0.0536376	0.131732	0.130399	0.0493009	0.0945492
0	0.208266	0.134502	0.108906	0.107136	0.0458911	0.106309	0.117089	0.071299	0.0300783	0.0149801	0.00213196	0.157772	0.116395	0.15347	0.0574215	0.0115165	0.0113323	0.0139519	0.0158385
0	0.146959	0.056916	0.17245	0.0630631	0.00864002	0.107582	0.0461509	0.00332879	0.000626031	7.71956e-05	8.50672e-05	0.125162	0.0338284	0.0205699	0.00331399	0.0349606	0.0088174	0.00455249	0.00406517
0	0.150555	0.208026	0.0691871	0.12469	0.00483727	0.105402	0.0456046	0.00192072	0.00459128	0.00149152	0.00115821	0.193354	0.0380348	0.157206	0.0243241	0.0120304	0.00719475	0.00589461	0.00437979
0	0.169118	0.101635	0.0691871	0.0772956	0.0201222	0.0365278	0.0519394	0.0062068	0.0172767	0.000899152	0.00195947	0.131008	0.0758935	0.0689453	0.0363491	0.00969094	0.0137758	0.0238606	0.00536918
1	0.403623	0.094914	0.17245	0.154303	0.315503	0.113868	0.218596	0.43934	0.56053	0.153277	0.296897	0.149068	0.592616	0.0472638	0.348146	0.105586	0.134284	0.0435676	0.050781
0	0.146959	0.23941	0.0691871	0.0708263	0.00722699	0.103874	0.0480621	0.000193568	0.00167643	0.000332275	2.85737e-05	0.131008	0.0497793	0.13648	0.0237739	0.00521165	0.0048751	0.00487055	0.00297042
0	0.227361	0.158061	0.0691871	0.277952	0.0221696	0.106976	0.0486824	0.00280302	0.00459626	0.00133796	0.00066401	0.123927	0.0406149	0.0759598	0.00973794	0.0374704	0.0434064	0.0354581	0.0528712
0	0.150555	0.0667165	0.03973	0.0662698	0.0296196	0.0238252	0.0451985	0.000591771	0.00580647	0.000167267	0.000141926	0.14465	0.03477	0.0565698	0.0145873	0.00904283	0.0140765	0.00256683	0.0129855
1	0.477356	0.488382	0.454577	0.53794	0.747517	0.546829	0.815305	0.585788	0.754268	0.7782	0.985941	0.413973	0.520629	0.235062	0.840535	0.0795974	0.174324	0.142408	0.199118
0	0.529767	0.23941	0.121827	0.723982	0.460959	0.209788	0.663172	0.0999731	0.158093	0.0612802	0.628291	0.119363	0.344515	0.0574312	0.352363	0.0346187	0.349949	0.0477196	0.30691
0	0.160461	0.120623	0.17245	0.0630631	0.0162848	0.130044	0.0524069	0.00583896	0.0031624	0.000438924	3.64348e-05	0.260128	0.0414257	0.465692	0.0565041	0.0393479	0.0272335	0.0107877	0.0386703
0	0.17353	0.360049	0.454577	0.17291	0.0628462	0.455999	0.139918	0.00443169	0.0085368	0.00257135	0.000147205	0.241496	0.115695	0.304487	0.174098	0.0129369	0.019335	0.0645617	0.0327415
0	0.155892	0.176271	0.454921	0.0647367	0.0443379	0.487895	0.12097	0.346859	0.0320114	0.10205	0.0255232	0.417942	0.0794036	0.220091	0.0413721	0.14212	0.0203841	0.13658	0.0183844
0	0.166112	0.094914	0.155713	0.0694718	0.0629287	0.0621079	0.0626359	0.00504868	0.0146955	0.000926153	0.000549009	0.170889	0.0501613	0.0295841	0.0595307	0.050412	0.21823	0.0074016	0.0785927
0	0.184284	0.158061	0.520145	0.192903	0.489945	0.617316	0.562757	0.00175176	0.0072371	0.000996596	0.00092693	0.125162	0.0406149	0.0748517	0.1048	0.100782	0.0195836	0.0766258	0.0309142
0	0.611268	0.245215	0.0691871	0.684616	0.617754	0.101501	0.62415	0.140609	0.739163	0.482033	0.930546	0.163141	0.83523	0.0770765	0.643233	0.134299	0.591022	0.32539	0.791843
1	0.227361	0.399959	0.0728476	0.444635	0.0336958	0.283965	0.13772	0.00220346	0.0176809	0.0022189	0.0081688	0.119363	0.0406149	0.0641039	0.0432412	0.0649286	0.0140602	0.237813	0.0843264
0	0.226305	0.056916	0.0691871	0.0716339	0.055887	0.0281597	0.0663664	0.140704	0.105424	0.0158963	0.00494632	0.131008	0.0553963	0.0287996	0.0263979	0.00592628	0.0128914	0.00197859	0.0053529
0	0.146959	0.193895	0.0691871	0.0769054	0.00961268	0.101501	0.0456046	0.00514778	0.00625553	0.00350738	0.000640673	0.197385	0.0365249	0.120507	0.0253745	0.0621154	0.0122277	0.171346	0.0225389
1	0.361812	0.23941	0.0691871	0.612121	0.335561	0.103874	0.532745	0.318907	0.778433	0.83356	0.564629	0.341851	0.72623	0.702624	0.907622	0.635584	0.753186	0.798175	0.668924
0	0.166112	0.0464964	0.0691871	0.0689338	0.0194995	0.0238252	0.0566275	0.000348866	0.00523967	5.65467e-05	0.00155187	0.173953	0.169519	0.031849	0.023208	0.0377022	0.072402	0.00627068	0.0282502
0	0.146959	0.0580736	0.17245	0.0630631	0.00864002	0.0735768	0.0461509	0.00136774	0.00143927	0.000648445	6.3706e-06	0.125162	0.0338284	0.0169431	0.00380129	0.00674659	0.0048751	0.00167394	0.00305718
0	0.232955	0.168083	0.0798502	0.155098	0.0640778	0.10546	0.111213	0.0425853	0.0623013	0.0782824	0.0159011	0.271811	0.109039	0.334447	0.163869	0.085534	0.0592892	0.056604	0.0443012
1	0.150555	0.387107	0.575208	0.106897	0.489233	0.906071	0.546488	0.0632323	0.0790908	0.866872	0.52572	0.336187	0.113791	0.524006	0.0899411	0.137256	0.264509	0.242331	0.388004
0	0.25557	0.0227809	0.346264	0.07021	0.560271	0.129067	0.165324	0.279359	0.10005	0.00663119	0.0010616	0.119363	0.0703054	0.0197214	0.0121339	0.0297795	0.017883	0.00464311	0.00370054
0	0.280127	0.121801	0.0728476	0.142778	0.121382	0.045539	0.0755355	0.00453838	0.00818959	0.000180219	0.00115512	0.127567	0.0759541	0.0379493	0.0605252	0.312969	0.211228	0.323929	0.0630271
0	0.151956	0.013779	0.0691871	0.0630631	0.00470674	0.00652315	0.0455393	0.29932	0.00803698	0.00319833	8.34306e-05	0.138567	0.0379289	0.014551	0.00398694	0.0645075	0.0584198	0.01023	0.00301258
0	0.155892	0.121801	0.0691871	0.0647367	0.0148203	0.045539	0.0465554	0.000304812	0.00902131	0.000287064	0.000123071	0.149068	0.0876949	0.0330599	0.0103659	0.00639166	0.0142748	0.00636585	0.0156487
0	0.146959	0.332065	0.0691871	0.0708263	0.00798244	0.258329	0.0456046	0.000599093	0.00210622	0.000658462	9.13515e-05	0.375022	0.0338284	0.23482	0.0264808	0.0290745	0.00916274	0.0641509	0.00959011
0	0.146959	0.136303	0.17245	0.0630631	0.0164529	0.174	0.0520176	0.0456675	0.00236515	0.00101518	0.000431332	0.125162	0.0338284	0.0722703	0.0103138	0.0147421	0.0109579	0.0235383	0.011776
0	0.177119	0.0476193	0.0691871	0.0681576	0.0324675	0.0183804	0.0527184	0.0145391	0.00709802	0.00194797	0.000171502	0.119363	0.08643	0.016931	0.00384795	0.209217	0.103052	0.0436665	0.0246758
1	0.645147	0.269258	0.416625	0.76687	0.777274	0.756837	0.758573	0.0413533	0.910272	0.457988	0.977181	0.201016	0.687552	0.53996	0.504591	0.0075013	0.141756	0.0309976	0.251956
0	0.250755	0.149752	0.068987	0.46774	0.0812543	0.142777	0.271482	0.0331472	0.146907	0.068174	0.230123	0.142021	0.135945	0.0683562	0.330658	0.237336	0.298712	0.379331	0.683824
0	0.159559	0.166178	0.03498	0.0913059	0.00933635	0.0717489	0.0551479	0.00354048	0.00356294	0.00289521	0.00235456	0.162181	0.113339	0.174871	0.0383788	0.0138497	0.0193907	0.00865499	0.0111852
0	0.146959	0.0584655	0.0691871	0.0630631	0.00505847	0.0170813	0.0451985	0.00174704	0.000882889	3.11202e-05	3.06145e-05	0.158612	0.0338284	0.0186636	0.00310846	0.00754538	0.0068443	0.00261722	0.00186648
0	0.146959	0.136303	0.061955	0.0630631	0.00470674	0.103119	0.0451985	0.00143638	0.00331654	0.000753482	0.000441107	0.160916	0.0338284	0.0872957	0.00445838	0.00660757	0.00754007	0.00509741	0.00606311
0	0.146959	0.204955	0.0691871	0.0630631	0.00798244	0.115787	0.0451985	0.000387019	0.00190805	4.68966e-05	5.41933e-05	0.138553	0.0338284	0.0525121	0.00436094	0.00867942	0.00937027	0.0120428	0.010919
0	0.150555	0.387107	0.0691871	0.0750276	0.00773433	0.149033	0.0863441	0.000206631	0.00109163	0.000317226	9.25815e-05	0.226172	0.0526673	0.487456	0.0340945	0.00569425	0.00521509	0.0151306	0.00643481
0	0.227361	0.345318	0.17245	0.488767	0.0526254	0.414586	0.225124	0.00937784	0.00444736	0.0919918	0.00855788	0.155497	0.186829	0.115871	0.511476	0.0368361	0.0206568	0.489643	0.0288234
0	0.277716	0.101635	0.141363	0.198864	0.212127	0.0639633	0.242572	0.0711684	0.115907	0.236253	0.122462	0.159597	0.15705	0.0529726	0.131695	0.853748	0.817547	0.9164	0.655959
0	0.146959	0.094914	0.0483835	0.0630631	0.00531407	0.0252681	0.0451985	0.00823043	0.00304103	0.00775669	6.80475e-05	0.184139	0.0338284	0.0741789	0.00384585	0.0300163	0.0195441	0.00465746	0.00551845
0	0.280127	0.0227809	0.206634	0.167193	0.151718	0.085952	0.188602	0.0470723	0.123985	0.1412	0.101642	0.241584	0.152879	0.0679816	0.0201201	0.669454	0.158707	0.0958467	0.023111
0	0.150555	0.232755	0.17172	0.093565	0.0251643	0.151945	0.14102	0.00641473	0.004356	0.00214247	0.00156527	0.154465	0.0416364	0.0889041	0.0258991	0.00665738	0.00585399	0.00914445	0.00470856
0	0.160461	0.069092	0.0691871	0.0630631	0.0113937	0.0474849	0.0455393	0.00611954	0.00234771	0.0012895	4.74947e-05	0.152768	0.132636	0.056032	0.00517398	0.0091225	0.0120937	0.00355725	0.0056596
0	0.146959	0.284865	0.0691871	0.0630631	0.00554686	0.0441108	0.0451985	0.00132061	0.0013291	0.000113832	5.85303e-06	0.125162	0.0338284	0.030521	0.00331494	0.0437039	0.0050793	0.0396414	0.00285181
0	0.356796	0.122433	0.0691871	0.278915	0.101269	0.0332748	0.107113	0.0754315	0.160816	0.00927308	0.0197142	0.164156	0.313736	0.0850072	0.14889	0.0600415	0.227421	0.0067311	0.089214
0	0.288987	0.0740394	0.0691871	0.0791151	0.11144	0.0367193	0.0796708	0.0342322	0.0885236	0.00083371	0.000941055	0.125162	0.0695994	0.0196902	0.0153176	0.0601151	0.0387996	0.0093322	0.0103101
0	0.177119	0.298124	0.192752	0.18315	0.0574712	0.113797	0.194741	0.0731845	0.0465733	0.240201	0.155061	0.194415	0.0588029	0.119153	0.0584573	0.0661637	0.0222802	0.0664934	0.226126
0	0.169118	0.136303	0.0691871	0.0772956	0.0201222	0.0435965	0.0519394	0.00925435	0.00585384	0.00220418	0.000625236	0.138219	0.0816737	0.0284823	0.014032	0.0159433	0.0385688	0.0131706	0.0171129
0	0.146959	0.0419287	0.0412358	0.0630631	0.00722699	0.0278109	0.0451985	0.000634679	0.000646546	0.000130387	1.13086e-05	0.16229	0.0338284	0.0375355	0.00506272	0.0284733	0.0050793	0.0179925	0.00224712
0	0.25557	0.0334148	0.0691871	0.07021	0.073545	0.0114166	0.0613725	0.631289	0.265334	0.385693	0.0068842	0.133575	0.108112	0.03417	0.00940193	0.16656	0.0542373	0.0257092	0.00759085
1	0.227024	0.435847	0.17245	0.589621	0.16609	0.506813	0.724733	0.0106567	0.00442986	0.0600602	0.0167367	0.197559	0.10586	0.178255	0.613356	0.0321652	0.029026	0.109046	0.185661
0	0.185715	0.0783233	0.0691871	0.0662897	0.0320955	0.0290685	0.0469059	0.0142672	0.00983148	0.0118011	0.000359067	0.135916	0.0503746	0.0287996	0.0159363	0.0452793	0.0261226	0.00857897	0.0117636
0	0.160461	0.0687391	0.17245	0.0630631	0.0162848	0.106653	0.0464985	0.125807	0.127136	0.115322	0.0031825	0.234159	0.0392847	0.0665802	0.00855754	0.105922	0.0203623	0.0663718	0.0103964
0	0.184284	0.39494	0.0691871	0.339115	0.0101469	0.139893	0.0509477	0.010795	0.0202134	0.0277549	0.0261557	0.270046	0.0436684	0.340321	0.0430828	0.0102603	0.016459	0.106768	0.0341817
0	0.205	0.11465	0.0691871	0.0900293	0.0516877	0.0332748	0.0597012	0.00480037	0.0226447	0.00378283	0.000664084	0.164156	0.108341	0.0513636	0.0361522	0.318651	0.203121	0.0314053	0.0509965
1	0.232955	0.06804	0.0781711	0.211825	0.0844802	0.0489204	0.110486	0.3684	0.198307	0.146489	0.0707711	0.593668	0.454485	0.283961	0.167951	0.460893	0.23908	0.109539	0.048685
0	0.388458	0.136303	0.1102	0.208023	0.490934	0.127489	0.248552	0.338168	0.447581	0.0200468	0.526601	0.379051	0.579651	0.100939	0.656102	0.198991	0.745117	0.147965	0.573342
1	0.203147	0.105155	0.03498	0.269613	0.0193447	0.0551377	0.0916161	0.231492	0.0898322	0.291788	0.158512	0.125162	0.0573196	0.064447	0.0581529	0.0600079	0.0381441	0.0503301	0.0438662
0	0.146959	0.0620899	0.0691871	0.0630631	0.0105544	0.0292275	0.0451985	0.00346254	0.0025853	0.00175952	4.95009e-05	0.138219	0.0512756	0.0340614	0.00678519	0.0304066	0.0177903	0.0104058	0.00725029
1	0.529767	0.083599	0.416625	0.530165	0.831165	0.416697	0.831461	0.0774948	0.271958	0.0170585	0.214271	0.472761	0.734	0.604362	0.935156	0.0701993	0.107077	0.170115	0.138365
0	0.146959	0.0460209	0.0691871	0.0630631	0.00961268	0.0239115	0.0451985	0.00104787	0.00378882	0.000205557	2.9364e-05	0.144075	0.0338284	0.0158684	0.00278684	0.407274	0.0499046	0.137371	0.0134679
0	0.150555	0.23941	0.104708	0.0750276	0.00753505	0.193471	0.0551851	0.00251651	0.00152758	0.00414477	0.000712853	0.1482	0.03477	0.192267	0.00450718	0.0277646	0.0103498	0.0163096	0.00348112
0	0.146959	0.0974684	0.0691871	0.0630631	0.00666241	0.0786635	0.0451985	0.0101458	0.00202707	0.000374613	0.000230983	0.116758	0.0338284	0.0282948	0.00338139	0.0154507	0.0050592	0.0103362	0.00272321
0	0.155892	0.255247	0.0691871	0.0769632	0.0148203	0.112615	0.046973	0.00266624	0.0019286	0.00361007	0.00472857	0.125162	0.043107	0.0237685	0.00920856	0.0187371	0.044566	0.0597592	0.0245666
0	0.160461	0.208026	0.121827	0.117435	0.0227653	0.206894	0.0459482	0.000422142	0.0028865	0.000291882	3.43915e-05	0.131008	0.0379289	0.113538	0.0090459	0.00348554	0.0140415	0.0338621	0.00614052
0	0.227024	0.0580736	0.17245	0.125736	0.130437	0.0735768	0.103681	0.554374	0.260452	0.390846	0.0910677	0.137498	0.140237	0.121743	0.0425397	0.300672	0.487078	0.190759	0.16524
0	0.529767	0.254567	0.17245	0.696839	0.732722	0.392443	0.854569	0.060902	0.479612	0.264656	0.326315	0.169381	0.439476	0.270042	0.683657	0.00925297	0.12043	0.0548221	0.0922092
0	0.2549	0.0402354	0.0691871	0.0863195	0.085399	0.0114166	0.0613725	0.00964913	0.0268453	0.000442176	0.000172932	0.28177	0.351527	0.066911	0.0741538	0.227466	0.154883	0.139277	0.0350715
1	0.203147	0.269258	0.0691871	0.377432	0.0490394	0.213862	0.339745	0.853261	0.764916	0.986072	0.96649	0.309613	0.136153	0.572069	0.850267	0.693422	0.402942	0.891193	0.555452
0	0.150555	0.0883621	0.17245	0.0662698	0.025025	0.0805305	0.0617516	0.000597311	0.00641559	0.000103879	0.000204262	0.394482	0.0378636	0.0831465	0.0131063	0.0039804	0.0152752	0.00125406	0.00435371
0	0.151956	0.105155	0.0728476	0.0740199	0.00505847	0.0608927	0.0455393	0.00242373	0.000773844	0.000135678	2.40665e-05	0.125162	0.0379289	0.0836729	0.00520825	0.152361	0.0297167	0.130898	0.0207503
0	0.146959	0.241039	0.0691871	0.0978573	0.00722699	0.101501	0.0456046	0.0024069	0.00341849	0.000608642	0.000764503	0.190223	0.0338284	0.114963	0.00968671	0.0118726	0.00685591	0.0045738	0.00612192
0	0.17353	0.0580386	0.0691871	0.0739392	0.0215471	0.0238252	0.0488525	0.237104	0.059159	0.0450694	0.00247226	0.145414	0.0552939	0.0389682	0.0292607	0.0180489	0.0564775	0.0100334	0.010151
0	0.336791	0.406091	0.0609805	0.210633	0.0841888	0.254644	0.222375	0.00245636	0.0160284	0.00306387	0.000823983	0.365818	0.426146	0.503777	0.766297	0.19176	0.183316	0.78777	0.339947
0	0.277716	0.232755	0.454577	0.31492	0.220317	0.466451	0.273795	0.023556	0.00991647	0.0364524	0.00288084	0.38297	0.338686	0.841466	0.617393	0.748994	0.442088	0.854926	0.785198
0	0.146959	0.100573	0.17245	0.0630631	0.0117424	0.0965126	0.0461509	0.0163347	0.0035929	0.00263809	5.5548e-05	0.133075	0.0338284	0.0312719	0.00342634	0.0054197	0.00883063	0.00291568	0.00329156
0	0.203147	0.0812016	0.164811	0.150322	0.0774212	0.0718887	0.091243	0.0090523	0.00757599	0.00525099	0.00412789	0.17526	0.112366	0.0855769	0.0841569	0.389202	0.155627	0.167143	0.218225
0	0.203147	0.0785122	0.0691871	0.150322	0.0490394	0.0332748	0.091243	0.00830813	0.030632	0.00203	0.000691192	0.136653	0.0634037	0.0421176	0.0314597	0.0591226	0.048525	0.0261639	0.0129783
0	0.169118	0.136303	0.0691871	0.0772956	0.0201222	0.0435965	0.0519394	0.00738477	0.00403335	0.00078896	0.000785543	0.191329	0.0578079	0.0807344	0.0293598	0.04097	0.0211683	0.0360546	0.0420452
1	0.208266	0.151334	0.0769637	0.246922	0.0596902	0.132869	0.142412	0.503656	0.342137	0.818678	0.289143	0.334691	0.279108	0.455111	0.190329	0.386173	0.555365	0.594166	0.64942
0	0.166112	0.11465	0.17245	0.0689338	0.0729656	0.113868	0.0636375	0.0021592	0.0420295	0.000950007	0.00969161	0.227581	0.0795155	0.0790168	0.0125362	0.0381787	0.0921441	0.0204306	0.0204732
1	0.529767	0.100989	0.0187663	0.257615	0.223317	0.0403895	0.119606	0.140601	0.81907	0.106277	0.788534	0.185238	0.665338	0.227716	0.401457	0.327215	0.502738	0.256326	0.305776
0	0.146959	0.105155	0.0691871	0.0630631	0.00715141	0.0608927	0.0451985	0.00129926	0.00121545	0.00111033	6.65488e-05	0.185452	0.0620018	0.122139	0.029909	0.0559563	0.0109894	0.0165431	0.004395
0	0.205	0.139287	0.0691871	0.211655	0.0516877	0.0683794	0.0912904	0.124033	0.39325	0.103805	0.301014	0.36195	0.176989	0.45723	0.225866	0.211723	0.523083	0.544319	0.395062
1	0.566916	0.300064	0.155713	0.744378	0.659064	0.274177	0.716192	0.0804199	0.525392	0.0412809	0.707803	0.164915	0.589	0.0919965	0.810538	0.518619	0.933154	0.848488	0.93807
0	0.280127	0.0824734	0.0691871	0.242917	0.0995289	0.0331602	0.128522	0.194328	0.481942	0.0263101	0.113367	0.165385	0.121633	0.0258294	0.177176	0.296815	0.29237	0.502093	0.598514
0	0.198641	0.0531211	0.222298	0.0716339	0.034846	0.0371334	0.069528	0.0713024	0.0378998	0.0134278	0.00130345	0.199184	0.122091	0.0863805	0.0549929	0.0401879	0.0239293	0.00559344	0.00798518
0	0.150555	0.0687391	0.0691871	0.0662698	0.0104149	0.0462039	0.0451985	0.000491949	0.00268554	9.42398e-05	3.99922e-05	0.133075	0.0352795	0.0238484	0.00745035	0.0057871	0.00552622	0.00583193	0.00928284
0	0.227361	0.23941	0.416625	0.302717	0.429818	0.470706	0.518025	0.683127	0.111756	0.230702	0.29977	0.399453	0.0617164	0.320882	0.11652	0.0197221	0.0244471	0.0468349	0.0177179
0	0.250755	0.0667165	0.0691871	0.153104	0.0812543	0.0238252	0.0889307	0.0287645	0.0139802	0.0182379	0.00184527	0.125162	0.0676255	0.025614	0.023508	0.0732612	0.152934	0.151544	0.0346193
0	0.290643	0.0764377	0.192752	0.364125	0.207161	0.36011	0.331942	0.474184	0.132685	0.115174	0.0963657	0.415118	0.37644	0.225207	0.570403	0.795971	0.370412	0.250675	0.185047
0	0.227361	0.23218	0.17245	0.336723	0.0526254	0.392443	0.170793	0.0980233	0.00886278	0.400418	0.0255179	0.224099	0.0463637	0.181302	0.0852416	0.00962698	0.0146313	0.0209075	0.0259561
0	0.146959	0.0949718	0.0691871	0.0630631	0.00470674	0.0441108	0.0451985	0.000836386	0.000875136	0.000113832	0.000121775	0.1482	0.0338284	0.0342146	0.00363093	0.0268921	0.00519654	0.00708093	0.00225576
0	0.150555	0.0393122	0.0691871	0.0662698	0.0125356	0.0238252	0.0451985	0.000456417	0.0026244	0.000125132	9.81939e-05	0.177354	0.0726724	0.0595578	0.0116876	0.0388592	0.0263957	0.0230722	0.0181613
0	0.185715	0.013779	0.0691871	0.0662897	0.0320955	0.00652315	0.0469059	0.0364627	0.0035579	0.00726779	0.00234275	0.18373	0.0641413	0.064831	0.0170475	0.00286499	0.00877394	0.00117596	0.00361533
0	0.146959	0.171638	0.0691871	0.0674265	0.00505847	0.112615	0.0456046	0.000797086	0.00198591	0.000409478	0.00011093	0.125162	0.0338284	0.0216219	0.00423846	0.00469961	0.0075979	0.0118545	0.00305314
0	0.261841	0.094914	0.0799574	0.145423	0.0904409	0.0570938	0.257657	0.0119974	0.045492	0.00539118	0.0137519	0.50317	0.153174	0.316032	0.0862511	0.0155793	0.0372701	0.0102353	0.0186793
0	0.146959	0.0479023	0.0769637	0.0630631	0.00798244	0.0255257	0.0451985	0.00150485	0.00306158	4.23037e-05	0.000144328	0.616958	0.265058	0.405231	0.0544908	0.00789958	0.00697953	0.00990181	0.00416812
0	0.146959	0.158061	0.0691871	0.0708263	0.00470674	0.106976	0.0456046	0.000347511	0.000865738	0.000133457	0.000118435	0.141756	0.0346473	0.0941334	0.00301684	0.0122446	0.00799462	0.0151637	0.010147
1	0.678048	0.369492	0.878287	0.882478	0.870995	0.950776	0.929271	0.0606359	0.905793	0.528513	0.996957	0.493127	0.878214	0.851645	0.935498	0.714129	0.823225	0.881367	0.954008
0	0.203147	0.137264	0.416625	0.150322	0.467489	0.296178	0.449854	0.864872	0.47726	0.489159	0.538268	0.159626	0.120815	0.0308754	0.0460021	0.0666339	0.0956683	0.0227104	0.0710072
0	0.280127	0.135716	0.0691871	0.258954	0.0927094	0.0853404	0.128522	0.0060322	0.00769734	0.00488039	0.00261378	0.17526	0.155559	0.112942	0.0596021	0.0131216	0.0144003	0.0102284	0.0127081
0	0.205	0.176687	0.17245	0.11817	0.164679	0.109144	0.248788	0.00637219	0.0360975	0.0123273	0.0127329	0.125162	0.0515113	0.0514327	0.0435085	0.0584831	0.217931	0.0651533	0.121535
0	0.277716	0.0329746	0.101985	0.13995	0.296848	0.0223608	0.0796708	0.00364269	0.00812185	0.000891994	0.00235444	0.239756	0.120576	0.12283	0.0748992	0.0646146	0.0738492	0.0429483	0.0222007
0	0.146959	0.0334148	0.708887	0.0630631	0.032553	0.0585354	0.0946028	0.0126401	0.0318072	0.00213428	0.000206632	0.301919	0.0481571	0.0722358	0.00510153	0.0467925	0.0163472	0.0791185	0.00287193
0	0.198641	0.114174	0.0691871	0.0854795	0.055887	0.0786635	0.0747128	0.138224	0.0435757	0.0963225	0.00783435	0.14619	0.101517	0.0859634	0.055364	0.480538	0.464725	0.309918	0.27929
0	0.498184	0.0784124	0.559293	0.327811	0.802473	0.163824	0.535057	0.668169	0.852586	0.151149	0.626223	0.170635	0.284421	0.0319159	0.210557	0.671036	0.665287	0.319309	0.568564
0	0.146959	0.0460209	0.121827	0.0630631	0.00554686	0.0367585	0.0451985	0.00034214	0.00165573	4.7525e-05	1.5621e-05	0.126813	0.0338284	0.0226313	0.00234272	0.0070526	0.00789707	0.003429	0.00324416
1	0.529767	0.369492	0.332728	0.762369	0.743924	0.608081	0.753409	0.19964	0.911616	0.37733	0.615787	0.366274	0.785054	0.68599	0.934132	0.218389	0.367358	0.516461	0.878721
0	0.20445	0.100573	0.03498	0.0662897	0.010296	0.0104983	0.0469059	0.0237431	0.0155584	0.000307816	0.00302231	0.135916	0.0469487	0.0451905	0.0101186	0.468048	0.0250016	0.0855827	0.00847659
0	0.150555	0.262339	0.0691871	0.0750276	0.00773433	0.217311	0.0675237	0.00098351	0.0040472	0.000207232	0.000427395	0.125162	0.03477	0.166299	0.00664102	0.0775081	0.00857417	0.337999	0.0200651
0	0.17353	0.0670045	0.0691871	0.0664226	0.0215471	0.0128085	0.0488525	0.0199521	0.00898282	0.000386326	0.000194487	0.170747	0.0490358	0.0140056	0.00344878	0.0548762	0.0323798	0.0152948	0.00620759
0	0.280127	0.251431	0.0691871	0.283665	0.0995289	0.101501	0.14941	0.328522	0.135947	0.358061	0.0385772	0.159659	0.148492	0.157532	0.170339	0.811019	0.470008	0.369963	0.44485
0	0.261841	0.2375	0.121827	0.364084	0.0443404	0.280059	0.136681	0.0040171	0.0406327	0.000565063	0.00869692	0.135712	0.0908829	0.0880591	0.143555	0.0660787	0.0716273	0.0595607	0.0881848
0	0.227361	0.0812016	0.0412358	0.159185	0.0499132	0.0867902	0.0482503	0.00953444	0.00799862	0.026404	0.00193249	0.125162	0.0406149	0.020133	0.0175773	0.0118775	0.0146289	0.0124681	0.0240119
0	0.750158	0.176687	0.155713	0.760431	0.663688	0.146062	0.514329	0.120162	0.55921	0.195877	0.783524	0.333638	0.72121	0.296876	0.54466	0.378065	0.786245	0.375169	0.864455
1	0.477356	0.399959	0.155713	0.630942	0.38257	0.355415	0.545713	0.06656	0.395985	0.917203	0.936737	0.277137	0.553113	0.289803	0.852273	0.557835	0.8234	0.85791	0.756532
0	0.150555	0.105155	0.0691871	0.0683482	0.00773433	0.0608927	0.0451985	0.00245215	0.0170791	0.000488833	0.00344522	0.159597	0.0352795	0.0760401	0.00932619	0.024091	0.00964486	0.0114317	0.00495743
0	0.150555	0.05038	0.0691871	0.0662698	0.0144608	0.030573	0.0451985	0.0109904	0.00380529	8.8978e-05	0.000135077	0.125162	0.03477	0.0204049	0.0100779	0.0389562	0.0492921	0.0107238	0.0136813
0	0.198641	0.0460209	0.341136	0.0685933	0.385544	0.144269	0.0902434	0.065407	0.270488	0.00371539	0.00495645	0.353004	0.211638	0.0423852	0.0310371	0.297721	0.414477	0.415969	0.106487
0	0.146959	0.172708	0.0691871	0.0978573	0.00666241	0.101501	0.0456046	0.000986935	0.00389302	0.0016067	0.000219195	0.144075	0.0338284	0.120247	0.00901172	0.0161136	0.00517966	0.0130469	0.00265882
0	0.150555	0.0479023	0.17245	0.0662698	0.0267687	0.107582	0.0617516	0.00653108	0.00764757	0.00133049	0.00013712	0.216392	0.0369716	0.061154	0.00588662	0.0748087	0.00656504	0.0166804	0.00577793
0	0.343281	0.06804	0.0412358	0.160654	0.37123	0.0418866	0.201789	0.0334328	0.0342738	0.00246398	0.000675406	0.114293	0.155557	0.0216466	0.0472719	0.00654987	0.0439728	0.00229882	0.0280783
0	0.184284	0.069092	0.17245	0.0874591	0.0285654	0.0965126	0.0803611	0.00415982	0.00927545	0.0025354	0.000376335	0.180359	0.0946934	0.0366699	0.0139497	0.413802	0.0614969	0.0269341	0.127687
0	0.208266	0.0479023	0.17245	0.0963269	0.0849683	0.107582	0.101222	0.0456963	0.0261645	0.0126165	0.00119592	0.170889	0.122532	0.0498053	0.0352557	0.105406	0.248821	0.101172	0.137736
0	0.280127	0.086127	0.313476	0.10861	0.284205	0.143585	0.106914	0.541871	0.065321	0.04883	0.0116545	0.256556	0.155559	0.0435274	0.0357057	0.281091	0.17158	0.0321753	0.0427103
0	0.20445	0.0227809	0.0691871	0.0662897	0.0320955	0.00750588	0.0469059	0.00261235	0.00587907	0.00012726	7.53097e-05	0.152975	0.126717	0.0191807	0.013017	0.0143872	0.014415	0.00171706	0.00238467
0	0.150555	0.313105	0.155713	0.093565	0.0306029	0.219939	0.076293	0.100286	0.0234288	0.111833	0.0194644	0.153353	0.0416364	0.0560914	0.0386934	0.135403	0.0274367	0.123649	0.0315554
0	0.160461	0.0818147	0.442226	0.0630631	0.236916	0.303363	0.132889	0.1957	0.114702	0.0245571	0.00595832	0.406947	0.05546	0.17627	0.0106141	0.0747637	0.0151076	0.00788041	0.0104077
1	0.529767	0.0393122	0.108906	0.327811	0.187908	0.0422923	0.290194	0.532437	0.747671	0.171178	0.396983	0.140985	0.500327	0.0355694	0.133056	0.75199	0.298284	0.529033	0.485529
0	0.20445	0.0616242	0.0728476	0.0662897	0.0296298	0.0281597	0.0469059	0.0519758	0.0285081	0.111575	0.0111363	0.173953	0.0841922	0.0609451	0.0317144	0.0635053	0.0377827	0.0471873	0.00965455
1	0.268477	0.0812016	0.0691871	0.143393	0.117467	0.0433381	0.10016	0.00532042	0.0309022	0.016729	0.000636339	0.259987	0.579053	0.161691	0.50226	0.0771078	0.117676	0.0368367	0.2733
1	0.566916	0.114174	0.0691871	0.586407	0.521717	0.0786635	0.506143	0.703883	0.955197	0.941094	0.997323	0.165593	0.767009	0.0587933	0.451118	0.244242	0.941688	0.169179	0.842069
1	0.561952	0.0393122	0.17245	0.21225	0.754082	0.107582	0.266944	0.336969	0.781671	0.12351	0.671833	0.140471	0.5168	0.039377	0.194761	0.0633118	0.372856	0.0131526	0.312586
0	0.185715	0.094914	0.17245	0.0662897	0.179054	0.0872123	0.109876	0.0612332	0.00601855	0.000904707	0.000642093	0.172702	0.108114	0.141373	0.0311338	0.163394	0.0203679	0.039203	0.0342041
0	0.146959	0.0422936	0.0691871	0.0630631	0.00722699	0.0405584	0.0451985	0.00187537	0.00164726	8.64697e-05	5.55817e-05	0.125162	0.0338284	0.0169431	0.00353202	0.00974898	0.00732048	0.0031536	0.0023474
0	0.150555	0.0687391	0.0691871	0.0662698	0.00483727	0.0462039	0.0451985	0.00622757	0.00683556	0.0020758	0.000369732	0.135916	0.03477	0.0379719	0.00571491	0.0106598	0.0208605	0.00619609	0.00558163
0	0.280127	0.0764377	0.0457398	0.364125	0.0842414	0.0219986	0.113529	0.0295689	0.0226474	0.0121035	0.0163906	0.303801	0.130662	0.0566215	0.240199	0.263947	0.124797	0.148808	0.0873845
0	0.184284	0.590527	0.0691871	0.261196	0.016286	0.247752	0.0509477	0.0111801	0.00982183	0.0093225	0.00637309	0.140985	0.0771817	0.100153	0.0464495	0.0729975	0.162756	0.185581	0.34257
0	0.146959	0.0485382	0.03498	0.0630631	0.0053575	0.0104983	0.0451985	0.0031353	0.00221081	0.000664204	2.77238e-05	0.141659	0.0338284	0.0408994	0.00634726	0.00735659	0.00883063	0.00218027	0.00447412
0	0.159559	0.0591569	0.03498	0.0694848	0.00883949	0.0416957	0.0551479	0.00157644	0.0229717	0.00178326	0.00637924	0.151586	0.0481274	0.0591668	0.0156269	0.0061126	0.0146722	0.00448343	0.00813263
0	0.169118	0.20977	0.0691871	0.123981	0.0201222	0.112615	0.0757017	0.0184631	0.00451284	0.00972904	0.00216445	0.125162	0.0588907	0.0578469	0.0432757	0.00404967	0.008177	0.00346702	0.00532538
0	0.169118	0.0667165	0.0691871	0.0699651	0.0201222	0.0238252	0.0478612	0.00257414	0.00719648	0.000991303	0.000106547	0.147401	0.0705113	0.0294396	0.0308962	0.0431858	0.0177691	0.0361631	0.00903151
0	0.146959	0.2375	0.387357	0.0708263	0.0578195	0.734062	0.160387	0.00098116	0.001667	0.000783084	0.000342371	0.482608	0.266962	0.639064	0.153432	0.0133773	0.00889888	0.0447648	0.119407
1	0.750158	0.171917	0.416625	0.789686	0.921073	0.533511	0.910449	0.975621	0.947222	0.991585	0.994055	0.392654	0.836351	0.702137	0.837153	0.384261	0.786386	0.787823	0.808392
0	0.203147	0.46355	0.0799574	0.368108	0.124591	0.0839419	0.272566	0.763828	0.220697	0.754102	0.910814	0.185238	0.107524	0.550658	0.231086	0.166951	0.0642857	0.205503	0.574884
0	0.146959	0.094914	0.17245	0.0630631	0.0117424	0.0872123	0.0461509	0.00139771	0.00402483	8.86749e-05	5.87713e-05	0.166015	0.0512756	0.0387676	0.0057682	0.0531917	0.0160826	0.0258685	0.00655821
0	0.146959	0.166178	0.0691871	0.0653402	0.00722699	0.0790925	0.0451985	0.417966	0.121047	0.268612	0.0254415	0.141756	0.0351869	0.0649815	0.00490692	0.0603487	0.00774203	0.0400806	0.00733792
1	0.611268	0.0764377	0.222298	0.615369	0.798048	0.071458	0.479164	0.0415457	0.353324	0.0190013	0.0761043	0.192946	0.849999	0.0595212	0.797425	0.112406	0.304424	0.0549737	0.0814039
1	0.356796	0.148315	0.416625	0.254793	0.742915	0.348878	0.49464	0.169282	0.85103	0.364022	0.950611	0.246363	0.716258	0.161467	0.512032	0.161981	0.121754	0.0448373	0.0974068
0	0.203147	0.0496495	0.0691871	0.07021	0.0588541	0.0170813	0.0613725	0.0073149	0.0160284	0.000364546	4.71949e-05	0.264132	0.108625	0.0238886	0.00900817	0.123866	0.031538	0.0351858	0.0077409
0	0.185715	0.0808993	0.17245	0.0662897	0.179054	0.19011	0.138733	0.0584372	0.0372525	0.0255624	0.0212946	0.131008	0.0855859	0.0439917	0.0238894	0.124916	0.105867	0.144095	0.320929
0	0.146959	0.228924	0.0691871	0.0630631	0.00666241	0.0664224	0.0451985	0.000984889	0.00159147	0.000383053	7.91599e-05	0.207654	0.0338284	0.0588766	0.00338281	0.00738209	0.00697746	0.00506259	0.00290932
1	0.227024	0.5177	0.416625	0.589621	0.587732	0.823337	0.828561	0.953499	0.875809	0.998503	0.993	0.647141	0.220663	0.780929	0.694355	0.377585	0.131621	0.494255	0.594563
0	0.2549	0.080859	0.0691871	0.179729	0.085399	0.0641988	0.112604	0.568026	0.195363	0.481041	0.0120657	0.130962	0.135487	0.0602394	0.0747781	0.441918	0.128205	0.16359	0.120053
0	0.290643	0.06804	0.0691871	0.152285	0.143847	0.0405584	0.114677	0.0211439	0.0371585	0.0210997	0.00906592	0.45794	0.324909	0.111225	0.2296	0.451611	0.269247	0.144756	0.202341
1	0.356796	0.397076	0.174886	0.590271	0.114212	0.536343	0.471656	0.0142338	0.0101152	0.053072	0.217266	0.158966	0.433665	0.277275	0.741822	0.427168	0.758589	0.925245	0.944773
0	0.160461	0.0517932	0.0799574	0.0630631	0.00761779	0.0772408	0.0464985	0.0304379	0.0157617	0.00641009	0.000718093	0.371695	0.05546	0.064351	0.0192926	0.053404	0.0264336	0.00476526	0.00798603
0	0.467938	0.0517932	0.0483835	0.280748	0.283647	0.0169321	0.162907	0.0897361	0.238737	0.0073421	0.0905404	0.434696	0.546916	0.172196	0.42854	0.401	0.517902	0.0730911	0.104717
0	0.150555	0.0751514	0.03498	0.0662698	0.00483727	0.00709089	0.0451985	0.000992532	0.000826141	7.54757e-05	3.03227e-05	0.125162	0.0352795	0.0208406	0.00461863	0.0110944	0.00724708	0.00241515	0.00380746
1	0.169118	0.2375	0.416625	0.160898	0.345382	0.551826	0.676821	0.135803	0.2166	0.105363	0.6444	0.265478	0.0652002	0.508784	0.135996	0.852323	0.757906	0.892312	0.748057
0	0.146959	0.0291119	0.0691871	0.0630631	0.00798244	0.0183804	0.0451985	0.00221257	0.00394297	0.000251146	3.92956e-05	0.125162	0.0497793	0.0201693	0.00739274	0.0223159	0.0102631	0.00717367	0.00449035
0	0.150555	0.20977	0.0691871	0.0973846	0.0125356	0.112615	0.0456046	0.0087997	0.0140117	0.00246099	0.00130515	0.421769	0.0492026	0.724383	0.0584583	0.029373	0.0177747	0.0659815	0.0346851
0	0.151956	0.210223	0.0691871	0.0630631	0.00715141	0.132336	0.0455393	0.0302442	0.0396647	0.0547352	0.00943778	0.197939	0.0379289	0.143579	0.00426168	0.0107183	0.00561193	0.00459289	0.0029516
1	0.776886	0.22482	0.17245	0.908971	0.95505	0.249624	0.903604	0.860681	0.92358	0.935232	0.990032	0.18985	0.893592	0.292109	0.69107	0.307301	0.901262	0.460201	0.901113
0	0.150555	0.255626	0.132578	0.0871758	0.0130936	0.25371	0.076293	0.0181422	0.00365842	0.014008	0.00187107	0.324905	0.0990404	0.645251	0.0413768	0.0442137	0.00674495	0.0421347	0.0221403
0	0.277716	0.0393122	0.454577	0.197155	0.220317	0.153827	0.167153	0.00395646	0.00285255	0.00213532	0.00290879	0.194531	0.104975	0.068033	0.161232	0.0146579	0.0661831	0.0279538	0.0475283
0	0.146959	0.0785122	0.0781711	0.0630631	0.00961268	0.0332748	0.0451985	0.00127187	0.00360996	0.00312386	0.000168328	0.18544	0.0338284	0.0241764	0.0048196	0.00569425	0.00883063	0.00214008	0.00329156
0	0.150555	0.287378	0.0691871	0.0781557	0.00483727	0.128326	0.0456046	0.00592837	0.00652123	0.00890805	0.000681204	0.132228	0.0369716	0.0416687	0.0103144	0.0286404	0.0103498	0.00478932	0.00437979
0	0.146959	0.0937966	0.0691871	0.0630631	0.00666241	0.0106205	0.0451985	0.0150265	0.00238759	0.000149054	0.00021038	0.149068	0.0338284	0.0658809	0.00572567	0.00694694	0.00927648	0.00409823	0.00446139
1	0.445094	0.171767	0.17245	0.455909	0.739452	0.249624	0.458136	0.197443	0.492402	0.173024	0.487273	0.223453	0.360985	0.363233	0.548154	0.118645	0.514689	0.223073	0.459489
0	0.150555	0.105155	0.0394221	0.0683482	0.00483727	0.0196371	0.0451985	0.00260871	0.00313462	0.000279604	0.000248736	0.212935	0.0924318	0.18627	0.0514616	0.0203685	0.00754252	0.0234203	0.00833344
0	0.151956	0.094914	0.0728476	0.0630631	0.00807926	0.0388974	0.0455393	0.0165033	0.018347	0.00828494	0.000421529	0.224869	0.0405553	0.145927	0.0109443	0.0262945	0.0111393	0.00466693	0.00282854
1	0.150555	0.571124	0.17245	0.106897	0.025025	0.500174	0.164253	0.0591023	0.0489929	0.130613	0.041405	0.234731	0.151084	0.323038	0.180585	0.0915704	0.0157973	0.399268	0.0821344
0	0.198641	0.171638	0.155713	0.28335	0.055887	0.290057	0.151119	0.029678	0.0796218	0.118905	0.076861	0.251317	0.135992	0.508385	0.131995	0.0361697	0.0225879	0.0677545	0.0546834
0	0.146959	0.013779	0.0691871	0.0630631	0.00554686	0.00652315	0.0451985	0.00393567	0.00217652	0.000123367	3.22918e-05	0.127567	0.0338284	0.013472	0.00393938	0.00433858	0.00593444	0.00141151	0.0033584
0	0.146959	0.0812016	0.104708	0.0630631	0.0124124	0.116652	0.0546987	0.0194278	0.00823878	0.022596	0.000564056	0.295473	0.0365249	0.127475	0.0104389	0.0145619	0.0116731	0.00416963	0.00456158
0	0.150555	0.0479023	0.0691871	0.0662698	0.00773433	0.0238252	0.0451985	0.00178622	0.0885358	0.000376538	0.00105172	0.208954	0.0530025	0.087721	0.0100406	0.156828	0.0316032	0.0330837	0.00947182
0	0.227024	0.0419287	0.0691871	0.0791151	0.088093	0.0183804	0.0796708	0.0785749	0.122357	0.0755746	0.0217554	0.159597	0.20948	0.0453623	0.029463	0.462826	0.187417	0.033035	0.0335402
0	0.150555	0.0812016	0.140858	0.0662698	0.0167747	0.0820517	0.0617516	0.00130169	0.0132064	0.000120246	0.000829636	0.205198	0.0352795	0.042734	0.00494903	0.0173127	0.00951256	0.00512009	0.00396686
0	0.146959	0.571124	0.0691871	0.0708263	0.00798244	0.338769	0.0675237	0.00281441	0.00350622	0.0223371	0.00184852	0.28507	0.0346473	0.381845	0.0199693	0.0194753	0.00937997	0.0322719	0.0101265
0	0.150555	0.298124	0.0691871	0.093565	0.0125356	0.186946	0.0480621	0.00083705	0.0035292	0.00146715	0.000313591	0.119363	0.0375664	0.044691	0.0304179	0.00477273	0.0213738	0.00925444	0.0130172
0	0.208266	0.0531211	0.364014	0.0963269	0.274147	0.155985	0.173056	0.0919132	0.0919389	0.136734	0.00776289	0.275361	0.0734742	0.156355	0.123253	0.321709	0.150956	0.585896	0.0384698
0	0.356796	0.102949	0.0691871	0.393949	0.135804	0.039098	0.166363	0.541623	0.900465	0.532006	0.694916	0.187896	0.250413	0.177502	0.286112	0.437304	0.481512	0.133742	0.258274
0	0.227024	0.013779	0.0691871	0.07021	0.0518528	0.00652315	0.0613725	0.0260975	0.0282919	0.00109092	0.000743074	0.35871	0.274093	0.0592734	0.00625671	0.00606047	0.0226476	0.00131459	0.00461674
0	0.208467	0.20977	0.0691871	0.241152	0.0542221	0.112615	0.130084	0.0128703	0.00562571	0.00171535	0.000549896	0.337568	0.101126	0.343453	0.176899	0.00523626	0.0131434	0.0168174	0.0147854
0	0.630072	0.23941	0.140858	0.501988	0.722812	0.376804	0.806732	0.0805398	0.703972	0.527706	0.739954	0.211835	0.327108	0.0790988	0.299422	0.0347541	0.157891	0.110682	0.346876
0	0.24559	0.0584655	0.03973	0.0791151	0.125505	0.045097	0.0796708	0.0283773	0.0400787	0.000279967	0.00125606	0.203565	0.133272	0.0376227	0.0149996	0.0330262	0.0290892	0.00818238	0.00478816
0	0.185715	0.176687	0.17245	0.0662897	0.179054	0.109144	0.11987	0.0171363	0.0175229	0.00681483	0.000876781	0.124906	0.0768352	0.0551486	0.018141	0.0442491	0.0332806	0.0293852	0.0307072
1	0.226305	0.105155	0.454577	0.115187	0.120329	0.268493	0.181338	0.398877	0.0684893	0.142841	0.0791529	0.322021	0.0853562	0.353848	0.0894824	0.624144	0.510993	0.795269	0.346839
1	0.25557	0.0485382	0.416625	0.089831	0.526884	0.199187	0.299065	0.437851	0.707371	0.10826	0.0454803	0.143301	0.0987217	0.0392092	0.0295061	0.0803979	0.196613	0.0308664	0.0505241
1	0.203147	0.387107	0.416625	0.446397	0.398651	0.863896	0.828561	0.991782	0.819436	0.9938	0.991937	0.306614	0.119848	0.410434	0.742221	0.627847	0.607568	0.787028	0.889257
0	0.151956	0.0533986	0.416625	0.0630631	0.0282619	0.199187	0.0607989	0.142462	0.0674969	0.331866	0.0841088	0.18202	0.0379289	0.0740294	0.00850534	0.0187695	0.0201238	0.0138378	0.00773038
0	0.146959	0.0727141	0.0691871	0.0630631	0.00470674	0.033358	0.0451985	0.010258	0.00502139	0.000748155	0.00238969	0.142343	0.0380916	0.0321627	0.00596337	0.018282	0.00841366	0.0102198	0.00337814
0	0.146959	0.23941	0.0691871	0.0708263	0.00470674	0.103874	0.0456046	0.000608459	0.00095289	0.000145852	2.02983e-05	0.132228	0.0338284	0.0395389	0.00411268	0.0174935	0.0050793	0.0284076	0.00389844
0	0.277716	0.0580386	0.521061	0.197155	0.531153	0.245508	0.379755	0.876658	0.407373	0.430573	0.262849	0.363943	0.361584	0.502449	0.449369	0.395537	0.377072	0.0916832	0.093919
0	0.146959	0.0591569	0.0691871	0.0630631	0.00798244	0.033358	0.0451985	0.00306831	0.00439052	0.000264255	5.99729e-05	0.125162	0.0338284	0.0643368	0.00563543	0.0144048	0.0116731	0.00272648	0.0110082
0	0.150555	0.056916	0.0691871	0.0662698	0.0110654	0.0281597	0.0451985	0.00116019	0.00517724	4.22209e-05	0.000144404	0.145414	0.03477	0.111878	0.00712433	0.0216931	0.0107949	0.00485228	0.00481455
1	0.529767	0.298124	0.155713	0.723982	0.732762	0.32169	0.713679	0.850631	0.919226	0.959241	0.995741	0.163106	0.635155	0.462702	0.6877	0.521511	0.690751	0.531693	0.778715
0	0.160461	0.179915	0.416625	0.0630631	0.151732	0.43199	0.21391	0.0239199	0.0111556	0.00212571	0.0131133	0.172702	0.0405553	0.132417	0.0180207	0.0249494	0.0240045	0.0271612	0.0110956
0	0.155892	0.184971	0.17245	0.0647367	0.0387633	0.131653	0.0691394	0.00112131	0.0022453	5.9778e-05	2.05582e-05	0.1482	0.043107	0.0367787	0.00708296	0.0644079	0.0179816	0.0381735	0.0247667
0	0.159559	0.0227809	0.140858	0.0817143	0.142031	0.0284221	0.129816	0.0384991	0.0279956	0.000762349	0.000281913	0.204707	0.0584069	0.0624545	0.0258834	0.0498625	0.115901	0.00150314	0.00939511
0	0.155892	0.125617	0.17245	0.0647367	0.0387633	0.113868	0.0691394	0.138001	0.182729	0.217568	0.0829073	0.217826	0.0494768	0.14243	0.0212333	0.0523456	0.0184293	0.00940908	0.0246734
0	0.277716	0.0533986	0.03498	0.152285	0.0556278	0.0104983	0.101111	0.151973	0.141253	0.0138453	0.0110617	0.17526	0.216153	0.113891	0.144996	0.495039	0.347736	0.238109	0.200124
0	0.155892	0.556622	0.121827	0.202963	0.0154116	0.631404	0.0611965	0.00084585	0.00355143	0.00111261	0.00132639	0.135916	0.052726	0.187735	0.0172569	0.0105581	0.0352916	0.00861802	0.0170889
0	0.146959	0.0899977	0.0691871	0.0630631	0.00724551	0.0367193	0.0451985	0.000859498	0.00182648	1.20866e-05	5.35447e-05	0.163809	0.0338284	0.0395793	0.00381831	0.0263759	0.0050793	0.0118964	0.00260717
1	0.379675	0.292056	0.121827	0.415242	0.15112	0.600099	0.278866	0.00247992	0.164663	0.0592436	0.259277	0.270605	0.155484	0.437041	0.335403	0.131125	0.416932	0.320758	0.706142
0	0.19201	0.109038	0.070809	0.108764	0.0516877	0.0874586	0.0597012	0.00493147	0.0193395	0.00185583	0.000833349	0.170747	0.0602168	0.0533155	0.0323611	0.0530925	0.0550496	0.0108392	0.0250859
0	0.150555	0.435847	0.106419	0.106897	0.0121611	0.315067	0.0695538	0.000782328	0.0132458	0.000146654	4.22605e-05	0.135916	0.03477	0.351072	0.0090995	0.0054197	0.013234	0.0052297	0.0299257
0	0.561952	0.094914	0.157982	0.521641	0.638126	0.160124	0.376639	0.00472953	0.196567	0.00176009	0.00967341	0.1482	0.33175	0.0438526	0.254615	0.114042	0.404203	0.0474812	0.346694
0	0.160461	0.0452353	0.070809	0.0630631	0.0227653	0.0180225	0.0455393	0.0475253	0.0741151	0.000778363	0.000153022	0.423088	0.186784	0.281289	0.038711	0.00704192	0.0301163	0.00346514	0.0036765
0	0.151956	0.176687	0.0691871	0.0630631	0.00470674	0.0950289	0.0455393	0.0146747	0.00495421	0.00477795	0.000826699	0.113386	0.0417202	0.0291583	0.0139218	0.00946677	0.0109289	0.00472952	0.00298408
0	0.169118	0.105155	0.0691871	0.104484	0.0201222	0.0608927	0.0519394	0.74886	0.949832	0.90186	0.911761	0.204948	0.0836304	0.122363	0.0605767	0.0238085	0.0251188	0.0471364	0.0278753
1	0.455708	0.410757	0.626331	0.628517	0.80123	0.779168	0.822531	0.974283	0.844123	0.995529	0.995699	0.299982	0.469727	0.597569	0.684188	0.129664	0.171825	0.0581651	0.220024
0	0.203147	0.228924	0.0483835	0.172403	0.0225782	0.0808189	0.0801981	0.0109863	0.0090703	0.00192117	0.000836256	0.149068	0.0747147	0.0557779	0.0272292	0.0119203	0.0286994	0.0351846	0.0120262
0	0.146959	0.166178	0.0691871	0.0653402	0.00666241	0.0790925	0.0451985	0.000917828	0.000924866	0.000203324	0.000103393	0.125162	0.0338284	0.0267969	0.00460574	0.00638079	0.0048751	0.00414464	0.00245194
0	0.146959	0.197795	0.061955	0.134344	0.00470674	0.0781975	0.0456046	0.0039634	0.00167927	0.000132362	0.000144925	0.218524	0.0532499	0.143594	0.0192645	0.0129358	0.00642421	0.00230703	0.00383338
0	0.150555	0.23941	0.0691871	0.093565	0.0125356	0.103874	0.0763617	0.00644638	0.0173747	0.00466634	0.00226673	0.123927	0.03477	0.10313	0.00835508	0.00293662	0.0060648	0.00439781	0.00336854
0	0.267491	0.0228363	0.0691871	0.0863195	0.085399	0.0275275	0.0613725	0.0180126	0.0134529	0.00798139	0.000999274	0.226172	0.281785	0.0396642	0.0308598	0.783479	0.216087	0.253337	0.175155
0	0.198641	0.0670045	0.0691871	0.0685933	0.055887	0.0128085	0.0560387	0.152069	0.0341479	0.00704549	0.00042149	0.137076	0.0516554	0.0178417	0.00793874	0.0255707	0.0219477	0.0182182	0.00318983
0	0.146959	0.23941	0.155713	0.0708263	0.00945455	0.219939	0.076293	0.00482715	0.00831233	0.00445616	0.00545302	0.133075	0.0338284	0.0934719	0.010119	0.0551336	0.0485473	0.189592	0.0553972
0	0.146959	0.166178	0.416625	0.0653402	0.0140901	0.519952	0.1069	0.00170118	0.0461058	0.00392744	0.000988259	0.356672	0.0786286	0.578726	0.0704496	0.0473817	0.00724146	0.0232915	0.00570322
0	0.146959	0.0591569	0.0691871	0.0630631	0.00470674	0.033358	0.0451985	0.000570685	0.00409706	0.000714511	9.01446e-05	0.186653	0.0346473	0.191784	0.00477168	0.0226151	0.00725126	0.0181402	0.0037881
0	0.155892	0.0772092	0.108906	0.0647367	0.0178298	0.0231501	0.0578747	0.00521272	0.0116364	0.00366402	0.000312658	0.125162	0.0443537	0.0171057	0.00397805	0.0327074	0.054439	0.0127081	0.00694305
0	0.155892	0.305711	0.17245	0.0647367	0.0387633	0.265037	0.0757437	0.00340957	0.0117554	0.000575676	0.000171986	0.160077	0.0594878	0.166366	0.0244379	0.198474	0.0208368	0.127598	0.0178348
0	0.203147	0.101635	0.0691871	0.172403	0.0442941	0.0598781	0.091243	0.00689426	0.0188227	0.000778692	0.00291214	0.124906	0.0629231	0.0517199	0.0177772	0.0196122	0.0297241	0.00894006	0.0139042
0	0.150555	0.26682	0.0691871	0.0750276	0.00773433	0.208192	0.0456046	0.00190166	0.0180345	0.00172202	0.0213818	0.153428	0.0369716	0.05514	0.0112641	0.0416868	0.0289555	0.046594	0.012081
0	0.267491	0.105155	0.137788	0.269872	0.111006	0.150865	0.138583	0.287879	0.184878	0.530258	0.0143476	0.184139	0.130662	0.158162	0.151665	0.580428	0.178751	0.7061	0.177751
0	0.146959	0.0393122	0.17245	0.0630631	0.00812366	0.107582	0.0461509	0.000528109	0.00202543	0.0012537	1.23699e-05	0.260538	0.0338284	0.159994	0.00423219	0.0182892	0.00645264	0.00266335	0.00262166
0	0.379675	0.220778	0.0728476	0.301482	0.185324	0.106976	0.243162	0.0704326	0.196033	0.0677333	0.0240322	0.213356	0.102875	0.405046	0.171547	0.0147555	0.0341588	0.0625982	0.080422
0	0.467938	0.0584655	0.416625	0.181562	0.759423	0.159545	0.522433	0.104236	0.667109	0.0150124	0.0784372	0.209032	0.666934	0.0376657	0.13309	0.445383	0.574042	0.125145	0.162652
0	0.150555	0.0812016	0.0691871	0.0662698	0.00847888	0.0407617	0.0451985	0.00106432	0.00168215	0.000157778	2.59308e-05	0.229319	0.0517196	0.0957405	0.0198203	0.0181199	0.00655648	0.0108027	0.00687698
0	0.160461	0.176687	0.121827	0.0630631	0.0113937	0.13325	0.0455393	0.000549957	0.00151185	0.000275935	3.33471e-05	0.345005	0.259695	0.2518	0.192104	0.0215645	0.00934663	0.0499278	0.00709832
0	0.146959	0.351714	0.1102	0.0708263	0.00666241	0.224001	0.0456046	0.00200487	0.00124018	0.00029682	9.94025e-05	0.119363	0.0338284	0.0564148	0.00369439	0.0160977	0.0151218	0.0435696	0.00415371
1	0.776886	0.23941	0.0691871	0.906371	0.779117	0.103874	0.855015	0.0509543	0.575985	0.0717929	0.923793	0.163497	0.819013	0.268616	0.832438	0.264115	0.626228	0.387549	0.766968
0	0.203147	0.100573	0.0483835	0.089831	0.0513021	0.010616	0.0662534	0.280662	0.18647	0.0121442	0.00420726	0.131008	0.0688908	0.0262284	0.0157658	0.219618	0.101885	0.0955392	0.0396997
0	0.159559	0.210223	0.206634	0.0894412	0.184201	0.302255	0.378228	0.0533183	0.0273578	0.0165455	0.00875794	0.327169	0.152601	0.346082	0.0619056	0.138248	0.400108	0.0811752	0.336792
1	0.565719	0.105155	0.29895	0.351149	0.868062	0.132963	0.808252	0.0191335	0.217684	0.129453	0.218908	0.247459	0.73783	0.442006	0.763662	0.145973	0.546978	0.145116	0.244688
0	0.146959	0.0591569	0.17245	0.0630631	0.0117424	0.101546	0.0461509	0.00326513	0.0041058	0.000769214	0.000129645	0.271246	0.0350429	0.202867	0.00961606	0.0846348	0.00781474	0.0342474	0.01097
0	0.277716	0.184971	0.0691871	0.207411	0.143847	0.0414635	0.141289	0.207278	0.122012	0.0925374	0.0516744	0.26094	0.164633	0.129877	0.109851	0.0652439	0.0774221	0.0462328	0.0698214
0	0.151956	0.0812351	0.0691871	0.0630631	0.00722699	0.0766148	0.0455393	0.00116123	0.00321	0.000436769	4.26601e-05	0.147401	0.0379289	0.0395061	0.00596821	0.112146	0.0417641	0.121587	0.0189078
0	0.523504	0.136303	0.0691871	0.292913	0.437094	0.0435965	0.256128	0.0109212	0.231822	0.0139941	0.0308305	0.370277	0.703263	0.280845	0.766229	0.370783	0.683188	0.329059	0.535379
0	0.146959	0.094914	0.17245	0.0630631	0.0390236	0.10724	0.0461509	0.106337	0.00714128	0.00599884	0.00111384	0.352081	0.0647986	0.159496	0.0112129	0.00452878	0.00910214	0.00526875	0.00615027
0	0.146959	0.158061	0.0691871	0.0708263	0.00724551	0.106976	0.0456046	0.00385555	0.00705932	0.00359	0.000285249	0.155749	0.0391332	0.107514	0.00849068	0.0197048	0.00823942	0.0367041	0.0082719
0	0.146959	0.0620899	0.0728476	0.0630631	0.00798244	0.0292275	0.0451985	0.0157811	0.00942198	0.000913089	0.000418545	0.134563	0.0338284	0.0225321	0.00319822	0.00648503	0.00917818	0.00241719	0.00284893
0	0.146959	0.134502	0.416625	0.0630631	0.0892624	0.416697	0.21391	0.00159047	0.0155544	0.00225027	0.00017246	0.159597	0.0338284	0.108235	0.00824006	0.0279342	0.0050592	0.0128951	0.0040585
0	0.290643	0.159437	0.0691871	0.305189	0.240112	0.0790925	0.199852	0.0168021	0.018092	0.00227956	0.00432775	0.28563	0.133733	0.136991	0.207903	0.398839	0.450486	0.394696	0.253245
0	0.150555	0.094914	0.17245	0.0662698	0.0253279	0.113868	0.0617516	0.0018747	0.00485949	0.00113185	0.00376728	0.127567	0.03477	0.0318106	0.0038305	0.00535355	0.00862575	0.00275672	0.0038976
1	0.299711	0.310404	0.0691871	0.352955	0.106619	0.112615	0.205505	0.224806	0.874286	0.879632	0.990731	0.160916	0.423998	0.133717	0.510374	0.333777	0.445627	0.614224	0.721897
0	0.205	0.013779	0.03498	0.0900293	0.0196759	0.00445074	0.0597012	0.0482518	0.0460713	0.00475754	0.000390425	0.315364	0.131195	0.0559166	0.0659739	0.0196233	0.0352447	0.00227448	0.00934529
0	0.356796	0.0580736	0.0691871	0.191986	0.163352	0.0290685	0.0956499	0.0159646	0.0578008	0.00784826	0.00902856	0.385555	0.377844	0.0841082	0.124063	0.0905115	0.125842	0.10935	0.0585637
0	0.185715	0.0334148	0.411436	0.0662897	0.179054	0.0585354	0.0926345	0.443851	0.0784333	0.197499	0.0265327	0.172702	0.0945791	0.0441827	0.0120185	0.0156603	0.0855501	0.0119031	0.0171992
1	0.288878	0.159579	0.182035	0.349383	0.328013	0.151945	0.468802	0.0163108	0.0138912	0.0131115	0.00841209	0.393838	0.491584	0.483481	0.742638	0.295338	0.625661	0.634267	0.60864
0	0.261841	0.0130456	0.17245	0.0994468	0.366048	0.0278785	0.324252	0.734754	0.477302	0.0369953	0.0186087	0.254015	0.115016	0.0506556	0.0637439	0.233625	0.442166	0.0345328	0.114403
0	0.447927	0.298124	0.03498	0.631745	0.0586633	0.0899177	0.33703	0.0242556	0.0477258	0.0578517	0.184636	0.6369	0.76827	0.928327	0.936422	0.14258	0.53142	0.36552	0.71873
0	0.342115	0.094914	0.0691871	0.0995014	0.341965	0.0388974	0.0752502	0.00326003	0.00888215	0.00142681	0.000808106	0.339376	0.611662	0.32041	0.0557665	0.0463391	0.0543395	0.00599975	0.00645423
0	0.150555	0.094914	0.0691871	0.0662698	0.00773433	0.0388974	0.0451985	0.00575914	0.00485807	0.00193233	0.000237977	0.140471	0.03477	0.0550552	0.0065637	0.041096	0.0151255	0.0145921	0.0277681
0	0.489475	0.171638	0.03498	0.738841	0.269954	0.102505	0.659644	0.0105587	0.122592	0.00310073	0.0372224	0.17214	0.443564	0.125623	0.429012	0.0447804	0.155131	0.0612847	0.225356
0	0.150555	0.0963549	0.0691871	0.0662698	0.00483727	0.0405584	0.0451985	0.000660731	0.00233155	8.85522e-05	2.9943e-05	0.160559	0.0378636	0.0664717	0.00851809	0.00599893	0.00732062	0.00150015	0.00457163
0	0.146959	0.0812016	0.0728476	0.0630631	0.00594	0.0433381	0.0451985	0.00210081	0.0010155	0.00136574	0.00032019	0.125162	0.0338284	0.0319292	0.00488239	0.00720804	0.00760601	0.00494892	0.00416132
0	0.19201	0.20977	0.0728476	0.177641	0.0516877	0.112615	0.102327	0.0146641	0.0109732	0.000679007	0.00103751	0.362924	0.262996	0.345985	0.13789	0.107276	0.0757359	0.383742	0.346354
0	0.155892	0.0227809	0.0215529	0.0647367	0.00714968	0.0144087	0.0465554	0.001653	0.00800254	0.000605513	9.89552e-05	0.270176	0.0783106	0.143274	0.0126338	0.0319596	0.026401	0.00144851	0.00510899
0	0.38875	0.101635	0.121827	0.261533	0.519457	0.0782811	0.190611	0.0494894	0.118466	0.0138802	0.115545	0.135916	0.224841	0.0438526	0.136275	0.0157902	0.0482889	0.0107406	0.0280357
0	0.150555	0.0580386	0.0691871	0.0662698	0.0104149	0.0238252	0.0451985	0.00487992	0.00877313	0.00229701	0.00313685	0.159597	0.0369716	0.0370856	0.010619	0.00751665	0.0155955	0.00774262	0.00588377
0	0.146959	0.150965	0.0691871	0.0841492	0.0105544	0.0790113	0.0456046	0.00645077	0.00319962	0.00133066	0.000649476	0.125162	0.0338284	0.0341173	0.0286104	0.128371	0.0333793	0.12053	0.0360677
0	0.356796	0.23941	0.0691871	0.628517	0.135804	0.103874	0.413539	0.00700418	0.0539768	0.0490387	0.478638	0.125162	0.181859	0.0410178	0.154915	0.0768032	0.119618	0.15334	0.271407
0	0.146959	0.136303	0.108906	0.0630631	0.00665	0.231551	0.0520176	0.0448703	0.0290651	0.111404	0.000456574	0.646092	0.489056	0.47227	0.203963	0.0496761	0.0316289	0.0461364	0.0198481
0	0.150555	0.136303	0.0691871	0.0683482	0.00773433	0.0435965	0.0451985	0.000409758	0.000885244	7.53369e-05	0.00043581	0.125162	0.0352795	0.0387919	0.00560509	0.0182191	0.00807685	0.0338152	0.00732189
1	0.184284	0.0695018	0.346264	0.070729	0.252781	0.204862	0.0868841	0.080839	0.0626903	0.00484662	0.00525105	0.220083	0.0908735	0.0798399	0.0321066	0.0294792	0.0211166	0.00332776	0.0125301
0	0.268477	0.300064	0.416625	0.316975	0.389556	0.533511	0.59231	0.290896	0.700163	0.18326	0.873519	0.510805	0.41775	0.457743	0.420424	0.113069	0.558397	0.238768	0.338732
1	0.508525	0.179915	0.108906	0.463605	0.338041	0.112405	0.390538	0.0937489	0.544466	0.187321	0.46073	0.172702	0.429076	0.12217	0.544714	0.279653	0.729315	0.696726	0.497208
0	0.150555	0.0824734	0.1102	0.0662698	0.00483727	0.0417357	0.0451985	0.0185901	0.00564231	0.00154393	0.000320661	0.218415	0.0378636	0.0929254	0.0259783	0.00569425	0.00521509	0.00255766	0.00313117
0	0.2549	0.170708	0.0691871	0.237762	0.085399	0.101501	0.14941	0.542505	0.219568	0.733741	0.173946	0.142344	0.13349	0.24457	0.177796	0.015759	0.0473782	0.0150267	0.0275631
0	0.19201	0.136303	0.03498	0.0870877	0.0149726	0.0403413	0.0597012	0.0320413	0.127923	0.054145	0.00824536	0.164915	0.0612226	0.0861976	0.0355256	0.00659557	0.0123197	0.01015	0.0113841
1	0.523504	0.183798	0.0691871	0.659008	0.437094	0.0821897	0.505783	0.410405	0.887906	0.885251	0.959115	0.379178	0.780042	0.766765	0.924967	0.25229	0.355244	0.373451	0.493939
0	0.498184	0.154052	0.0691871	0.714078	0.240744	0.0608927	0.374236	0.0185424	0.0792559	0.0109876	0.0202159	0.155749	0.243503	0.0845885	0.26346	0.0148771	0.0582706	0.0150416	0.030907
0	0.159559	0.168083	0.0659818	0.0817143	0.0147083	0.0487153	0.0551479	0.0157514	0.0645858	0.00372975	0.00366607	0.137498	0.0690634	0.0616735	0.0194878	0.0140274	0.0147456	0.00696348	0.0181306
0	0.326283	0.0227809	0.0691871	0.164957	0.158606	0.00750588	0.0685887	0.0416218	0.282308	0.00691737	0.0476284	0.137498	0.0996917	0.055236	0.0227695	0.0861191	0.0802422	0.0108922	0.016578
0	0.160461	0.176687	0.17245	0.0630631	0.0162848	0.109144	0.0524069	0.0114518	0.0102923	0.00708789	0.000497593	0.137498	0.0436179	0.20515	0.0145245	0.122888	0.0106925	0.141037	0.0126034
1	0.529767	0.305711	0.0799574	0.443096	0.251131	0.238143	0.459723	0.966973	0.843758	0.774292	0.969685	0.22165	0.468248	0.162782	0.612889	0.382261	0.276504	0.154757	0.0522491
0	0.169118	0.0227809	0.17245	0.0669902	0.072862	0.0284221	0.0604454	0.0620874	0.0264344	0.000731143	0.000956785	0.340599	0.251655	0.195734	0.0116207	0.0170599	0.0340852	0.00238184	0.00583945
1	0.150555	0.387107	0.17245	0.106897	0.0215917	0.414586	0.122294	0.133541	0.032934	0.550264	0.0560936	0.125162	0.0408469	0.101769	0.0520869	0.0161636	0.0105739	0.0173225	0.0101771
0	0.146959	0.0420833	0.16825	0.0630631	0.00843195	0.0896066	0.0500586	0.000508622	0.00279377	8.96929e-05	2.78094e-05	0.141659	0.0380916	0.0372965	0.00472365	0.0226251	0.0250385	0.0145594	0.00396952
1	0.555395	0.205018	0.17245	0.723982	0.614977	0.376804	0.861367	0.67516	0.936932	0.918399	0.945607	0.214099	0.556297	0.364406	0.792987	0.45637	0.721973	0.733564	0.927077
0	0.151956	0.0674083	0.0691871	0.0630631	0.00807926	0.0445615	0.0455393	0.00270976	0.00201883	0.000120826	0.000125093	0.365773	0.0438475	0.190622	0.00516637	0.0238667	0.0149855	0.00324188	0.016676
0	0.288987	0.0485382	0.315074	0.125736	0.127831	0.137936	0.117578	0.83402	0.190057	0.491953	0.177791	0.308758	0.359259	0.0637691	0.0500031	0.289726	0.020936	0.0378131	0.0173576
0	0.332383	0.0531211	0.17245	0.142441	0.315503	0.0780732	0.152604	0.0581373	0.153038	0.00942424	0.0071665	0.300255	0.163498	0.040955	0.0874683	0.266343	0.180867	0.176718	0.0598149
0	0.529767	0.094914	0.0728476	0.316615	0.507867	0.0388974	0.26604	0.0252036	0.450038	0.0455394	0.129668	0.303105	0.467108	0.377179	0.485938	0.153649	0.141799	0.00703331	0.044304
0	0.169118	0.0591569	0.0691871	0.0772956	0.0201222	0.033358	0.0519394	0.00112555	0.0027995	0.000726912	0.00115747	0.127567	0.0513365	0.0204535	0.0147305	0.00992085	0.0100889	0.00384533	0.00682123
0	0.226305	0.0479023	0.121827	0.0716339	0.052944	0.0246937	0.0663664	0.0237756	0.0151617	0.00113344	0.000189309	0.162656	0.0553963	0.0330388	0.0409605	0.118449	0.172946	0.0137811	0.0289925
0	0.150555	0.094914	0.0691871	0.0662698	0.00483727	0.0388974	0.0451985	0.0687626	0.275907	0.00241915	0.0323845	0.175863	0.0352795	0.0430508	0.00730647	0.0340743	0.0253392	0.00381751	0.00721108
0	0.146959	0.122433	0.03498	0.0630631	0.00645514	0.0257666	0.0451985	0.0021786	0.00223243	0.000393009	7.8074e-05	0.119363	0.0338284	0.0238863	0.00396989	0.0262667	0.0108776	0.00691941	0.00803781
1	0.71728	0.0479023	0.0781711	0.534781	0.668483	0.028841	0.431557	0.671235	0.921207	0.333838	0.749704	0.187896	0.58529	0.0626265	0.427189	0.505765	0.935727	0.539068	0.825159
1	0.565719	0.475438	0.0691871	0.799586	0.42896	0.213862	0.790351	0.0531843	0.743558	0.327743	0.948156	0.170747	0.557658	0.164749	0.734003	0.113648	0.235886	0.778897	0.524603
0	0.17353	0.125617	0.03498	0.103384	0.0121579	0.0219986	0.0607659	0.203022	0.0127539	0.018974	0.00167065	0.3357	0.133557	0.0744527	0.201881	0.234866	0.211948	0.344906	0.156357
0	0.203147	0.100573	0.0691871	0.089831	0.0588541	0.0281597	0.0755355	0.0472985	0.0718502	0.0280072	0.00564832	0.239141	0.13851	0.119567	0.0397379	0.271849	0.11273	0.0436438	0.0397419
0	0.146959	0.0476193	0.0691871	0.0630631	0.00554686	0.0183804	0.0451985	0.000913538	0.00149642	5.20139e-05	2.69921e-05	0.394645	0.0603043	0.0815755	0.0136975	0.0154214	0.0087902	0.0035717	0.00447618
0	0.198641	0.0479023	0.0728476	0.0716339	0.034846	0.0238252	0.0663664	0.069254	0.0545445	0.00669225	0.000673439	0.135172	0.0516475	0.0477945	0.0169533	0.169585	0.0542778	0.0164279	0.0210736
0	0.146959	0.0556146	0.0691871	0.0630631	0.00715141	0.0238252	0.0451985	0.00805121	0.00191364	0.00228548	0.000189933	0.155497	0.0578459	0.0461224	0.0133671	0.018339	0.0117676	0.00860338	0.00373025
0	0.146959	0.2375	0.03498	0.0708263	0.00694193	0.0598492	0.0480621	0.000196623	0.00286115	0.000157022	0.000174004	0.125162	0.0338284	0.0617741	0.0111915	0.0995887	0.00788819	0.104501	0.0103718
0	0.146959	0.0402354	0.0412358	0.0630631	0.00798244	0.017329	0.0451985	0.000584575	0.000839385	3.28667e-05	2.3456e-05	0.131008	0.0497793	0.0287594	0.00525027	0.04312	0.028948	0.00555998	0.00567
1	0.565719	0.293897	0.416625	0.664352	0.847174	0.533511	0.803348	0.424503	0.568145	0.428633	0.870668	0.382039	0.573174	0.294526	0.872852	0.462336	0.864777	0.714738	0.770936
1	0.508525	0.186853	0.0691871	0.597254	0.265542	0.0683794	0.659644	0.307549	0.492238	0.574265	0.948456	0.560827	0.676141	0.244968	0.792437	0.260383	0.25482	0.408404	0.68834
0	0.166112	0.013779	0.0412358	0.0694718	0.0791727	0.00992676	0.131181	0.00917653	0.0253112	0.000284272	7.30784e-05	0.158647	0.0433843	0.0217458	0.00963608	0.0505732	0.0392994	0.00958098	0.0426782
0	0.146959	0.23941	0.0691871	0.0708263	0.00722699	0.103874	0.0456046	0.000743497	0.000725279	0.00108779	4.79602e-05	0.16557	0.0385978	0.154954	0.00709298	0.0271649	0.0116145	0.0948533	0.00780833
0	0.17353	0.184971	0.0691871	0.0881071	0.0215471	0.0414635	0.0607659	0.000840007	0.00085019	5.6666e-05	3.10388e-05	0.125162	0.0643902	0.0234407	0.0213896	0.0195332	0.00907133	0.00784169	0.00707203
1	0.227361	0.094914	0.416625	0.132158	0.297381	0.237588	0.281574	0.0552226	0.0303628	0.0413447	0.00506705	0.196518	0.169517	0.164803	0.0310055	0.270533	0.0521841	0.0890724	0.00891861
0	0.280127	0.0291119	0.0691871	0.110177	0.0995289	0.0183804	0.0613725	0.551127	0.109109	0.0387182	0.0170162	0.223791	0.15817	0.183185	0.191084	0.662877	0.249594	0.525401	0.0900792
0	0.151956	0.094914	0.0691871	0.0630631	0.00505847	0.0388974	0.0455393	0.0016384	0.0017748	0.000421837	0.000146906	0.156938	0.0379289	0.0577587	0.00741133	0.0218896	0.0104528	0.0165981	0.00612068
0	0.208467	0.0768354	0.0691871	0.101616	0.0542221	0.0290685	0.0685299	0.0018784	0.0423763	0.000510466	0.000903259	0.125162	0.0519231	0.0192246	0.0248866	0.0924116	0.0437451	0.0107069	0.0130232
1	0.198641	0.435847	0.0691871	0.469602	0.055887	0.315067	0.291301	0.225679	0.0151406	0.488839	0.345949	0.136227	0.0575996	0.290306	0.151189	0.039737	0.0183288	0.202345	0.0878696
0	0.169118	0.105155	0.116058	0.0772956	0.072862	0.088484	0.0963425	0.00174218	0.00280522	0.00216882	0.000798039	0.142177	0.0518114	0.0597198	0.0227729	0.0153106	0.0197526	0.0200357	0.0162192
0	0.150555	0.298124	0.0691871	0.0750276	0.00734925	0.169698	0.0480621	0.00371868	0.0148838	0.00703682	0.0521154	0.144882	0.0369716	0.055425	0.0181645	0.00689214	0.00642932	0.00290409	0.00414154
0	0.277716	0.102949	0.171615	0.21281	0.132861	0.0613849	0.166058	0.00636965	0.0124453	0.00302164	0.00297262	0.129122	0.108995	0.0334863	0.0483492	0.0308601	0.0379402	0.022026	0.0276142
0	0.290643	0.0531211	0.0459699	0.215099	0.0729796	0.0138068	0.156409	0.472575	0.16787	0.345465	0.114443	0.232695	0.133733	0.0926264	0.0877331	0.395129	0.362767	0.538398	0.243801
1	0.784695	0.0808993	0.449593	0.796656	0.789979	0.576484	0.874908	0.138157	0.63767	0.675161	0.970645	0.249157	0.915485	0.239849	0.904655	0.747804	0.7166	0.291736	0.689124
0	0.146959	0.138537	0.03498	0.0653402	0.0053575	0.0582293	0.0456046	0.00420949	0.00283633	0.000345966	0.00024254	0.116758	0.0338284	0.0247612	0.00425864	0.026862	0.00919899	0.0363872	0.00860748
0	0.17353	0.0580386	0.0691871	0.0739392	0.0215471	0.0238252	0.0488525	0.00195751	0.00455167	0.000312657	0.000973866	0.116758	0.0490358	0.0170471	0.0142431	0.064116	0.115586	0.0345254	0.0440691
1	0.184284	0.269258	0.416625	0.399688	0.0806982	0.756837	0.493154	0.45511	0.0573809	0.0784176	0.116332	0.134354	0.0466872	0.300119	0.0290485	0.104614	0.051829	0.283831	0.163084
0	0.17353	0.0616242	0.0691871	0.0739392	0.0215471	0.0281597	0.0488525	0.00150521	0.00690499	0.00283042	0.000646181	0.134563	0.0552939	0.0353323	0.0175214	0.0627737	0.0629816	0.0114371	0.0240138
0	0.17353	0.0580386	0.0691871	0.0739392	0.0215471	0.0238252	0.0488525	0.00537452	0.0234737	0.00414481	0.000257979	0.141756	0.0659807	0.0631132	0.0177737	0.00402895	0.00806721	0.00214941	0.00912894
0	0.630072	0.166178	0.108906	0.349216	0.247817	0.116345	0.42025	0.0233933	0.099294	0.0145948	0.0583671	0.217033	0.324952	0.122048	0.212356	0.0576448	0.257341	0.0465132	0.225884
0	0.146959	0.100573	0.0691871	0.0630631	0.00470674	0.0281597	0.0451985	0.0111822	0.00298545	0.000924258	5.23634e-05	0.152481	0.0338284	0.0212548	0.00302181	0.00856167	0.0048751	0.00694249	0.00289599
0	0.146959	0.166178	0.462511	0.0653402	0.125924	0.578981	0.192454	0.484736	0.0166069	0.105244	0.105943	0.337132	0.0539583	0.322678	0.0341415	0.105529	0.0269452	0.0218375	0.0204242
0	0.150555	0.282297	0.17245	0.0973846	0.025025	0.28493	0.118269	0.00607393	0.0197702	0.000340177	0.00217381	0.173152	0.157424	0.156148	0.267293	0.0639694	0.0334471	0.0375666	0.0816562
0	0.146959	0.184971	0.0691871	0.0630631	0.00715141	0.0414635	0.0451985	0.00146454	0.000946029	0.000600536	3.35401e-05	0.132417	0.0338284	0.0347881	0.00391471	0.00914109	0.0065986	0.00168549	0.00323384
0	0.203147	0.184971	0.104708	0.150322	0.0771087	0.143335	0.134359	0.00263718	0.00569887	0.000322229	0.000395557	0.123927	0.0658327	0.0262653	0.027962	0.0660976	0.0287623	0.0310838	0.0151045
0	0.208467	0.013779	0.0691871	0.095518	0.0542221	0.00652315	0.0685299	0.0142869	0.0884583	0.000258462	0.00295526	0.134268	0.0862761	0.014419	0.0119578	0.14333	0.0712764	0.0230293	0.01777
0	0.151956	0.168083	0.346264	0.0630631	0.0103014	0.308687	0.0667	0.00149378	0.00227321	0.000482411	9.77361e-05	0.226172	0.0436375	0.145407	0.009278	0.00733009	0.0110402	0.00338151	0.00395747
1	0.299711	0.171767	0.17245	0.278604	0.433549	0.249624	0.667473	0.122124	0.411141	0.0980439	0.842308	0.335383	0.39203	0.585592	0.512275	0.0572601	0.220276	0.134853	0.287045
0	0.146959	0.056916	0.155713	0.0630631	0.015115	0.0507335	0.0500586	0.0519054	0.00337153	0.0218796	0.000250317	0.149068	0.0338284	0.0339508	0.00656317	0.0956652	0.0200998	0.0213557	0.0116065
1	0.356796	0.0824734	0.454577	0.268504	0.555749	0.455143	0.436361	0.0177546	0.116129	0.0290066	0.0118228	0.210046	0.313736	0.125537	0.180114	0.189243	0.170578	0.0539449	0.0484188
0	0.169118	0.0852884	0.0769637	0.0977055	0.0201222	0.0434001	0.0478612	0.0343056	0.0726073	0.00228639	0.00589925	0.237351	0.0708987	0.0726841	0.0265176	0.084619	0.0697451	0.0104758	0.00999236
0	0.146959	0.176687	0.0691871	0.0630631	0.00715141	0.132336	0.0451985	0.00649874	0.000749196	0.000443892	0.000125042	0.145181	0.0338284	0.064404	0.00304137	0.0126365	0.00816454	0.0104664	0.00326558
1	0.523504	0.06804	0.0691871	0.196511	0.437094	0.0405584	0.143383	0.128714	0.0921558	0.0129125	0.144259	0.185238	0.51238	0.0667224	0.317914	0.269707	0.366981	0.243963	0.131139
0	0.169118	0.0517932	0.0691871	0.0699651	0.0201222	0.0279999	0.0478612	0.00321212	0.00399028	0.000196665	8.27649e-05	0.26636	0.0857984	0.0494757	0.0118287	0.0389257	0.0214874	0.00813093	0.00951269
0	0.146959	0.0727141	0.0691871	0.0630631	0.00961268	0.033358	0.0451985	0.000912353	0.00260233	8.63527e-05	2.24013e-05	0.149068	0.0338284	0.0749948	0.00838567	0.00701256	0.00655724	0.0046458	0.0060595
0	0.155892	0.0812016	0.128212	0.0647367	0.0178298	0.0844833	0.0691394	0.535095	0.0217087	0.0606059	0.0073622	0.178548	0.0642806	0.0726743	0.0271257	0.145691	0.0176039	0.0649653	0.0180749
0	0.203147	0.0620172	0.03498	0.07021	0.0441405	0.0168781	0.0613725	0.879951	0.786735	0.704871	0.371456	0.158613	0.105961	0.0772735	0.00678561	0.0872578	0.0434349	0.00936084	0.0207993
0	0.447927	0.240495	0.0691871	0.336388	0.144485	0.0853404	0.281695	0.00207214	0.0109957	0.000845144	0.00179933	0.158966	0.643128	0.114447	0.54237	0.0411315	0.288969	0.0304126	0.316472
0	0.565719	0.297325	0.0799574	0.706652	0.517892	0.12681	0.617779	0.386136	0.765708	0.244175	0.960355	0.518753	0.479262	0.62327	0.721094	0.15915	0.201334	0.231466	0.624307
0	0.155892	0.208026	0.0691871	0.14468	0.0148203	0.105402	0.0639847	0.00345036	0.00283471	0.00119286	0.000440347	0.119363	0.0669858	0.0518357	0.0319919	0.00827369	0.0120897	0.0219439	0.00690241
0	0.159559	0.171767	0.128212	0.13576	0.0296102	0.223403	0.106633	0.113537	0.221746	0.213419	0.130204	0.300255	0.0561841	0.128371	0.0464063	0.185945	0.141414	0.175851	0.116372
0	0.146959	0.0852884	0.0291201	0.0630631	0.00666241	0.0418866	0.0451985	0.000465933	0.00222606	6.87621e-05	9.14183e-06	0.243468	0.0593003	0.114776	0.0069931	0.0333977	0.00702562	0.0321962	0.00320095
0	0.159559	0.0420833	0.155713	0.0694848	0.0298035	0.0866579	0.0574576	0.000419943	0.00291694	0.000315976	0.000176932	0.300143	0.103722	0.157786	0.0640756	0.00447772	0.0113524	0.0023044	0.0123107
0	0.205	0.308944	0.17245	0.197842	0.164679	0.392443	0.415753	0.0025242	0.00811576	0.00472728	0.00241497	0.270915	0.213594	0.531475	0.218666	0.015486	0.00901795	0.0355219	0.0236845
0	0.447927	0.0419287	0.0728476	0.241899	0.142156	0.0183804	0.121699	0.00268739	0.0166362	0.000225934	0.000113873	0.145181	0.119456	0.0184406	0.0363355	0.0580153	0.254134	0.00839975	0.116007
1	0.261841	0.158061	0.473596	0.216756	0.587177	0.534029	0.701471	0.0632902	0.0637252	0.117698	0.164374	0.187896	0.210624	0.434095	0.392144	0.396077	0.429769	0.699561	0.89067
0	0.151956	0.154419	0.0728476	0.0630631	0.00814424	0.0608927	0.0455393	0.0685342	0.0239536	0.0332002	0.000652341	0.171987	0.051169	0.140887	0.0515569	0.026123	0.0173267	0.048928	0.0360712
0	0.146959	0.159437	0.0691871	0.0653402	0.00715141	0.0790925	0.0451985	0.00203493	0.00189169	0.00200361	0.000214941	0.152481	0.0380916	0.0729731	0.00865324	0.00781077	0.00531756	0.00890024	0.00560602
0	0.198641	0.0517932	0.0691871	0.0716339	0.055887	0.0279999	0.0663664	0.0357021	0.0140027	0.00151211	0.000312445	0.343297	0.311485	0.196343	0.0912122	0.278676	0.177033	0.184554	0.0157507
0	0.151956	0.136303	0.0691871	0.0630631	0.00807926	0.0516863	0.0455393	0.384963	0.251479	0.187314	0.22364	0.155529	0.0379289	0.0353437	0.00799535	0.126995	0.0169692	0.0626885	0.00815072
0	0.160461	0.0740394	0.198045	0.0630631	0.0235588	0.0423422	0.0455393	0.000489896	0.00233335	2.97933e-05	7.71733e-06	0.185238	0.122917	0.0573868	0.0285144	0.320732	0.0208676	0.0470767	0.0290395
0	0.155892	0.176923	0.0691871	0.0647367	0.0148203	0.0631857	0.0465554	0.000762554	0.0066313	0.00071583	0.000357937	0.1482	0.0445803	0.0661122	0.0132173	0.0173969	0.0167284	0.0361165	0.0183701
0	0.150555	0.094914	0.0691871	0.0662698	0.00483727	0.0530423	0.0451985	0.000584143	0.00117319	2.86525e-05	1.89615e-05	0.134268	0.03477	0.0339001	0.00468583	0.00890107	0.00927939	0.00181569	0.00463581
0	0.169118	0.0620899	0.0691871	0.0699651	0.0201222	0.0292275	0.0478612	0.0560797	0.0193839	0.106688	0.00147927	0.270443	0.0777741	0.119198	0.0251344	0.035802	0.0653682	0.0312573	0.0224151
0	0.151956	0.0334148	0.0691871	0.0630631	0.00814424	0.0114166	0.0455393	0.00241239	0.00379186	5.41711e-05	2.15633e-05	0.23061	0.0815131	0.0642654	0.0352107	0.0277218	0.0130636	0.00399001	0.00355835
1	0.529767	0.136303	0.0691871	0.443096	0.460959	0.0631857	0.346003	0.451819	0.936689	0.304153	0.769871	0.185238	0.404351	0.070609	0.26039	0.2769	0.28287	0.327856	0.565515
0	0.288878	0.145144	0.108906	0.141339	0.216697	0.119963	0.228318	0.108662	0.125836	0.202477	0.0323588	0.157309	0.0787774	0.090768	0.0749108	0.116393	0.1683	0.0379812	0.0905458
0	0.447927	0.120623	0.0691871	0.463605	0.142156	0.113571	0.179912	0.00276783	0.0620536	0.000584474	0.00132179	0.180456	0.419838	0.132922	0.311245	0.0603663	0.204068	0.0201261	0.194022
0	0.150555	0.136303	0.104708	0.0683482	0.00753505	0.131188	0.0546987	0.00245171	0.00114653	0.000354316	7.05411e-05	0.127567	0.0375664	0.0654689	0.0112561	0.0253563	0.0110332	0.0207569	0.00734145
0	0.277716	0.0517932	0.121827	0.197155	0.143847	0.0333012	0.114677	0.231976	0.200197	0.00939943	0.0674483	0.343884	0.141552	0.148691	0.134204	0.633267	0.308989	0.268416	0.444292
0	0.208266	0.136303	0.17245	0.107136	0.0849683	0.174	0.117089	0.10669	0.0370058	0.436107	0.0700208	0.213696	0.132073	0.0995992	0.10642	0.0471631	0.034495	0.0329214	0.0311216
0	0.146959	0.0835976	0.03498	0.0630631	0.00645514	0.0118706	0.0451985	0.0191782	0.00488441	0.00128771	0.000394492	0.415502	0.106259	0.214597	0.0170216	0.00737162	0.00671811	0.00144874	0.00282124
0	0.2549	0.0991428	0.0691871	0.225498	0.085399	0.0608927	0.138583	0.0170611	0.0122552	0.00709566	0.00948333	0.185238	0.148492	0.176675	0.160706	0.200537	0.130309	0.282809	0.174593
1	0.200048	0.105155	0.0691871	0.202961	0.0922203	0.0608927	0.192285	0.559876	0.0624032	0.119105	0.0331246	0.135403	0.0685207	0.0469904	0.0524675	0.234576	0.23145	0.417339	0.176392
0	0.146959	0.013779	0.0691871	0.0630631	0.00961268	0.00652315	0.0451985	0.00557029	0.0138689	0.00430954	0.00460314	0.163944	0.0466599	0.0185228	0.00406081	0.0254884	0.0121692	0.00893079	0.00339386
0	0.630072	0.0764377	0.17245	0.451135	0.689247	0.101487	0.502185	0.0805612	0.742506	0.0328862	0.0697752	0.163318	0.360509	0.0688961	0.180536	0.129898	0.59037	0.108569	0.153846
0	0.159559	0.178909	0.411436	0.10809	0.134093	0.221466	0.148441	0.00174144	0.0423891	0.0016317	0.000758402	0.1737	0.0750931	0.196542	0.0689083	0.00827669	0.020501	0.00693096	0.00801111
0	0.151956	0.0768354	0.0691871	0.0630631	0.00807926	0.0290685	0.0455393	0.0053746	0.0144666	0.00398751	0.000963857	0.142344	0.0379289	0.0238049	0.00374752	0.0104473	0.0128987	0.00396145	0.0023433
0	0.160461	0.122433	0.155713	0.0630631	0.0320879	0.071458	0.0483922	0.0207385	0.00275484	0.0155777	0.000144157	0.135916	0.0379289	0.0213787	0.00654165	0.00528783	0.0148616	0.00397346	0.00421392
0	0.2549	0.332811	0.171615	0.237762	0.0784677	0.200077	0.14941	0.161553	0.0826402	0.303953	0.164024	0.164156	0.130662	0.171741	0.137019	0.335128	0.100868	0.477897	0.320602
0	0.750158	0.0591569	0.201802	0.717346	0.664053	0.0383051	0.446397	0.255802	0.467632	0.0330046	0.149385	0.127567	0.679559	0.022879	0.546475	0.0801852	0.485345	0.0525189	0.347231
0	0.261841	0.117969	0.408524	0.240136	0.579255	0.65317	0.355757	0.122077	0.066683	0.00140252	0.00686055	0.135916	0.080755	0.0626882	0.145248	0.0620101	0.173884	0.0181033	0.147026
0	0.146959	0.056916	0.0691871	0.0630631	0.00666241	0.0281597	0.0451985	0.00118146	0.00104263	0.000118335	6.54278e-05	0.122971	0.0338284	0.0348397	0.00405679	0.090732	0.0082235	0.019673	0.00288818
0	0.155892	0.086127	0.0691871	0.0647367	0.0148203	0.0529492	0.0465554	0.00611126	0.00903816	0.0022711	0.00017191	0.195028	0.0465571	0.0559277	0.0189737	0.0123956	0.0306655	0.00680434	0.012398
0	0.169118	0.105155	0.03498	0.0772956	0.0113467	0.0551377	0.0519394	0.00226721	0.00594673	0.00067639	0.000274983	0.137498	0.049079	0.0331253	0.00902753	0.0287754	0.012974	0.0325519	0.0175861
0	0.155892	0.0808993	0.0691871	0.0647367	0.0148203	0.0441108	0.0465554	0.0197877	0.0184034	0.0316584	0.00523506	0.185238	0.0646418	0.122171	0.0193207	0.0654284	0.0166797	0.0373019	0.0200383
0	0.146959	0.0334148	0.0691871	0.0630631	0.00961268	0.0114166	0.0451985	0.00072863	0.00460952	2.45022e-05	2.04016e-05	0.154984	0.0338284	0.0231682	0.00302253	0.0132587	0.00911172	0.00933025	0.00376622
0	0.151956	0.094914	0.0728476	0.0630631	0.00807926	0.0388974	0.0455393	0.0176564	0.00177405	0.000602859	5.96702e-05	0.352038	0.127831	0.211418	0.10564	0.0230069	0.0050592	0.00374798	0.0033223
0	0.155892	0.0963549	0.121827	0.0647367	0.0154116	0.112606	0.0465554	0.00282468	0.0141936	0.000425632	7.29612e-05	0.135916	0.043107	0.0169431	0.00780979	0.0295769	0.0118124	0.00860406	0.00504115
0	0.267491	0.013779	0.0307484	0.0863195	0.0381679	0.00445074	0.0613725	0.225716	0.17951	0.0257598	0.000514622	0.170747	0.118451	0.0183855	0.00637512	0.281595	0.0465224	0.0152132	0.0268731
0	0.203147	0.0227809	0.17245	0.07021	0.129504	0.0284221	0.0705638	0.0390732	0.0139847	0.00120071	0.000858898	0.444555	0.19339	0.0647077	0.0103608	0.745201	0.355894	0.0472754	0.0489584
0	0.151956	0.23941	0.0691871	0.0840231	0.00715141	0.103874	0.0808023	0.00318355	0.000731256	0.0112654	0.000816272	0.177626	0.0379289	0.03931	0.0208143	0.0188642	0.0207617	0.0170497	0.0211731
0	0.203147	0.100573	0.03498	0.089831	0.0441405	0.0104983	0.0662534	0.103218	0.0675044	0.0175503	0.00269335	0.138567	0.0749033	0.0266713	0.0211059	0.482848	0.429817	0.0773886	0.3772
0	0.299711	0.371713	0.0728476	0.366457	0.106619	0.105402	0.275653	0.00925684	0.236418	0.434273	0.0912623	0.418695	0.653543	0.301048	0.614275	0.0236668	0.210808	0.0970252	0.642122
0	0.2549	0.094914	0.108906	0.198864	0.093401	0.0570938	0.211685	0.030542	0.0411447	0.000906671	0.00613564	0.138981	0.187731	0.0444599	0.137299	0.173979	0.0517351	0.0183852	0.0218838
0	0.267491	0.105155	0.0691871	0.269872	0.085399	0.0608927	0.138583	0.0146968	0.0146599	0.00207652	0.0256758	0.178154	0.149206	0.112542	0.340218	0.109732	0.15587	0.451436	0.223726
0	0.232955	0.159579	0.17245	0.19437	0.0945913	0.28493	0.235319	0.0668464	0.0387412	0.182079	0.0441316	0.131398	0.0558855	0.147154	0.256598	0.478775	0.724972	0.783744	0.637846
0	0.151956	0.571471	0.17245	0.0996304	0.00842245	0.376804	0.0746728	0.00912311	0.0294222	0.192112	0.00215899	0.346305	0.0890215	0.201553	0.08276	0.0445259	0.00997499	0.00897741	0.0070168
0	0.150555	0.176687	0.0691871	0.0683482	0.00483727	0.0950289	0.0451985	0.000548597	0.00357247	0.000286402	0.000231277	0.226172	0.0526673	0.253694	0.0132769	0.0184324	0.0116529	0.00991282	0.0124603
0	0.277716	0.114272	0.171615	0.152285	0.132861	0.104688	0.114677	0.0202259	0.00832397	0.000305248	0.000355436	0.16696	0.25352	0.0698761	0.0617519	0.431948	0.14305	0.522267	0.177037
0	0.160461	0.0419287	0.0691871	0.0630631	0.0113937	0.0183804	0.0455393	0.0548259	0.0065148	0.00210718	0.000108047	0.18202	0.0379289	0.0367815	0.00754343	0.0228295	0.0114219	0.00742835	0.00376173
0	0.227024	0.351714	0.0412358	0.504562	0.0738893	0.055736	0.173099	0.0122595	0.0204891	0.211891	0.00290675	0.187896	0.326313	0.169256	0.564763	0.0428031	0.0801833	0.0456033	0.297536
0	0.200048	0.254494	0.0691871	0.26463	0.0922203	0.132336	0.192285	0.0317916	0.0161328	0.00279212	0.00350313	0.134563	0.0802734	0.10716	0.125233	0.0938363	0.0432193	0.218358	0.0729251
0	0.150555	0.282297	0.0691871	0.0781557	0.00773433	0.101501	0.0456046	0.00109786	0.00137122	0.00346532	0.000182332	0.128812	0.08898	0.0739977	0.0919934	0.00948624	0.00594664	0.0135063	0.00338749
1	0.277716	0.255247	0.583574	0.237762	0.237333	0.47646	0.382544	0.0356932	0.0671427	0.0506489	0.0167923	0.266539	0.122677	0.304623	0.14862	0.802376	0.535519	0.94072	0.708274
0	0.555395	0.0368297	0.132578	0.181562	0.486446	0.0181904	0.211302	0.0140066	0.198471	0.00197164	0.076847	0.125162	0.264591	0.0179748	0.0589809	0.328682	0.535251	0.043865	0.0534097
0	0.155892	0.0517932	0.0691871	0.0647367	0.0148203	0.0279999	0.0465554	0.00268333	0.0156341	0.000379204	0.000628054	0.17499	0.0701219	0.0500325	0.0116859	0.0146233	0.0237068	0.00829752	0.00766428
0	0.146959	0.0620172	0.104708	0.0630631	0.0111254	0.0327233	0.0546987	0.00614759	0.00378364	0.000212649	0.000179463	0.141659	0.0338284	0.0217458	0.00668879	0.0341908	0.00792807	0.00270249	0.00325848
0	0.555395	0.166178	0.0691871	0.519335	0.452664	0.0790925	0.505783	0.000478276	0.00651951	0.000874758	0.00045403	0.133075	0.358035	0.127857	0.547492	0.11687	0.122397	0.146766	0.216
0	0.146959	0.360049	0.0691871	0.0737933	0.00961268	0.101501	0.0456046	0.0115949	0.00291063	0.00179069	0.000408031	0.266186	0.0593003	0.0771661	0.0165642	0.0375889	0.0162918	0.0349257	0.0142322
0	0.155892	0.241542	0.17245	0.129396	0.0387633	0.249624	0.106079	0.0102239	0.00539311	0.00460034	0.0122508	0.17526	0.0835118	0.279378	0.048835	0.104815	0.0381291	0.0772966	0.121864
0	0.146959	0.0227809	0.03498	0.0630631	0.00645514	0.00445074	0.0451985	0.00294483	0.0072637	0.000566578	0.000135435	0.153817	0.0338284	0.013226	0.00254351	0.0940673	0.0176964	0.00365727	0.00313632
0	0.151956	0.094914	0.169432	0.0630631	0.0166142	0.113868	0.0464985	0.00540829	0.00542835	0.00106867	0.000210392	0.312739	0.0625712	0.33163	0.0222255	0.210464	0.0230447	0.0595167	0.00475088
0	0.151956	0.139287	0.719327	0.0740199	0.169939	0.706919	0.212463	0.177243	0.0117486	0.0232235	0.001251	0.193085	0.0379289	0.17698	0.00613202	0.316823	0.150333	0.112075	0.065706
1	0.268477	0.159579	0.240214	0.286624	0.522655	0.842997	0.568673	0.950841	0.668849	0.994676	0.968528	0.254755	0.461821	0.24245	0.313827	0.166208	0.604921	0.532245	0.874567
1	0.379675	0.0517932	0.3579	0.16426	0.450848	0.237339	0.169003	0.932651	0.718927	0.568796	0.57065	0.160077	0.554679	0.100476	0.153818	0.236036	0.108107	0.0731598	0.030003
0	0.203147	0.0329746	0.237888	0.07021	0.0737864	0.0103141	0.0613725	0.0345669	0.0268624	0.00439796	0.00329613	0.361445	0.0868243	0.069644	0.0212717	0.161706	0.0525956	0.221891	0.02093
0	0.146959	0.150965	0.121827	0.0737933	0.00554686	0.159625	0.0456046	0.000492317	0.00105463	0.000741818	9.39709e-05	0.164156	0.0361815	0.369775	0.00806278	0.00496046	0.0146555	0.0101879	0.00650143
1	0.455708	0.0785122	0.108906	0.354502	0.210494	0.0753034	0.365592	0.0877049	0.519413	0.0129468	0.0179036	0.524337	0.736892	0.52522	0.82197	0.698838	0.426231	0.640583	0.413079
0	0.146959	0.0880239	0.0691871	0.0630631	0.00666241	0.0279999	0.0451985	0.050422	0.00160003	0.00126531	0.000155526	0.119363	0.0338284	0.0296812	0.00336145	0.0723706	0.00592966	0.0275197	0.0027851
0	0.277716	0.168083	0.416625	0.207411	0.47577	0.288516	0.675825	0.395929	0.587995	0.606436	0.265601	0.159597	0.200073	0.0979757	0.131695	0.443379	0.114196	0.217343	0.0843169
0	0.169118	0.0824734	0.182035	0.0772956	0.072862	0.0773527	0.0781518	0.0216926	0.00491212	0.00182126	0.000426544	0.166018	0.049079	0.0363404	0.0129223	0.0046041	0.0106226	0.00320432	0.0075662
0	0.150555	0.293897	0.0691871	0.0781557	0.00684682	0.101501	0.0456046	0.000386339	0.001553	0.00020798	0.000115644	0.125162	0.03477	0.0324603	0.00553617	0.0230557	0.00656504	0.0140642	0.00821799
0	0.146959	0.287378	0.17245	0.0737933	0.0117424	0.341791	0.0741309	0.000657706	0.00523347	0.00271974	0.000780714	0.178539	0.0346473	0.172844	0.00532546	0.010046	0.0244203	0.00529302	0.00917557
0	0.150555	0.080859	0.121827	0.0662698	0.0264532	0.0838115	0.0451985	0.00117294	0.00338578	0.000550556	0.000123758	0.1482	0.0352795	0.0294009	0.0123253	0.00564821	0.0137604	0.00488964	0.00946404
0	0.151956	0.0584655	0.0691871	0.0630631	0.00470674	0.0170813	0.0455393	0.00136746	0.00554676	0.00139893	4.87789e-05	0.138567	0.0414257	0.0151818	0.00546162	0.0859489	0.0103547	0.014846	0.00399702
0	0.146959	0.0533986	0.0691871	0.0630631	0.00470674	0.0281597	0.0451985	0.00161402	0.00119672	2.19819e-05	5.24684e-05	0.127567	0.0338284	0.027485	0.00588907	0.0135048	0.00721374	0.00391389	0.00406517
0	0.150555	0.22482	0.0691871	0.13576	0.0254492	0.101501	0.0456046	0.000622587	0.0139213	0.000543855	0.000371856	0.198508	0.0503668	0.222284	0.0252388	0.0092183	0.0146312	0.00350713	0.0101906
0	0.280127	0.0517932	0.17245	0.230837	0.439648	0.0775273	0.373085	0.151826	0.07344	0.00998065	0.0193623	0.338056	0.261815	0.117577	0.131929	0.158711	0.0898856	0.0780269	0.0305652
1	0.203147	0.0227809	0.0728476	0.07021	0.0605523	0.00750588	0.0548531	0.0114528	0.156803	0.000299716	0.00111238	0.250691	0.216082	0.16998	0.0494107	0.349109	0.115221	0.0200678	0.0216861
0	0.146959	0.169745	0.0691871	0.0630631	0.00961268	0.0441108	0.0451985	0.00102989	0.00358683	0.000591391	0.000132273	0.125162	0.0380916	0.0164003	0.00351368	0.00754781	0.0092792	0.00487649	0.00612633
1	0.208467	0.387107	0.108906	0.526814	0.125776	0.1201	0.330521	0.237434	0.426303	0.672526	0.833785	0.169478	0.0862761	0.331041	0.0971576	0.171262	0.418682	0.903873	0.68547
1	0.290643	0.293194	0.155713	0.257894	0.312916	0.352298	0.245796	0.905917	0.454078	0.715555	0.65869	0.185238	0.172547	0.259237	0.118794	0.786767	0.23169	0.660703	0.387291
0	0.146959	0.0420833	0.0412358	0.0630631	0.00470674	0.0171935	0.0451985	0.00500716	0.00107913	0.000141645	3.82301e-05	0.142021	0.0338284	0.0319159	0.0048184	0.0423429	0.00517966	0.0333749	0.00276749
0	0.166112	0.145144	0.0691871	0.167103	0.0674033	0.039098	0.0566275	0.0131228	0.102222	0.0131866	0.0367657	0.142343	0.0458264	0.115704	0.067322	0.0152011	0.0627516	0.0721232	0.102371
1	0.184284	0.571471	0.416625	0.257551	0.170103	0.535912	0.423388	0.0549013	0.110903	0.262926	0.260037	0.142343	0.0490855	0.118622	0.0644708	0.489183	0.850754	0.802803	0.938964
0	0.160461	0.371713	0.0691871	0.117435	0.0227653	0.228694	0.0459482	0.00125818	0.00171238	0.00399231	0.000195452	0.182741	0.0379289	0.155268	0.0110659	0.0757069	0.0205163	0.0734414	0.0241131
0	0.155892	0.105155	0.17245	0.0647367	0.0387633	0.088484	0.0757437	0.444492	0.0212292	0.905003	0.0850549	0.125162	0.043107	0.0415864	0.0107026	0.0077365	0.0125736	0.00425295	0.0121678
0	0.146959	0.013779	0.17245	0.0630631	0.00864002	0.0247692	0.0461509	0.000172525	0.000832307	3.89662e-05	3.65612e-06	0.1482	0.0338284	0.0136985	0.00468066	0.023976	0.0279261	0.0135503	0.00530826
0	0.25557	0.284865	0.0691871	0.168248	0.073545	0.0441108	0.122098	0.140295	0.0295392	0.00948505	0.00230756	0.23285	0.178351	0.219827	0.163915	0.263025	0.111228	0.229552	0.278042
0	0.290643	0.0517932	0.0483835	0.228469	0.0729796	0.0169321	0.156409	0.564311	0.236434	0.402988	0.496305	0.23613	0.175027	0.0616792	0.198847	0.318348	0.395312	0.675506	0.221431
0	0.477356	0.362557	0.0659818	0.630942	0.17474	0.184206	0.569239	0.107039	0.196267	0.481949	0.853529	0.135172	0.3165	0.270318	0.356933	0.0333092	0.0754784	0.0779111	0.164055
0	0.146959	0.273958	0.0691871	0.0708263	0.00798244	0.208192	0.0456046	0.0221151	0.0720386	0.0116825	0.0399295	0.335383	0.0539583	0.705201	0.0814831	0.446336	0.0320003	0.572392	0.0927736
0	0.198641	0.0227809	0.03498	0.0685933	0.0205174	0.00445074	0.0560387	0.0247445	0.0303055	0.0079997	0.000782686	0.131008	0.0802033	0.0140236	0.00630623	0.252273	0.0384838	0.0058018	0.00555507
0	0.205	0.23941	0.0691871	0.222717	0.0516877	0.103874	0.115454	0.00148111	0.00282358	0.00116376	0.000432068	0.127567	0.0517725	0.0331045	0.029548	0.0850199	0.135715	0.0800528	0.317689
0	0.146959	0.305711	0.0691871	0.0630631	0.00798244	0.0853404	0.0451985	0.00107561	0.00260015	0.000847289	9.86231e-05	0.288307	0.0338284	0.33591	0.00647598	0.00530889	0.00883063	0.00213683	0.00526522
0	0.146959	0.171917	0.0691871	0.0811829	0.00554686	0.101501	0.0456046	0.0170589	0.00216858	0.00149229	0.0012397	0.141756	0.0346473	0.0867872	0.00572312	0.00554581	0.0048751	0.00690795	0.00504367
1	0.277716	0.0974684	0.313476	0.21281	0.143666	0.18177	0.236188	0.0259491	0.0385204	0.0106016	0.00224319	0.480196	0.338479	0.375183	0.429423	0.461356	0.13221	0.220709	0.11756
0	0.159559	0.254494	0.0691871	0.0894412	0.0257563	0.132336	0.0551479	0.00582048	0.00999737	0.000472666	0.000528255	0.284749	0.136943	0.323164	0.0547407	0.00706208	0.0134941	0.0158879	0.0119214
1	0.555395	0.0929254	0.394558	0.213375	0.800966	0.111944	0.387961	0.380628	0.6375	0.0211237	0.129636	0.445313	0.645038	0.0858676	0.200601	0.285586	0.555609	0.285049	0.274054
0	0.146959	0.101635	0.0459699	0.0630631	0.00470674	0.0446424	0.0451985	0.00368366	0.00116422	0.00029246	2.02076e-05	0.149068	0.0380916	0.0255443	0.00371289	0.0291325	0.0056496	0.0333736	0.00310397
0	0.146959	0.0620172	0.0691871	0.0630631	0.00798244	0.0275275	0.0451985	0.0126104	0.00871755	0.000115248	0.000153675	0.131008	0.0338284	0.0131865	0.00378202	0.00569425	0.00883063	0.00156485	0.00291335
0	0.151956	0.056916	0.375895	0.0630631	0.0178917	0.199187	0.0573318	0.0235029	0.00458513	0.00227664	0.000165431	0.209539	0.0379289	0.0494129	0.00701342	0.00790045	0.0068443	0.00250606	0.00289599
0	0.784695	0.056569	0.0483835	0.703057	0.693711	0.010616	0.287137	0.260505	0.935826	0.207235	0.936789	0.247285	0.844915	0.104178	0.720843	0.181494	0.942495	0.0824807	0.717216
0	0.177119	0.136209	0.0691871	0.128778	0.0324675	0.0432625	0.0878238	0.0247435	0.0322875	0.00916573	0.00720957	0.213917	0.0965798	0.118663	0.0747419	0.105263	0.0547947	0.116058	0.108395
1	0.268477	0.16846	0.17245	0.336482	0.218993	0.251934	0.563155	0.879876	0.720493	0.956686	0.957406	0.575621	0.766818	0.528248	0.781616	0.423972	0.574692	0.422743	0.768959
1	0.208467	0.100989	0.0691871	0.113189	0.0542221	0.045539	0.0685299	0.111574	0.135025	0.0232875	0.00412828	0.164156	0.124578	0.0583261	0.0437718	0.176701	0.328777	0.162645	0.217142
1	0.151956	0.254567	0.291056	0.0840231	0.00733224	0.302384	0.0509477	0.0864368	0.0213703	0.751082	0.0506007	0.265079	0.036165	0.76798	0.0159311	0.0583017	0.0161631	0.040414	0.0106777
0	0.184284	0.105155	0.17245	0.136441	0.0285654	0.088484	0.0901655	0.00485866	0.00378337	0.00106871	0.000297454	0.126638	0.0490855	0.0284134	0.00623294	0.0348516	0.0165561	0.00878636	0.013238
0	0.208266	0.105155	0.0691871	0.103324	0.0596902	0.0608927	0.087054	0.000749611	0.011762	0.00512318	0.0206887	0.135172	0.0680494	0.0836979	0.0403728	0.0332915	0.0224594	0.011057	0.0126344
0	0.208266	0.094914	0.155713	0.128314	0.0762285	0.0621079	0.0731127	0.511962	0.209601	0.275479	0.042738	0.222803	0.0575494	0.0882161	0.0357586	0.0422406	0.0361779	0.0151777	0.00937409
0	0.203147	0.136303	0.0691871	0.150322	0.0490394	0.0435965	0.091243	0.0422305	0.0234375	0.00708343	0.00310821	0.187896	0.129207	0.200845	0.119993	0.209802	0.206368	0.0939623	0.10296
0	0.169118	0.0334148	0.104708	0.0669902	0.0238604	0.0136141	0.0478612	0.00129332	0.00497118	3.62008e-05	1.18638e-05	0.125162	0.049079	0.0211305	0.00481499	0.0044401	0.00957822	0.00446346	0.00379641
0	0.146959	0.168083	0.0691871	0.0630631	0.00961268	0.0598781	0.0451985	0.00606018	0.00205728	0.000701412	0.000134498	0.255652	0.0350429	0.232643	0.00563949	0.014669	0.00573709	0.00600595	0.00596072
0	0.155892	0.255247	0.0691871	0.0769632	0.0148203	0.112615	0.046973	0.0321157	0.0194536	0.0720971	0.0675711	0.185238	0.0646418	0.311094	0.0478106	0.191213	0.0136302	0.0470435	0.115732
0	0.150555	0.0479023	0.0691871	0.0662698	0.00773433	0.0238252	0.0451985	0.00152262	0.0034756	0.000532319	0.000433812	0.149068	0.0352795	0.0362476	0.00374491	0.0109239	0.0220966	0.00570909	0.0131949
0	0.150555	0.176687	0.106419	0.0853875	0.0620169	0.244376	0.0451985	0.0148527	0.0459674	0.00597992	0.00229992	0.149443	0.0637658	0.126593	0.016163	0.0389858	0.0564813	0.177632	0.0668022
0	0.150555	0.0479023	0.0691871	0.0662698	0.00847888	0.0238252	0.0451985	0.0012176	0.0026443	0.00037242	0.000261439	0.125162	0.03477	0.0145084	0.0034933	0.0140029	0.00786648	0.00303616	0.00248086
0	0.160461	0.0334148	0.206634	0.0630631	0.0462652	0.14569	0.0966706	0.0396063	0.0162303	0.000909374	0.000442639	0.219311	0.0436179	0.0379246	0.0120817	0.0160306	0.00874436	0.00433978	0.00427733
0	0.198641	0.176271	0.0691871	0.0854795	0.055887	0.0672279	0.059745	0.00497961	0.0137513	0.00465137	0.000199123	0.18373	0.109351	0.0759791	0.0561609	0.107925	0.028651	0.0590624	0.041968
0	0.25557	0.287378	0.0691871	0.237762	0.073545	0.128326	0.165886	0.00394747	0.0207296	0.00192607	0.0209674	0.373007	0.0797159	0.0902803	0.19742	0.0085078	0.0802141	0.0231173	0.0421594
0	0.150555	0.179915	0.0691871	0.0853875	0.0110654	0.0435965	0.0451985	0.00454551	0.00380884	0.00119836	0.000416735	0.122971	0.03477	0.0469196	0.00816934	0.00443389	0.00642932	0.00210683	0.00351606
0	0.203147	0.205018	0.0691871	0.267217	0.0442941	0.103874	0.146538	0.198362	0.0654403	0.720328	0.257412	0.188332	0.0675643	0.209323	0.18325	0.185508	0.102322	0.233083	0.374286
0	0.146959	0.0768354	0.0691871	0.0630631	0.00554686	0.0290685	0.0451985	0.00089102	0.00127937	0.000456011	1.79067e-05	0.155749	0.0351386	0.0739035	0.00397608	0.0677653	0.0103464	0.0620473	0.0027851
0	0.169118	0.136303	0.0691871	0.0772956	0.0201222	0.0516863	0.0519394	0.0274907	0.00830525	0.00312832	0.00208859	0.180456	0.049079	0.0504009	0.0183645	0.0261077	0.0216595	0.00554912	0.0114328
0	0.208467	0.0808993	0.104708	0.109582	0.0546908	0.125421	0.0685299	0.00293861	0.0111708	0.000284644	0.000321037	0.125098	0.117453	0.0279923	0.0201619	0.0871754	0.172282	0.0365488	0.139689
0	0.228487	0.176687	0.03498	0.256883	0.0284024	0.105668	0.0921146	0.201314	0.139918	0.395205	0.0490872	0.158115	0.0862761	0.074069	0.135547	0.222152	0.365971	0.619328	0.685751
0	0.205	0.136209	0.155713	0.0870877	0.0482025	0.0705628	0.0597012	0.091119	0.253932	0.101956	0.132055	0.134563	0.0645355	0.0836634	0.0366514	0.0232659	0.0503808	0.0129139	0.0218753
0	0.150555	0.255247	0.0483835	0.0752131	0.00734925	0.16575	0.0456046	0.523339	0.358591	0.776176	0.832662	0.542682	0.194992	0.794695	0.293933	0.189807	0.108865	0.628655	0.294932
0	0.228487	0.136303	0.104708	0.162507	0.0546908	0.131188	0.0685299	0.0570713	0.0270598	0.0570943	0.00596325	0.157282	0.0764112	0.120454	0.0482286	0.112543	0.0958367	0.127581	0.191147
0	0.205	0.186853	0.0691871	0.211655	0.0516877	0.0683794	0.0912904	0.000602427	0.00788923	0.000292937	0.000895002	0.135172	0.0599066	0.0632606	0.0415273	0.0585083	0.122602	0.105976	0.104605
1	0.379675	0.0785122	0.472902	0.16426	0.167265	0.136094	0.0685887	0.040423	0.617913	0.108599	0.213115	0.252206	0.374915	0.126404	0.298125	0.36269	0.440124	0.289021	0.404122
0	0.159559	0.114174	0.258445	0.0894412	0.0889811	0.161602	0.109347	0.00341194	0.00439318	0.00148699	0.000147001	0.135916	0.0521208	0.0434329	0.0170286	0.0137924	0.0265981	0.00662415	0.0170442
0	0.25557	0.332065	0.121827	0.504562	0.073545	0.598613	0.261784	0.00113414	0.0207418	0.00223337	0.00213357	0.213329	0.183217	0.168283	0.521629	0.0306448	0.0190549	0.140067	0.135019
0	0.151956	0.0331096	0.0691871	0.0630631	0.00722699	0.0180225	0.0455393	0.0609971	0.0132867	0.00507234	0.000706187	0.138567	0.0379289	0.0199654	0.00534788	0.0092927	0.0112999	0.0057498	0.00289324
0	0.146959	0.171638	0.106419	0.0674265	0.00505847	0.122429	0.0456046	0.000952777	0.00109681	7.69383e-05	2.49081e-05	0.127567	0.0338284	0.0471251	0.00359222	0.0054197	0.0048751	0.00217481	0.00245194
1	0.208266	0.0974684	0.416625	0.107136	0.323395	0.416697	0.31395	0.0165764	0.116537	0.029956	0.00320557	0.125162	0.117643	0.0564286	0.0354504	0.185049	0.0496609	0.162091	0.187523
0	0.146959	0.171638	0.0691871	0.0674265	0.00554686	0.112615	0.0456046	0.00164625	0.000928563	0.00131918	2.77287e-05	0.131008	0.0338284	0.143022	0.00555226	0.0279951	0.00520023	0.0173253	0.00359545
0	0.177119	0.0334148	0.0691871	0.0681576	0.0324675	0.0114166	0.0527184	0.00580292	0.00473186	0.001768	0.000269157	0.361934	0.226374	0.0955939	0.013213	0.0676323	0.0712457	0.00483161	0.00365636
0	0.150555	0.0667165	0.0691871	0.0662698	0.0104149	0.0238252	0.0451985	0.000518653	0.00532103	9.56083e-05	8.4445e-05	0.138829	0.0637658	0.0707746	0.00967896	0.0124045	0.00721674	0.0028214	0.0060185
0	0.17353	0.254494	0.121827	0.0957814	0.0224007	0.13325	0.0607659	0.0216262	0.0159202	0.00675246	0.00793045	0.155749	0.0556601	0.184306	0.0643418	0.593716	0.336762	0.795357	0.242233
0	0.169118	0.0420833	0.0691871	0.0699651	0.0201222	0.0238252	0.0478612	0.0032287	0.0155518	0.00060385	0.000126608	0.170747	0.0507534	0.0264675	0.00919363	0.026119	0.0252491	0.0193209	0.0136397
0	0.2549	0.146529	0.17245	0.110177	0.27283	0.104941	0.0705638	0.00235888	0.0135785	0.000365068	0.000758278	0.120948	0.143954	0.0202359	0.0260246	0.00592628	0.0194156	0.00246372	0.00823074
0	0.151956	0.0533986	0.128517	0.0630631	0.00812366	0.0965126	0.0464985	0.00678262	0.00989526	0.000444606	0.000175065	0.135916	0.0379289	0.0179268	0.00426533	0.278446	0.00805184	0.0641154	0.00450619
0	0.20445	0.0460209	0.0483835	0.0662897	0.00974862	0.0117879	0.0469059	0.0621446	0.00735259	0.000236341	0.000147496	0.159659	0.0542328	0.0282556	0.00747939	0.0196545	0.0116466	0.00558891	0.00435264
0	0.208266	0.0130456	0.0691871	0.0690437	0.0596902	0.00597359	0.0571891	0.143792	0.0515367	0.0014761	0.0130243	0.168491	0.0606123	0.0139056	0.00665451	0.0845136	0.0512896	0.0109405	0.0210272
0	0.169118	0.345318	0.132578	0.310984	0.0161261	0.270018	0.18325	0.0265211	0.0185766	0.0558778	0.029922	0.159597	0.0936345	0.272455	0.269194	0.0162387	0.0115289	0.0483823	0.0332372
0	0.146959	0.176687	0.17245	0.0630631	0.0117424	0.109144	0.0520176	0.094451	0.0168892	0.00858704	0.0047869	0.220763	0.0338284	0.176508	0.00584271	0.137358	0.0511681	0.0962639	0.0209684
0	0.177119	0.310404	0.0691871	0.212209	0.0324675	0.112615	0.116263	0.0540416	0.01269	0.0538299	0.00132854	0.1482	0.0621902	0.139774	0.0779325	0.00780024	0.0289595	0.0139717	0.0647833
0	0.151956	0.22482	0.0691871	0.109302	0.00807926	0.101501	0.0459482	0.00931848	0.00844989	0.00857787	0.00130724	0.145458	0.0379289	0.0769368	0.00643431	0.0992819	0.00852253	0.145811	0.0075981
0	0.280127	0.121869	0.17245	0.242917	0.420404	0.0820517	0.363939	0.0743504	0.0364386	0.0553173	0.0368815	0.293053	0.140856	0.21164	0.0895779	0.325018	0.0990072	0.0734012	0.0663772
0	0.25557	0.176687	0.0691871	0.19794	0.073545	0.0950289	0.149781	0.00899579	0.0441514	0.00354691	0.043861	0.130962	0.0938134	0.0570774	0.0544444	0.443172	0.18159	0.420527	0.138375
0	0.25557	0.122433	0.03498	0.156641	0.0713272	0.0219986	0.107761	0.0161585	0.0200745	0.00108125	0.00298923	0.144069	0.0986281	0.0242235	0.0548011	0.204851	0.045499	0.028225	0.0167496
0	0.205	0.0616242	0.03498	0.0900293	0.0196759	0.0104983	0.0597012	0.00292482	0.00798154	0.000439279	0.000130546	0.159597	0.197613	0.0583843	0.0671051	0.0387134	0.0563386	0.042352	0.0416406
0	0.150555	0.105155	0.0691871	0.0853875	0.0110654	0.0608927	0.0451985	0.0110201	0.0148652	0.00298026	0.00252339	0.125162	0.0452556	0.0370088	0.0147003	0.0131664	0.0116645	0.0195963	0.0172373
0	0.288987	0.139287	0.0659818	0.304911	0.0375451	0.0619636	0.142636	0.127523	0.255192	0.291635	0.085491	0.163318	0.118895	0.195645	0.15354	0.0653022	0.0733243	0.111284	0.130298
1	0.277716	0.0329746	0.416625	0.13995	0.478098	0.126999	0.279413	0.0425628	0.135174	0.0542058	0.0683694	0.493226	0.541841	0.149728	0.128675	0.553056	0.351614	0.108641	0.267254
0	0.151956	0.0974684	0.442226	0.0630631	0.024777	0.416697	0.0932361	0.0340177	0.00264158	0.00539896	0.000382801	0.510545	0.0804714	0.380487	0.0251796	0.0835128	0.0183628	0.0544318	0.00461604
0	0.146959	0.0227809	0.0691871	0.0630631	0.00470674	0.00750588	0.0451985	0.0217306	0.00214702	0.000201928	2.59212e-05	0.128012	0.0450616	0.0226278	0.00588114	0.0217579	0.00534096	0.01129	0.003138
0	0.169118	0.094914	0.0609805	0.0908851	0.0201222	0.0388974	0.0519394	0.0589745	0.0157934	0.221222	0.0101876	0.119363	0.0626716	0.0239308	0.0237641	0.0209131	0.0219218	0.0129958	0.00833899
0	0.20445	0.0620899	0.0691871	0.0662897	0.0320955	0.0292275	0.0469059	0.00148231	0.0213071	0.00024756	0.000387124	0.160756	0.0591837	0.0394627	0.0137241	0.00781244	0.0189613	0.00753647	0.0069044
0	0.288987	0.0393122	0.106419	0.132397	0.11144	0.0238252	0.114677	0.000449738	0.00548767	3.35315e-05	8.16319e-05	0.153817	0.133453	0.0295374	0.0411628	0.0390149	0.0922194	0.0338705	0.0320181
0	0.277716	0.0591569	0.0781711	0.21281	0.132861	0.033358	0.166058	0.0159921	0.147291	0.031138	0.0576459	0.196804	0.122903	0.107192	0.0680485	0.812095	0.177174	0.269848	0.428011
0	0.150555	0.0334148	0.104708	0.0662698	0.019443	0.0136141	0.0546987	0.00299278	0.00568843	1.86082e-05	1.93389e-05	0.224033	0.0504463	0.0514495	0.00684986	0.0104804	0.013012	0.00414625	0.00509911
0	0.20445	0.23941	0.416625	0.309646	0.243177	0.677239	0.475941	0.0554468	0.0582639	0.230692	0.0160096	0.119363	0.0570858	0.0338212	0.0395523	0.0121735	0.0266592	0.0224887	0.0215731
0	0.151956	0.22482	0.17245	0.109302	0.00842245	0.249624	0.0746728	0.0347704	0.00789635	0.0166158	0.000822274	0.424179	0.0631933	0.254883	0.0269068	0.0375238	0.0303956	0.0647788	0.0918614
0	0.146959	0.162986	0.17245	0.0630631	0.00842245	0.111832	0.0461509	0.00117372	0.00192041	0.000681487	0.00011066	0.136653	0.0380916	0.110091	0.00850907	0.00475718	0.0068443	0.00135878	0.0027036
0	0.17353	0.0334148	0.391456	0.0664226	0.485831	0.151084	0.190946	0.615791	0.178142	0.00730847	0.000616171	0.336187	0.115157	0.128216	0.0109719	0.0270932	0.0232144	0.00614779	0.00317469
0	0.169118	0.0291119	0.315074	0.0669902	0.0654423	0.218027	0.0604454	0.00189028	0.0243652	0.000614248	0.00013446	0.209908	0.0680426	0.0409286	0.0138697	0.0566215	0.0144271	0.00907336	0.00349312
0	0.146959	0.239751	0.17245	0.0708263	0.00842245	0.224243	0.0741309	0.00077801	0.00155793	0.000242499	0.000224276	0.148631	0.0351869	0.182885	0.0215748	0.0237504	0.00934975	0.0272457	0.006526
0	0.2549	0.121199	0.0691871	0.10861	0.085399	0.047924	0.0755355	0.0696254	0.0393715	0.0131229	0.00663707	0.150114	0.167736	0.0186996	0.0102053	0.21013	0.0452343	0.151584	0.00882318
0	0.155892	0.0929254	0.313476	0.0647367	0.0412489	0.185428	0.0691394	0.0042013	0.00285518	0.00099465	0.000105636	0.125162	0.0471351	0.0287777	0.00660991	0.00415542	0.00801712	0.00214727	0.00552048
0	0.146959	0.0929254	0.0691871	0.0630631	0.00961268	0.047924	0.0451985	0.000644173	0.003962	0.000145084	7.84798e-05	0.1482	0.0338284	0.0351216	0.00407894	0.00957556	0.0151964	0.00683429	0.00472762
0	0.159559	0.0130456	0.0691871	0.0817143	0.0257563	0.00597359	0.0551479	0.0133638	0.0336004	0.00109147	0.000168625	0.160259	0.0449933	0.01631	0.00821352	0.082558	0.0253435	0.0142372	0.0158185
0	0.150555	0.0779594	0.17245	0.0662698	0.0342061	0.0782512	0.0617516	0.00445887	0.0114824	0.00063093	0.000369187	0.352885	0.124716	0.130373	0.022028	0.0183255	0.0120152	0.0053806	0.00239228
0	0.146959	0.150965	0.0691871	0.0737933	0.00666241	0.0790113	0.0456046	0.000715837	0.000747766	4.97611e-05	8.88915e-05	0.119363	0.0338284	0.0213279	0.00609124	0.0441165	0.0050793	0.0509843	0.00921865
0	0.146959	0.105155	0.0691871	0.0630631	0.00594	0.0608927	0.0451985	0.000972327	0.000820305	0.00015827	1.12005e-05	0.140471	0.0338284	0.100052	0.00514386	0.0347279	0.00519438	0.0130411	0.00381218
0	0.529767	0.148315	0.03498	0.257615	0.223317	0.0167456	0.119606	0.107264	0.768634	0.0315117	0.459803	0.156917	0.26529	0.0273797	0.0746039	0.41251	0.239892	0.0781811	0.056235
0	0.203147	0.215775	0.0691871	0.20265	0.0442941	0.113571	0.112829	0.00138637	0.00490855	0.000512517	0.000912507	0.125117	0.050543	0.0407575	0.0243393	0.0850118	0.174659	0.118782	0.124607
0	0.150555	0.0667165	0.0691871	0.0662698	0.00847888	0.0238252	0.0451985	0.000102709	0.00135739	5.13018e-05	3.98741e-05	0.125162	0.03477	0.0853815	0.00577895	0.0579486	0.151909	0.0363799	0.0407761
1	0.529767	0.273958	0.411436	0.723982	0.843281	0.58874	0.726265	0.868656	0.852435	0.988015	0.991571	0.465611	0.829383	0.835962	0.958186	0.319577	0.785594	0.581315	0.890402
0	0.155892	0.094914	0.0412358	0.0647367	0.0148203	0.0228627	0.0465554	0.0412379	0.0116619	0.000743923	0.000942524	0.149068	0.0591508	0.030964	0.0153599	0.0286593	0.0116741	0.00669473	0.00884273
0	0.150555	0.145144	0.0691871	0.0683482	0.00483727	0.055522	0.0451985	0.00871541	0.00195614	0.00112002	6.42682e-05	0.125162	0.03477	0.0652061	0.00448094	0.0345158	0.0113382	0.0877359	0.00523755
0	0.203147	0.307946	0.03498	0.446397	0.0193447	0.151362	0.438101	0.373107	0.242709	0.981608	0.764514	0.154288	0.111116	0.389656	0.494117	0.113109	0.0458279	0.324949	0.235304
0	0.169118	0.105155	0.104708	0.0772956	0.0238604	0.0847431	0.0519394	0.0286105	0.00935555	0.00220258	0.000638402	0.131008	0.0667788	0.0816173	0.0571413	0.0126766	0.0431306	0.00276494	0.0157219
0	0.146959	0.094914	0.0691871	0.0630631	0.00722699	0.0388974	0.0451985	0.0197621	0.00263632	0.00218603	0.000250011	0.242625	0.0391332	0.0789631	0.00538966	0.0756272	0.0116428	0.0271538	0.00261934
1	0.529767	0.371713	0.0691871	0.687716	0.534017	0.228694	0.663172	0.197872	0.337774	0.216295	0.767881	0.192861	0.563235	0.14447	0.687302	0.200306	0.196574	0.288675	0.21919
0	0.233033	0.176958	0.03498	0.213093	0.0664152	0.0615524	0.123165	0.120051	0.143766	0.069225	0.0302029	0.546413	0.405804	0.537169	0.626184	0.0964448	0.0892829	0.19848	0.139806
0	0.233033	0.256342	0.0691871	0.271425	0.0949266	0.102202	0.160777	0.380946	0.0947296	0.306362	0.0280869	0.131008	0.073789	0.0679225	0.021693	0.11738	0.224426	0.0848368	0.226268
0	0.185715	0.53093	0.416625	0.269508	0.203033	0.823337	0.611125	0.0253228	0.0151363	0.566317	0.111434	0.294544	0.075805	0.809441	0.0940775	0.504	0.609601	0.841161	0.74732
0	0.169118	0.305711	0.0691871	0.0772956	0.0201222	0.0853404	0.0519394	0.00408613	0.00472501	0.0117773	0.00114977	0.145181	0.0612925	0.0398072	0.0212903	0.00494685	0.00597765	0.00415085	0.00858765
1	0.233033	0.137264	0.17245	0.168035	0.12465	0.115983	0.17174	0.944732	0.817855	0.989512	0.971082	0.249157	0.318247	0.452885	0.394591	0.0358439	0.0494414	0.0241957	0.0204696
1	0.267491	0.299119	0.104708	0.283665	0.167761	0.189722	0.14941	0.807303	0.209332	0.537358	0.238253	0.468984	0.24607	0.635323	0.375616	0.651456	0.253211	0.847163	0.471823
0	0.169118	0.0740394	0.03498	0.0669902	0.0113467	0.0132816	0.0478612	0.00194587	0.0262934	0.000389302	0.000101178	0.1547	0.0931044	0.0300096	0.012456	0.117871	0.0843701	0.00843783	0.0117468
0	0.159559	0.23941	0.0691871	0.112414	0.0257563	0.103874	0.0505653	0.00554909	0.0105956	0.000735125	0.00436514	0.137498	0.0690634	0.118026	0.0244317	0.00790283	0.0220945	0.0318223	0.00725444
0	0.326283	0.193895	0.0728476	0.321732	0.185324	0.101501	0.189208	0.0112266	0.0690067	0.0073079	0.00872134	0.460748	0.400107	0.683451	0.656806	0.0596319	0.0970438	0.102478	0.169563
0	0.150555	0.166178	0.0691871	0.0698068	0.00734925	0.0683794	0.0451985	0.00113204	0.0033966	0.000688803	0.000491366	0.149068	0.0352795	0.109511	0.00684282	0.0236298	0.00719712	0.00286165	0.00300717
0	0.280127	0.244155	0.0781711	0.283665	0.0915657	0.109365	0.157015	0.0544056	0.0302554	0.0482846	0.0187827	0.131008	0.107326	0.123964	0.0581652	0.438457	0.21204	0.376049	0.298995
0	0.146959	0.105155	0.0691871	0.0630631	0.00724551	0.0608927	0.0451985	0.00142151	0.0025569	0.00518512	0.000299666	0.153817	0.0338284	0.0330299	0.00356663	0.0196577	0.00865548	0.0147029	0.00313793
1	0.522944	0.136303	0.416625	0.275911	0.797771	0.43199	0.312067	0.285357	0.664069	0.203258	0.168814	0.249464	0.425679	0.313593	0.274029	0.459661	0.347008	0.64265	0.503724
1	0.536468	0.293194	0.416625	0.756258	0.839102	0.533511	0.89739	0.64697	0.850572	0.718638	0.863715	0.45794	0.822822	0.68982	0.924855	0.260278	0.738537	0.498791	0.732795
0	0.146959	0.154419	0.0691871	0.0630631	0.0105544	0.0608927	0.0451985	0.0121484	0.0067969	0.00593541	0.00139308	0.16481	0.0338284	0.112799	0.0162009	0.0072617	0.00908177	0.00645366	0.00365269
0	0.227024	0.0228363	0.0691871	0.07021	0.0518528	0.0208633	0.0613725	0.0203913	0.0125242	0.000325078	0.00359837	0.125162	0.0683918	0.0179796	0.00834539	0.174662	0.0617792	0.0783156	0.0147757
0	0.146959	0.0963549	0.0691871	0.0630631	0.00961268	0.0405584	0.0451985	0.00137316	0.00156684	9.85979e-05	7.47989e-05	0.1482	0.0380916	0.0702729	0.00347913	0.0417111	0.0148425	0.0111917	0.00753031
0	0.150555	0.189274	0.0691871	0.0937916	0.0104149	0.112615	0.0456046	0.00384162	0.0168111	0.0034114	0.00928986	0.352018	0.0381153	0.147891	0.0485831	0.0082657	0.00938386	0.0318358	0.00548837
0	0.277716	0.0329746	0.121827	0.154374	0.143847	0.0319876	0.0939204	0.0416658	0.331995	0.0122392	0.0020409	0.414146	0.109653	0.0432947	0.022224	0.433595	0.167378	0.266765	0.0250631
0	0.146959	0.0949718	0.0691871	0.0630631	0.00505847	0.0441108	0.0451985	0.00118046	0.000710144	5.92408e-05	2.60995e-05	0.119363	0.0338284	0.014055	0.00329203	0.0174009	0.0050592	0.0676307	0.00230958
0	0.356796	0.176687	0.0691871	0.383766	0.163352	0.132336	0.222689	0.0724279	0.237837	0.0457978	0.0350249	0.135916	0.207261	0.126231	0.174054	0.0194354	0.0697139	0.00559551	0.0589216
1	0.166112	0.345318	0.0691871	0.17863	0.0529388	0.149033	0.246718	0.0508635	0.171933	0.679522	0.790857	0.123241	0.096427	0.0791975	0.178499	0.0245674	0.0478975	0.330152	0.126438
0	0.2549	0.116167	0.17245	0.179729	0.232767	0.165461	0.220046	0.303992	0.266188	0.198029	0.0710498	0.394645	0.228696	0.297996	0.338076	0.612354	0.28124	0.376243	0.226543
0	0.208266	0.100573	0.416625	0.0963269	0.323395	0.199187	0.173056	0.00899463	0.0388541	0.000990865	0.00193574	0.131008	0.104602	0.0413613	0.0258467	0.331693	0.210958	0.123232	0.179444
0	0.261841	0.287378	0.0691871	0.216756	0.0468289	0.128326	0.0799254	0.0504825	0.0363394	0.0195346	0.0255431	0.180827	0.0965839	0.180173	0.116483	0.0928688	0.0571409	0.0660434	0.0912475
0	0.177119	0.136303	0.0691871	0.128778	0.0324675	0.0631857	0.0878238	0.0125793	0.026647	0.0299467	0.00454102	0.15499	0.115982	0.112414	0.0432214	0.0267036	0.0249021	0.0389562	0.030688
0	0.155892	0.11465	0.0691871	0.0647367	0.0148203	0.0332748	0.0465554	0.00967297	0.00476356	0.000911568	0.000597206	0.131008	0.0478421	0.0374278	0.0161355	0.0471819	0.0138029	0.034881	0.0139222
0	0.356796	0.0393122	0.03498	0.191986	0.110778	0.0104983	0.109505	0.0317237	0.0122505	0.000417079	0.00506014	0.134268	0.150249	0.0240927	0.054611	0.00547073	0.0193813	0.00330331	0.011282
0	0.17353	0.086127	0.315074	0.103081	0.0607088	0.190074	0.0709735	0.0051692	0.0398891	0.00119164	0.0011474	0.166018	0.0490358	0.107557	0.0135516	0.0887125	0.0459181	0.0702815	0.018656
0	0.184284	0.136303	0.584041	0.151095	0.221243	0.695029	0.231126	0.411891	0.179434	0.170134	0.392446	0.39368	0.468287	0.658708	0.604846	0.0191955	0.0315643	0.00243508	0.0115324
0	0.159559	0.125617	0.0691871	0.0694848	0.0257563	0.0332748	0.0551479	0.00110251	0.0149224	0.00131066	0.000762231	0.142021	0.0561841	0.0588343	0.0234282	0.00890706	0.0147424	0.00498656	0.0116834
0	0.146959	0.0929254	0.0691871	0.0630631	0.00470674	0.0377243	0.0451985	0.000632327	0.00182866	0.000138729	9.83133e-05	0.181392	0.0338284	0.108809	0.0041671	0.0258658	0.00517966	0.00896578	0.00231354
0	0.146959	0.0824734	0.0691871	0.0630631	0.00961268	0.0331602	0.0451985	0.00149748	0.00410243	0.000332785	6.50409e-05	0.401054	0.0361815	0.104808	0.00571646	0.0623718	0.0174613	0.0148979	0.00928353
0	0.169118	0.136303	0.0691871	0.0772956	0.0201222	0.0631857	0.0519394	0.0153811	0.00386348	0.00152543	0.000111864	0.247488	0.0785928	0.175459	0.0281892	0.0078111	0.0117999	0.00465047	0.0182839
1	0.159559	0.168083	0.17245	0.0817143	0.0771169	0.11224	0.129816	0.0325722	0.0448483	0.00287765	0.00388768	0.254015	0.112562	0.162168	0.049645	0.0295647	0.0375866	0.00974927	0.0563729
0	0.25557	0.11465	0.0215529	0.156641	0.0713272	0.0278796	0.0992559	0.0221462	0.0493117	0.0126712	0.00264938	0.170747	0.0817537	0.0374514	0.0319377	0.106684	0.0501385	0.00834711	0.0192382
0	0.169118	0.105155	0.17245	0.0772956	0.072862	0.106427	0.150322	0.0104708	0.00516944	0.00629383	0.00773401	0.1482	0.049079	0.151529	0.0384503	0.00555574	0.0155184	0.00297695	0.00807891
0	0.150555	0.0824734	0.0691871	0.0662698	0.0110654	0.0331602	0.0451985	0.00118578	0.00142056	0.000147309	3.07468e-05	0.142343	0.0369716	0.0351076	0.00799832	0.00431139	0.00642932	0.0017867	0.0027523
0	0.198641	0.0420833	0.0691871	0.0716339	0.055887	0.0238252	0.0663664	0.018451	0.0159677	0.00464218	0.000377278	0.180456	0.0481469	0.0459328	0.0253434	0.133901	0.209258	0.0731636	0.0595932
1	0.208266	0.0228363	0.499709	0.0690437	0.323395	0.0961418	0.13199	0.0620979	0.08163	0.00148138	0.000275317	0.1952	0.153746	0.0592153	0.0229709	0.11038	0.239846	0.03159	0.0159786
0	0.227024	0.0228363	0.0412358	0.0791151	0.0738893	0.0229834	0.0796708	0.00377432	0.0151294	0.000403853	0.000860093	0.244319	0.281529	0.142839	0.0301919	0.00689433	0.0244656	0.00340327	0.00647201
0	0.155892	0.094914	0.0728476	0.0647367	0.0148203	0.0530423	0.0465554	0.00208845	0.00154878	0.000443296	4.24542e-05	0.148535	0.043107	0.021745	0.0122451	0.00528783	0.0110636	0.00440998	0.00574321
0	0.184284	0.125304	0.258445	0.111486	0.0303048	0.249624	0.0901655	0.00748893	0.0213262	0.00749099	0.00101772	0.160077	0.128025	0.16899	0.0126506	0.0510822	0.00943427	0.0199197	0.00883087
0	0.25557	0.0768354	0.0691871	0.089831	0.073545	0.0290685	0.0755355	0.0075476	0.00609896	0.00508143	0.00034422	0.121019	0.0863816	0.0363627	0.011113	0.0293459	0.0327491	0.00640891	0.00862577
1	0.713504	0.23941	0.188864	0.906371	0.753693	0.377826	0.855015	0.749971	0.804745	0.964408	0.999011	0.337814	0.872517	0.59036	0.953046	0.79713	0.969206	0.887613	0.972229
0	0.146959	0.298124	0.03973	0.0708263	0.00798244	0.169698	0.0480621	0.00239376	0.00343848	0.00074094	0.000117627	0.142343	0.0338284	0.0792835	0.0134535	0.0192443	0.00937997	0.0575398	0.00715291
0	0.326283	0.0479023	0.17245	0.195129	0.360537	0.107582	0.234616	0.00802342	0.376294	0.00286301	0.114951	0.420132	0.17617	0.212379	0.0603708	0.0153283	0.0620471	0.00482155	0.0193877
0	0.203147	0.0368297	0.03498	0.07021	0.0441405	0.0112316	0.0613725	0.00409736	0.0145655	0.000268486	0.000153629	0.1292	0.0721154	0.0150881	0.0041208	0.174192	0.0968129	0.0194608	0.0303262
0	0.146959	0.189274	0.0691871	0.0924723	0.0105544	0.112615	0.0456046	0.00114028	0.00607667	0.000839289	0.0011205	0.125162	0.0338284	0.0181673	0.00941886	0.0039804	0.00756989	0.00409804	0.00475442
1	0.630072	0.3153	0.17245	0.76687	0.689247	0.38768	0.8196	0.0115905	0.0592151	0.153442	0.867646	0.343273	0.499655	0.405407	0.874784	0.154075	0.509522	0.583477	0.709891
0	0.169118	0.0334148	0.0691871	0.0669902	0.0201222	0.0114166	0.0478612	0.00143739	0.00706449	9.29021e-05	1.87777e-05	0.125162	0.0500057	0.0179796	0.00674324	0.00316232	0.007425	0.00169523	0.00507134
0	0.268477	0.094914	0.03498	0.12957	0.0343844	0.0257666	0.10016	0.00468165	0.0305962	0.000889048	0.000231404	0.1482	0.0785102	0.0355105	0.0482682	0.0177808	0.105509	0.00343791	0.0295557
1	0.309269	0.186853	0.416625	0.205934	0.513122	0.519952	0.469848	0.0660519	0.337958	0.408019	0.0458325	0.288043	0.528517	0.545516	0.856858	0.342838	0.535512	0.484622	0.342974
0	0.155892	0.056916	0.0781711	0.0647367	0.0148203	0.0340562	0.0465554	0.00237982	0.00619189	0.00171975	0.000378635	0.123927	0.043107	0.0367879	0.0162378	0.019914	0.0124553	0.00959418	0.0109714
1	0.17353	0.136209	0.0691871	0.0881071	0.0215471	0.0432625	0.0607659	0.32563	0.137794	0.752922	0.158163	0.17499	0.0523768	0.160948	0.0604742	0.276812	0.237703	0.227686	0.0912403
0	0.166112	0.245215	0.521061	0.10035	0.293217	0.759661	0.490631	0.968962	0.479352	0.733635	0.969335	0.381975	0.0455725	0.601876	0.164497	0.0538291	0.0736337	0.0681733	0.0635928
0	0.150555	0.351714	0.0691871	0.0750276	0.00773433	0.146198	0.0456046	0.0180356	0.0290883	0.0354655	0.00224017	0.365436	0.213905	0.501935	0.206944	0.0169719	0.00661105	0.00902358	0.00480584
0	0.155892	0.245215	0.0691871	0.13382	0.0148203	0.101501	0.046973	0.00113041	0.00849026	0.000955143	0.00330412	0.316171	0.0571184	0.345035	0.0369585	0.0161835	0.00756114	0.00508156	0.019473
0	0.477356	0.0533986	0.0691871	0.327811	0.240744	0.0281597	0.252854	0.0633046	0.110146	0.0119501	0.0122922	0.184316	0.602213	0.0603059	0.216425	0.239449	0.676492	0.061126	0.10677
0	0.227361	0.0452353	0.17245	0.075092	0.0484115	0.0745393	0.0803611	0.0147673	0.0244087	0.0048176	0.00067061	0.180456	0.0495161	0.0642901	0.0307483	0.0676572	0.046006	0.00858524	0.0110685
0	0.150555	0.109735	0.17245	0.0662698	0.025025	0.0820517	0.0617516	0.00190947	0.00843356	0.00166804	0.000444245	0.172702	0.0374012	0.111066	0.0167486	0.0201143	0.0530493	0.0367427	0.0135055
0	0.261841	0.013779	0.0470141	0.149201	0.0147083	0.00825972	0.0588301	0.00816499	0.125359	0.00342265	0.00111336	0.158366	0.0731387	0.0159301	0.0242063	0.0289564	0.066878	0.0432268	0.0413568
0	0.150555	0.5177	0.0691871	0.0750276	0.00483727	0.281151	0.0695538	0.00640548	0.00894751	0.00657347	0.00452016	0.1482	0.03477	0.186783	0.00501982	0.0189975	0.0172534	0.0128587	0.00866547
0	0.146959	0.0949718	0.0691871	0.0630631	0.00798244	0.0441108	0.0451985	0.00335755	0.00602228	0.00029477	0.000167105	0.149068	0.0380916	0.129199	0.00904678	0.0070526	0.00883063	0.00329619	0.00481452
1	0.177119	0.0724466	0.341136	0.0872588	0.209389	0.124239	0.116976	0.857319	0.801462	0.430753	0.41108	0.171363	0.0609723	0.057668	0.0419638	0.741525	0.508989	0.506443	0.423471
0	0.565719	0.125617	0.416625	0.570419	0.847174	0.41414	0.832509	0.175005	0.305564	0.0463513	0.23567	0.161242	0.431015	0.0652348	0.31055	0.434428	0.783835	0.277532	0.607769
0	0.146959	0.0393122	0.0691871	0.0630631	0.00722699	0.0238252	0.0451985	0.000808904	0.00144555	8.8595e-05	3.94906e-05	0.128012	0.0338284	0.0420806	0.0046751	0.0294799	0.00665834	0.0110809	0.00255493
0	0.379675	0.334807	0.0483835	0.6311	0.0354251	0.453936	0.278866	0.0220515	0.0996037	0.276442	0.269531	0.259862	0.189265	0.34144	0.738635	0.109208	0.0657648	0.135775	0.438621
0	0.150555	0.100573	0.17245	0.0662698	0.025025	0.0965126	0.0617516	0.0436737	0.0193583	0.00342119	0.00324311	0.363446	0.129289	0.314323	0.0165746	0.0510349	0.0111279	0.0210421	0.0147536
0	0.146959	0.172708	0.393105	0.0769054	0.00842245	0.330826	0.0741309	0.000619688	0.00317289	0.000540112	0.000952979	0.147606	0.0346473	0.441307	0.0072208	0.014825	0.00676256	0.00967689	0.00438412
0	0.151956	0.502992	0.104708	0.0840231	0.00733224	0.140922	0.0509477	0.0210177	0.00486346	0.110167	0.0154527	0.125162	0.0379289	0.052137	0.00674092	0.0600006	0.00534096	0.039738	0.00835421
0	0.169118	0.0584655	0.121827	0.0669902	0.0209206	0.0263577	0.0478612	0.0169642	0.018214	0.000816974	0.000243615	0.244382	0.13046	0.0712282	0.0189514	0.0115643	0.0161317	0.013241	0.00832372
0	0.198641	0.0393122	0.0691871	0.0716339	0.055887	0.0238252	0.0663664	0.0344946	0.028561	0.015949	0.00482526	0.150249	0.11418	0.069339	0.0473135	0.048444	0.0795723	0.00993808	0.0158246
0	0.20445	0.406091	0.121827	0.57347	0.0303651	0.442181	0.27368	0.00311705	0.00544552	0.0124738	0.00329576	0.121978	0.0570858	0.158908	0.0390143	0.0864563	0.0257724	0.758817	0.232386
0	0.150555	0.0580386	0.0691871	0.0662698	0.0104149	0.0238252	0.0451985	0.00135752	0.00696408	8.55097e-05	2.29456e-05	0.18544	0.0352795	0.0334449	0.00596776	0.00621559	0.0111233	0.00618272	0.00567485
0	0.280127	0.0393122	0.0691871	0.230837	0.107495	0.0238252	0.144773	0.039267	0.038881	0.000616666	0.000342289	0.226172	0.281785	0.138117	0.121209	0.115647	0.0426354	0.0168176	0.0132599
1	0.166112	0.30231	0.0691871	0.10035	0.0178046	0.101501	0.0627053	0.0940229	0.0569512	0.00569349	0.0552505	0.321054	0.0615485	0.276372	0.0129528	0.471127	0.139302	0.281572	0.857181
0	0.17353	0.224506	0.0691871	0.0881071	0.0215471	0.039098	0.0607659	0.00275977	0.00628723	0.000978991	0.00812288	0.125162	0.0535869	0.0363718	0.0170842	0.0492269	0.0179784	0.0371092	0.0258644
0	0.151956	0.056916	0.0728476	0.0630631	0.00666241	0.0281597	0.0455393	0.0516423	0.0194623	0.00455832	0.00637403	0.185176	0.0379289	0.0520255	0.00620699	0.0939012	0.0109259	0.0201847	0.0136231
0	0.151956	0.0420833	0.17245	0.0630631	0.0390236	0.107582	0.0464985	0.00965882	0.00393296	0.00071039	0.000441325	0.18352	0.0379289	0.0507839	0.00623053	0.0761534	0.0266216	0.00538684	0.00348587
0	0.379675	0.0852884	0.0691871	0.16426	0.158606	0.0405584	0.0685887	0.0359587	0.0292826	0.0321914	0.00229889	0.121978	0.0984332	0.0279004	0.0277065	0.0336017	0.0677773	0.00485096	0.0306155
0	0.555395	0.086127	0.0483835	0.213375	0.265094	0.0380585	0.143383	0.0459605	0.211505	0.00279486	0.00675262	0.208954	0.642749	0.0815052	0.186484	0.217312	0.304048	0.0434891	0.0390843
0	0.184284	0.45468	0.104708	0.257551	0.0157591	0.291435	0.0588696	0.0158978	0.00659353	0.0278909	0.0121962	0.300737	0.0406149	0.155247	0.0758045	0.058714	0.0437477	0.0416193	0.0289261
0	0.159559	0.171767	0.17245	0.13576	0.0771169	0.249624	0.109347	0.000472417	0.0024862	0.0002127	0.000146675	0.145181	0.0447647	0.0294723	0.0132719	0.0652137	0.0354529	0.0554441	0.0696475
0	0.198641	0.0620172	0.0691871	0.0685933	0.055887	0.0275275	0.0560387	0.00480703	0.00612143	0.000198528	8.42768e-05	0.365818	0.297154	0.0715348	0.0359298	0.0480654	0.0312241	0.0175553	0.0104799
0	0.151956	0.0949718	0.17245	0.0630631	0.0390236	0.19011	0.0464985	0.0069613	0.00104043	0.000413511	1.95862e-05	0.169381	0.0379289	0.0340697	0.00323663	0.0398842	0.0112044	0.0288349	0.00770164
0	0.169118	0.0929254	0.116058	0.0699651	0.072862	0.0913606	0.072172	0.0230376	0.00399226	0.00126037	0.000120038	0.138567	0.0599471	0.0252537	0.015537	0.0061567	0.0167696	0.00197685	0.00754578
0	0.203147	0.122433	0.17245	0.150322	0.129504	0.113868	0.17174	0.880097	0.566365	0.921728	0.88191	0.274319	0.10012	0.203985	0.114067	0.0420828	0.0237914	0.00438217	0.0177273
0	0.150555	0.114174	0.03498	0.0853875	0.00671979	0.0729897	0.0451985	0.00460657	0.00808272	0.000501015	0.00556431	0.291709	0.0436532	0.125483	0.0129112	0.0190158	0.040202	0.00820889	0.0528419
0	0.277716	0.013779	0.416625	0.110445	0.531153	0.113997	0.195615	0.15842	0.0699897	0.0455407	0.0900285	0.361817	0.557246	0.336202	0.162003	0.225262	0.152383	0.0175469	0.0561995
0	0.159559	0.0812016	0.0691871	0.0817143	0.0257563	0.0433381	0.0551479	0.00247346	0.00501537	0.000155965	0.000784207	0.159597	0.0851988	0.115936	0.0592903	0.00468847	0.0113524	0.00280271	0.00989722
0	0.24559	0.0228363	0.03498	0.0791151	0.113115	0.0127582	0.0796708	0.0597717	0.0282046	0.00192082	0.000345971	0.476613	0.364047	0.0887928	0.0396618	0.108413	0.0540179	0.0180583	0.0258468
1	0.290643	0.176687	0.416625	0.265407	0.360953	0.369282	0.526346	0.124225	0.0340249	0.320558	0.00444078	0.295527	0.201361	0.232378	0.129865	0.117981	0.0790228	0.202904	0.120758
0	0.185715	0.158061	0.0691871	0.157051	0.0320955	0.106976	0.0832357	0.0150575	0.0511371	0.043127	0.00608983	0.127567	0.0981643	0.0833158	0.0421464	0.0297337	0.055021	0.0385253	0.0322016
0	0.261841	0.094914	0.699528	0.212746	0.489292	0.567486	0.324252	0.00312626	0.0488874	0.00267745	0.00461839	0.226172	0.100394	0.209277	0.149167	0.315881	0.313413	0.148592	0.0738878
1	0.198641	0.399959	0.416625	0.460241	0.262758	0.823337	0.71123	0.225274	0.252166	0.880085	0.523835	0.451182	0.303395	0.884557	0.800338	0.106392	0.07997	0.608708	0.254818
0	0.146959	0.0824734	0.0691871	0.0630631	0.00666241	0.0331602	0.0451985	0.00441667	0.00982191	0.00447939	9.71992e-05	0.156459	0.0351869	0.0929999	0.00999142	0.0134365	0.00974738	0.0018306	0.00324833
0	0.146959	0.435847	0.375895	0.0808022	0.255281	0.863896	0.366887	0.263922	0.174061	0.0698976	0.081934	0.288043	0.0338284	0.517843	0.134388	0.563648	0.0561476	0.844837	0.209185
0	0.356796	0.0740394	0.0691871	0.181562	0.135804	0.0367193	0.0956499	0.00711014	0.0499468	0.000120496	0.000852104	0.413915	0.53071	0.134206	0.19538	0.123722	0.259563	0.0102239	0.0580788
0	0.185715	0.188859	0.121827	0.152419	0.0303651	0.341104	0.0473265	0.00483734	0.00807843	0.00055828	0.000601464	0.127567	0.063427	0.0569177	0.021764	0.0414007	0.0328586	0.00766454	0.0370054
0	0.208467	0.105155	0.0691871	0.153011	0.0542221	0.0608927	0.0921146	0.00628942	0.0271719	0.0178696	0.0127414	0.150103	0.0648374	0.0795962	0.028877	0.0684545	0.140277	0.0742512	0.0940518
0	0.159559	0.166178	0.0691871	0.0913059	0.0257563	0.0683794	0.0551479	0.500932	0.09252	0.255075	0.194497	0.203603	0.163738	0.7479	0.422488	0.109724	0.0415649	0.122788	0.0728696
0	0.160461	0.0768354	0.0691871	0.0630631	0.0113937	0.0290685	0.0455393	0.0714278	0.00838841	0.0128234	0.000606105	0.396011	0.0379289	0.21874	0.0209474	0.0781796	0.0206305	0.00538962	0.0062687
0	0.150555	0.23941	0.0691871	0.0750276	0.00773433	0.103874	0.0456046	0.000587912	0.00137187	0.000156255	0.000493501	0.125162	0.03477	0.0362634	0.00553604	0.0225462	0.00600363	0.0293891	0.00852288
0	0.198641	0.136303	0.0419022	0.0854795	0.034846	0.0516863	0.059745	0.0226889	0.00718424	0.00168138	0.000987031	0.256556	0.0745016	0.187305	0.0495058	0.186585	0.125909	0.478322	0.14532
0	0.526633	0.105155	0.206634	0.33936	0.514627	0.260564	0.656155	0.513784	0.951215	0.918018	0.988354	0.254015	0.559304	0.175648	0.510471	0.505151	0.335658	0.248954	0.255224
0	0.288878	0.094914	0.0691871	0.145821	0.0788567	0.0388974	0.0932778	0.00152286	0.00492978	0.000164092	0.000217908	0.131008	0.084733	0.0472638	0.0411616	0.0521273	0.0963732	0.151206	0.053177
0	0.184284	0.06804	0.0691871	0.0874591	0.00964292	0.0405584	0.0482503	0.0037212	0.00298189	0.00021844	0.000119583	0.294544	0.0667099	0.09586	0.011767	0.00921882	0.0121608	0.00358799	0.0283232
0	0.151956	0.136303	0.03498	0.0630631	0.00484608	0.0478572	0.0455393	0.0248339	0.00881688	0.0237214	0.000596024	0.1482	0.0379289	0.0781654	0.00731092	0.0346907	0.0228109	0.0465276	0.00981417
1	0.508525	0.172708	0.416625	0.582011	0.732813	0.533511	0.803348	0.786412	0.937605	0.95507	0.972149	0.372179	0.534111	0.558524	0.659441	0.185605	0.57558	0.410671	0.802004
0	0.146959	0.254494	0.0691871	0.0630631	0.00798244	0.132336	0.0451985	0.00033176	0.0014018	0.000145411	2.76219e-05	0.147401	0.0338284	0.0569005	0.00926721	0.00528783	0.00883063	0.00353565	0.00608029
0	0.146959	0.245215	0.104708	0.0811829	0.00787863	0.172478	0.0551851	0.00063594	0.00147398	0.000254969	6.9611e-05	0.135403	0.0338284	0.0873196	0.00487906	0.0470138	0.00986054	0.0398481	0.0282017
0	0.203147	0.109038	0.0781711	0.150322	0.0490394	0.0530423	0.091243	0.0332146	0.00458157	0.00147373	0.000853401	0.133108	0.0598874	0.0191445	0.0226135	0.0461244	0.0456201	0.0113176	0.0215744
0	0.203147	0.176687	0.0691871	0.20265	0.0442941	0.0950289	0.112829	0.00451305	0.015528	0.00282678	0.00453336	0.149068	0.0810662	0.114976	0.0403449	0.0362233	0.0357098	0.0262421	0.0255915
0	0.151956	0.241542	0.17245	0.0805149	0.00812366	0.249624	0.0683572	0.0139951	0.00380049	0.0381997	0.00205781	0.247206	0.0433564	0.396093	0.0126038	0.0463411	0.0192997	0.0434004	0.0110882
0	0.151956	0.23941	0.121827	0.138379	0.00722699	0.209788	0.0509477	0.00809418	0.00251327	0.000621641	0.00011139	0.119363	0.0507177	0.112627	0.039388	0.468221	0.0184417	0.383336	0.122869
0	0.20445	0.169729	0.0691871	0.0662897	0.0320955	0.047924	0.0469059	0.00250564	0.00462685	0.000318167	5.15283e-05	0.573612	0.0922069	0.219647	0.0420542	0.0937527	0.0941477	0.0352605	0.0508582
0	0.203147	0.224506	0.0691871	0.150322	0.0588541	0.039098	0.101622	0.0620093	0.00496149	0.00975748	0.00166289	0.131008	0.075139	0.0733707	0.0239892	0.0565304	0.0388891	0.0380779	0.0323459
0	0.630072	0.284865	0.0728476	0.451135	0.3892	0.0441108	0.116636	0.0396858	0.141644	0.0251098	0.0629858	0.163944	0.27027	0.0537917	0.0840114	0.0337424	0.0415029	0.0226015	0.0558252
0	0.150555	0.0883621	0.0691871	0.0662698	0.00773433	0.030573	0.0451985	0.0106017	0.00188414	0.000151074	0.000105811	0.119363	0.03477	0.0219912	0.00431777	0.00763448	0.00719712	0.00459796	0.00256093
0	0.150555	0.0556146	0.0691871	0.0662698	0.0104149	0.0238252	0.0451985	0.00117531	0.00261606	0.000267682	6.98178e-05	0.172702	0.0508904	0.0592396	0.00995695	0.0264852	0.0182023	0.0270476	0.0111822
0	0.146959	0.013779	0.0691871	0.0630631	0.00470674	0.00652315	0.0451985	0.00333706	0.00156539	0.000206923	3.10006e-05	0.119363	0.0338284	0.014419	0.00267926	0.0187303	0.00512378	0.00147754	0.0022329
0	0.160461	0.22482	0.108906	0.158654	0.0107067	0.12681	0.0746728	0.123562	0.00713795	0.0396358	0.00542452	0.164258	0.0405553	0.161685	0.0339353	0.0355588	0.0266892	0.108848	0.0769234
0	0.205	0.224506	0.108906	0.0870877	0.0913852	0.119963	0.129476	0.28265	0.186514	0.145858	0.0575409	0.235253	0.108341	0.148125	0.0595255	0.104594	0.0973485	0.0627509	0.0454354
0	0.169118	0.0580386	0.0691871	0.0699651	0.0201222	0.0238252	0.0478612	0.0032529	0.00852379	0.0001438	0.000549386	0.229603	0.120105	0.126176	0.0220287	0.761877	0.81251	0.305753	0.164753
1	0.388458	0.23941	0.17245	0.533687	0.595264	0.376804	0.864824	0.906833	0.94806	0.974316	0.998998	0.666488	0.827736	0.562875	0.871278	0.302853	0.778318	0.442176	0.782204
1	0.169118	0.105155	0.391456	0.104484	0.341228	0.478509	0.381658	0.319309	0.0547443	0.708903	0.0670927	0.142322	0.0837453	0.102927	0.0499722	0.366733	0.285649	0.350296	0.284254
0	0.290643	0.136303	0.108906	0.258954	0.190165	0.195814	0.331942	0.519369	0.184622	0.0226828	0.0685154	0.501436	0.486391	0.337133	0.421984	0.587261	0.351082	0.40409	0.202882
0	0.17353	0.136303	0.17245	0.0881071	0.0676307	0.206778	0.117089	0.00368021	0.00310612	0.00134712	0.000434009	0.155544	0.085665	0.051472	0.0169491	0.017644	0.0226508	0.0536974	0.0326181
0	0.177119	0.254494	0.121827	0.124936	0.0500541	0.13325	0.0878238	0.0539219	0.00294994	0.0552326	0.00636201	0.185238	0.0758917	0.274582	0.0823918	0.593095	0.249836	0.796383	0.415203
0	0.205	0.184971	0.0691871	0.10012	0.0516877	0.0331602	0.0597012	0.0242906	0.1348	0.00137669	0.0137237	0.205198	0.131195	0.119529	0.0698742	0.0423621	0.0435843	0.0208013	0.0492361
0	0.2549	0.109735	0.141363	0.198864	0.061307	0.0754881	0.144662	0.187501	0.0955685	0.0140936	0.0293421	0.17224	0.188239	0.104739	0.0893229	0.587338	0.802339	0.789101	0.734228
0	0.150555	0.0690317	0.121827	0.0662698	0.0104149	0.0474352	0.0451985	0.000646279	0.00238922	6.38797e-05	2.41226e-05	0.229603	0.0352795	0.0497571	0.00517392	0.00393956	0.008232	0.00184931	0.00277016
0	0.177119	0.0393122	0.0539841	0.0872588	0.0182743	0.010616	0.0569528	0.0182609	0.0280024	0.00154975	0.000735561	0.134563	0.0533869	0.0200832	0.00744079	0.0184021	0.0189684	0.00395697	0.005701
0	0.155892	0.351714	0.0855248	0.128776	0.0149538	0.211267	0.0504911	0.00400437	0.0103304	0.0104753	0.00216664	0.155749	0.0465571	0.129023	0.0363962	0.0275691	0.0129508	0.175039	0.0550868
0	0.467938	0.263133	0.0483835	0.723982	0.283647	0.585238	0.67552	0.0029635	0.0432228	0.00779973	0.046381	0.337143	0.541157	0.448063	0.641763	0.024791	0.0520677	0.147018	0.116284
0	0.508525	0.171638	0.17245	0.706652	0.585331	0.249624	0.869735	0.171795	0.310779	0.0863399	0.951738	0.197026	0.137082	0.215269	0.5577	0.0742427	0.663923	0.145115	0.891413
0	0.146959	0.23941	0.0691871	0.0708263	0.00470674	0.103874	0.0480621	0.00271884	0.00186525	0.000813279	0.000125113	0.127567	0.0338284	0.0724666	0.00789134	0.00930788	0.0081602	0.00827901	0.0111847
0	0.151956	0.150965	0.0728476	0.0840231	0.00715141	0.0790113	0.0459482	0.000323475	0.00359498	0.000268689	0.000109108	0.119363	0.0379289	0.0735917	0.0211022	0.0460029	0.0238298	0.0894539	0.012577
0	0.146959	0.168083	0.0691871	0.0630631	0.00961268	0.0598781	0.0451985	0.0101205	0.0155765	0.00543576	0.000591038	0.140471	0.0338284	0.0751593	0.00516289	0.0427754	0.0150658	0.0653725	0.00686863
1	0.784695	0.298124	0.206634	0.906371	0.783604	0.570681	0.83605	0.703422	0.94602	0.990039	0.998948	0.186653	0.888662	0.169554	0.926268	0.199089	0.611889	0.433213	0.862068
0	0.184284	0.086127	0.17245	0.0874591	0.0285654	0.121102	0.0803611	0.0240234	0.0104554	0.00305898	0.00347664	0.342392	0.130254	0.0856813	0.0447325	0.184156	0.237873	0.0471573	0.0235293
0	0.146959	0.094914	0.17245	0.0630631	0.00812366	0.113868	0.0461509	0.00321374	0.00133606	0.000553181	0.000117192	0.160259	0.0418278	0.0602865	0.00406674	0.0075226	0.0048751	0.00657069	0.00231354
0	0.155892	0.0687391	0.121827	0.0647367	0.0154116	0.0840377	0.0465554	0.000362958	0.00309473	0.000117671	0.000138976	0.125162	0.0549162	0.031263	0.00917422	0.0329271	0.0128303	0.0355795	0.0063485
0	0.447927	0.23941	0.0781711	0.522653	0.142156	0.126694	0.367369	0.0346614	0.182905	0.350738	0.10955	0.179677	0.289506	0.153854	0.50057	0.00822968	0.0926074	0.0360188	0.341774
0	0.177119	0.0667165	0.0691871	0.0872588	0.0324675	0.0238252	0.0650226	0.0716932	0.0880472	0.00916239	0.000626026	0.187896	0.0543999	0.0246541	0.0127057	0.0190964	0.0370827	0.00506016	0.0124789
0	0.160461	0.094914	0.416625	0.0630631	0.151732	0.501918	0.132889	0.0093194	0.068136	0.00267247	0.000418381	0.47367	0.506055	0.414712	0.219073	0.136247	0.0157632	0.170944	0.0116291
0	0.169118	0.105155	0.108906	0.0772956	0.0613908	0.0701021	0.150322	0.00284949	0.00503035	0.00243548	0.00070737	0.273115	0.0581898	0.1197	0.0392347	0.0459503	0.00871889	0.0447469	0.0215997
0	0.169118	0.169729	0.0691871	0.0699651	0.0201222	0.047924	0.0478612	0.00334497	0.00224607	5.89156e-05	5.11583e-05	0.208954	0.0655275	0.0815052	0.0234773	0.0861181	0.030593	0.00863245	0.00576814
1	0.750158	0.387107	0.0412358	0.824116	0.566808	0.138825	0.755151	0.563207	0.798791	0.800501	0.904554	0.373593	0.853444	0.75907	0.958503	0.291881	0.891403	0.803638	0.841307
0	0.146959	0.0824734	0.17245	0.0630631	0.00842245	0.0871017	0.0461509	0.041728	0.00175525	0.00844113	0.000532442	0.146483	0.0338284	0.0769369	0.00479132	0.0791947	0.0398324	0.0215977	0.0107542
0	0.159559	0.094914	0.0691871	0.0817143	0.0257563	0.0388974	0.0551479	0.00609451	0.00438062	0.000588373	0.000337476	0.311165	0.0757993	0.0519854	0.0643871	0.0400293	0.103239	0.0441061	0.132655
0	0.228487	0.154419	0.416625	0.221689	0.441546	0.524042	0.631731	0.0610413	0.160019	0.0611734	0.00609481	0.224618	0.107713	0.101051	0.0565659	0.10209	0.185739	0.0303409	0.235535
0	0.205	0.117033	0.0691871	0.0870877	0.0516877	0.0441108	0.0597012	0.00186423	0.00641029	0.000594239	0.00153461	0.647141	0.272568	0.592717	0.15476	0.0844961	0.0746805	0.050758	0.0448456
0	0.151956	0.254567	0.17245	0.0996304	0.00842245	0.392443	0.0673831	0.147999	0.0245504	0.0879605	0.0620783	0.191409	0.0507177	0.185978	0.0199436	0.0468686	0.0243407	0.14029	0.0344409
0	0.356796	0.298124	0.121827	0.590271	0.150332	0.479055	0.413539	0.0150812	0.0103029	0.00754714	0.198628	0.125162	0.138469	0.118848	0.168741	0.0469851	0.100007	0.544949	0.313062
0	0.151956	0.154052	0.0728476	0.0630631	0.00505847	0.0608927	0.0455393	0.000767521	0.00115631	0.00101398	5.58097e-05	0.144075	0.0379289	0.0795706	0.00995476	0.00654987	0.0146251	0.00288341	0.00398336
1	0.233033	0.189274	0.0691871	0.284283	0.0949266	0.112615	0.139689	0.0920835	0.0348248	0.108571	0.0129539	0.154946	0.15691	0.155436	0.121952	0.350152	0.168127	0.718307	0.355869
0	0.185715	0.334807	0.0691871	0.337108	0.0320955	0.139893	0.112871	0.034361	0.016099	0.432198	0.0586919	0.119363	0.0551936	0.0621862	0.0291572	0.0389911	0.0350333	0.103679	0.0468468
0	0.146959	0.100573	0.17245	0.0630631	0.00842245	0.0965126	0.0461509	0.000567943	0.00112585	9.58615e-05	3.30781e-05	0.149068	0.0338284	0.0212375	0.00589766	0.0137329	0.00645264	0.00107357	0.00225962
0	0.151956	0.32084	0.182035	0.0630631	0.0360653	0.0988031	0.0464985	0.00455306	0.00701022	0.000713495	0.000532719	0.159597	0.0379289	0.0580852	0.00393656	0.0171278	0.00758081	0.00293142	0.00397059
0	0.24559	0.0130456	0.0728476	0.0791151	0.0804335	0.00597359	0.0796708	0.00861502	0.0165929	0.00035249	0.000199932	0.208954	0.0850175	0.057604	0.0232707	0.290556	0.224426	0.0390685	0.0544849
1	0.4555	0.056916	0.0691871	0.236456	0.257261	0.0281597	0.102881	0.47185	0.769263	0.0121116	0.120342	0.212903	0.541761	0.10872	0.126717	0.087761	0.194046	0.0112271	0.165841
0	0.205	0.0818147	0.0691871	0.0900293	0.0516877	0.0332748	0.0597012	0.00237746	0.00384486	0.000210819	0.000125553	0.149068	0.160317	0.0317374	0.106674	0.0658479	0.0870907	0.055571	0.0254612
0	0.169118	0.240346	0.0691871	0.0772956	0.0201222	0.0631857	0.0519394	0.655256	0.0422213	0.098689	0.00738756	0.450237	0.136192	0.524659	0.111103	0.00716557	0.0109105	0.00553228	0.00587284
1	0.750158	0.457181	0.17245	0.824116	0.889777	0.414586	0.904635	0.710444	0.894698	0.982359	0.99779	0.382628	0.431366	0.492382	0.729727	0.567508	0.854249	0.94583	0.914591
0	0.151956	0.193895	0.346264	0.10371	0.0666263	0.533511	0.228795	0.128289	0.00473992	0.219822	0.00210006	0.134563	0.0379289	0.0765967	0.00963442	0.0193196	0.00531412	0.00578516	0.00416513
0	0.277716	0.056916	0.0691871	0.152285	0.143847	0.0281597	0.114677	0.219425	0.274343	0.492033	0.0557442	0.20472	0.170319	0.0602702	0.0245214	0.373599	0.0910794	0.2388	0.0652917
0	0.203147	0.06804	0.138292	0.124394	0.154231	0.162528	0.14053	0.775196	0.106826	0.0910648	0.0145069	0.516239	0.535803	0.0889018	0.0667216	0.0764294	0.277812	0.0740076	0.0602669
0	0.155892	0.360049	0.0691871	0.13382	0.0148203	0.101501	0.0573257	0.0037246	0.00543777	0.0089347	0.00113817	0.125162	0.043107	0.029436	0.027393	0.047746	0.0281871	0.0741105	0.0272398
0	0.232955	0.228924	0.03498	0.155098	0.0296557	0.0823208	0.100264	0.22644	0.109686	0.0314619	0.0243451	0.489998	0.356074	0.255025	0.276146	0.183131	0.0359382	0.0544246	0.0600358
0	0.205	0.16256	0.104708	0.11817	0.0521358	0.140291	0.0597012	0.00308145	0.007161	0.00271502	0.00185302	0.197559	0.0856231	0.204427	0.019354	0.020958	0.0447875	0.0128986	0.0287727
0	0.160461	0.240346	0.184496	0.0630631	0.0212866	0.494129	0.0677446	0.0534553	0.00831083	0.00506714	0.00166286	0.269637	0.0849481	0.0778784	0.0224513	0.0168613	0.0133177	0.00708896	0.00910951
0	0.548819	0.16833	0.03498	0.358512	0.332182	0.042588	0.120369	0.198299	0.73339	0.0950315	0.250014	0.305184	0.753191	0.179737	0.738812	0.142683	0.0950678	0.0705773	0.102047
0	0.146959	0.166178	0.108906	0.0653402	0.00806996	0.139802	0.0544542	0.00224437	0.00211045	0.000254647	0.00162993	0.325117	0.0351386	0.336442	0.00698255	0.0135457	0.0048751	0.00650792	0.00286716
0	0.150555	0.101635	0.104708	0.0662698	0.0224049	0.165228	0.0546987	0.00408399	0.00623754	0.00130302	0.000297033	0.135403	0.03477	0.0518298	0.0190037	0.0173439	0.00848327	0.00869837	0.00801862
0	0.208467	0.23941	0.0691871	0.241152	0.0542221	0.103874	0.146191	0.00646581	0.0195216	0.00709557	0.031334	0.131008	0.0764112	0.0757751	0.0607337	0.0297189	0.0604443	0.0551797	0.217981
0	0.17353	0.056916	0.0691871	0.0739392	0.0215471	0.0281597	0.0488525	0.0246661	0.0225529	0.000135042	0.000150808	0.349771	0.104448	0.246604	0.125311	0.0601849	0.0541373	0.00619609	0.00934533
1	0.250755	0.23941	0.155713	0.590271	0.075935	0.219939	0.41547	0.53733	0.487861	0.653847	0.881028	0.150103	0.0676255	0.0852004	0.160108	0.435194	0.305237	0.571751	0.554992
0	0.151956	0.251431	0.17245	0.151594	0.00812366	0.249624	0.092566	0.00827609	0.0022131	0.00295502	0.000172716	0.142343	0.0379289	0.0760449	0.0115529	0.00799432	0.0080006	0.00314812	0.006001
0	0.160461	0.166178	0.0691871	0.0876937	0.0227653	0.0790925	0.0455393	0.0215206	0.0330244	0.0186411	0.00239911	0.258713	0.0450037	0.164358	0.032788	0.0290653	0.0139515	0.0112018	0.00937569
0	0.200048	0.23941	0.17245	0.267217	0.121036	0.376804	0.280034	0.256631	0.130776	0.487	0.209796	0.169478	0.0701461	0.0788462	0.0979435	0.238276	0.279063	0.632326	0.400443
0	0.277716	0.0533986	0.03498	0.152285	0.0556278	0.0104983	0.101111	0.0132015	0.0175011	0.00339045	0.000506263	0.350899	0.118376	0.490442	0.116465	0.162055	0.0416068	0.0113578	0.0119982
0	0.290643	0.0533986	0.141186	0.152285	0.245825	0.0335146	0.172543	0.0517219	0.028685	0.00173095	0.00216423	0.196804	0.127131	0.107579	0.0768859	0.505697	0.21372	0.124483	0.120586
0	0.146959	0.100989	0.03498	0.0630631	0.00484608	0.0302367	0.0451985	0.0365189	0.0142076	0.00374016	0.00290202	0.371807	0.0361815	0.115559	0.00607797	0.0418312	0.0128345	0.0155824	0.00282854
0	0.160461	0.110306	0.0728476	0.0630631	0.019593	0.0451384	0.0455393	0.00616755	0.00808241	0.000568004	0.000219526	0.202414	0.0388187	0.0582944	0.0478133	0.0386439	0.0354157	0.00475492	0.00893903
1	0.548819	0.204955	0.115651	0.669085	0.441074	0.0857953	0.571959	0.00870249	0.136378	0.0392309	0.220543	0.394645	0.703598	0.392771	0.741247	0.185822	0.476368	0.489073	0.812559
0	0.277716	0.305711	0.0691871	0.221791	0.143847	0.0853404	0.166058	0.0786959	0.0490975	0.0411651	0.0146694	0.279494	0.281785	0.319532	0.440922	0.207241	0.149746	0.0915795	0.0764318
0	0.146959	0.0329746	0.0691871	0.0630631	0.00961268	0.0183804	0.0451985	0.0418489	0.00627868	0.00393483	0.000741643	0.299866	0.0380916	0.0504947	0.00859524	0.0257452	0.0088384	0.0138957	0.00397528
1	0.71728	0.0695018	0.416625	0.534781	0.904894	0.204862	0.716935	0.610359	0.985394	0.048271	0.974564	0.234052	0.866636	0.0631616	0.796578	0.168892	0.566294	0.0412655	0.810704
0	0.150555	0.5177	0.0691871	0.106897	0.0104149	0.281151	0.0695538	0.0013284	0.00824169	0.00138864	0.000771566	0.125162	0.04563	0.220769	0.00409462	0.0526372	0.0109912	0.2699	0.0428675
0	0.177119	0.308944	0.0691871	0.18315	0.0324675	0.139893	0.136524	0.0211572	0.0410027	0.289377	0.0331472	0.265478	0.0618235	0.187943	0.171249	0.0153901	0.0131888	0.0149213	0.0325042
0	0.151956	0.114272	0.346264	0.0630631	0.0103014	0.246171	0.0573318	0.00945694	0.00957287	0.00403095	0.00406946	0.149068	0.0379289	0.040373	0.00624325	0.0211994	0.00686231	0.00149122	0.00270302
0	0.151956	0.136303	0.0691871	0.0630631	0.00470674	0.0435965	0.0455393	0.00275302	0.00141677	0.000478864	4.49394e-05	0.125162	0.0379289	0.0383831	0.00342026	0.00781077	0.00634626	0.00980333	0.00291507
0	0.169118	0.0556146	0.104708	0.0699651	0.0238604	0.0488784	0.0478612	0.00359218	0.00315147	0.000191009	0.000121647	0.119363	0.0624175	0.0171057	0.00813196	0.00528783	0.0174926	0.00231685	0.00721648
0	0.17353	0.0772092	0.0691871	0.0739392	0.0215471	0.0372729	0.0488525	0.00943615	0.0082607	0.00152492	0.000498488	0.221037	0.0720005	0.122263	0.0360123	0.0676368	0.0766307	0.0485834	0.0159985
0	0.159559	0.100989	0.17245	0.0817143	0.0771169	0.129174	0.129816	0.00250977	0.0120301	0.000674588	5.20215e-05	0.399453	0.187687	0.281037	0.11974	0.118372	0.372276	0.108823	0.129603
0	0.169118	0.331735	0.03973	0.338127	0.0201222	0.0790925	0.0673212	0.00586085	0.0278141	0.00380549	0.000370619	0.131008	0.0563601	0.0648592	0.0623493	0.00578216	0.0185409	0.0145253	0.0149043
0	0.177119	0.05038	0.0659818	0.0872588	0.0245603	0.0159033	0.0569528	0.0227881	0.0153064	0.00867359	0.00122529	0.268211	0.0752567	0.164312	0.0407198	0.511527	0.0668673	0.0882851	0.024118
0	0.185715	0.013779	0.198045	0.0662897	0.0332032	0.00641419	0.0469059	0.00487817	0.0504943	4.21437e-05	0.000277585	0.643538	0.12075	0.101093	0.0818428	0.00825263	0.0115002	0.00488336	0.00470689
1	0.227024	0.21872	0.0691871	0.281549	0.088093	0.103874	0.173099	0.791929	0.706299	0.991692	0.964538	0.151156	0.0938011	0.173065	0.0757007	0.443486	0.447646	0.64365	0.404768
0	0.203147	0.094914	0.0691871	0.172403	0.0442941	0.0388974	0.091243	0.0672899	0.0173613	0.0132847	0.00249305	0.119363	0.0725819	0.0209857	0.0261018	0.156931	0.0579808	0.0524187	0.0361393
0	0.150555	0.094914	0.17245	0.0662698	0.0639139	0.113868	0.0617516	0.0588241	0.348983	0.0451194	0.202236	0.397884	0.256374	0.228092	0.0463755	0.0597268	0.0328363	0.0346566	0.00574476
0	0.38875	0.080859	0.132578	0.214551	0.31679	0.118037	0.154654	0.0441822	0.0431248	0.00434044	0.0488254	0.451182	0.46077	0.411923	0.366023	0.0355185	0.0851573	0.00242247	0.0166879
0	0.169118	0.0531211	0.17245	0.0699651	0.072862	0.0780732	0.072172	0.0135651	0.0124412	0.00952529	0.00155764	0.154465	0.0553423	0.0485046	0.007384	0.255015	0.0584412	0.170954	0.00655752
0	0.169118	0.0580736	0.102874	0.0699651	0.0463517	0.0899035	0.0722874	0.0020884	0.00698639	0.000373352	0.000268408	0.1482	0.0516048	0.0540482	0.0102544	0.184882	0.0610068	0.059394	0.011502
0	0.150555	0.282678	0.0412358	0.0853875	0.0254492	0.206144	0.0451985	0.00293724	0.00346012	0.0096773	0.000271946	0.124906	0.03477	0.0283388	0.00807609	0.013987	0.0257534	0.00301783	0.0119094
0	0.228487	0.102949	0.0691871	0.162507	0.0542221	0.039098	0.0685299	0.0041737	0.04972	0.00393825	0.0133412	0.209032	0.0845689	0.0700556	0.0508622	0.346926	0.217699	0.430481	0.224517
0	0.155892	0.23941	0.0412358	0.0878551	0.0148203	0.0384221	0.0564037	0.00729626	0.00380094	0.00624596	0.00183148	0.1482	0.0445875	0.05307	0.0317915	0.0142623	0.0176214	0.0339676	0.0470131
0	0.288878	0.612436	0.0691871	0.514919	0.0788567	0.488872	0.306851	0.0184148	0.0185438	0.00601723	0.0720124	0.157282	0.134245	0.130716	0.159301	0.0412759	0.136917	0.103835	0.297373
0	0.151956	0.0695018	0.0691871	0.0630631	0.00470674	0.0377243	0.0455393	0.0651386	0.0127481	0.130921	0.00349709	0.113386	0.0379289	0.0344505	0.00401726	0.0250073	0.00774114	0.0219715	0.00672122
0	0.150555	0.527663	0.0691871	0.093565	0.0110654	0.247752	0.0480621	0.00204327	0.0123884	0.0629954	0.0286891	0.330532	0.0644247	0.219934	0.0334948	0.0430124	0.0668563	0.0236058	0.19032
0	0.277716	0.310404	0.0691871	0.313905	0.143847	0.112615	0.166414	0.0234148	0.0394541	0.0537438	0.142088	0.131008	0.0835252	0.0416938	0.0844597	0.428842	0.195654	0.754245	0.441688
0	0.146959	0.305711	0.0691871	0.0630631	0.00798244	0.0853404	0.0451985	0.0297476	0.00593516	0.00228544	0.000382814	0.160077	0.0457503	0.142962	0.0295847	0.0117171	0.0183119	0.00848188	0.0145788
0	0.151956	0.122433	0.0769637	0.0630631	0.00666241	0.0556184	0.0455393	0.00385755	0.00548438	0.0189514	0.000198843	0.144069	0.0379289	0.062672	0.00565822	0.0211738	0.0215831	0.0368847	0.00509373
1	0.227024	0.0979183	0.416625	0.187607	0.448046	0.436701	0.569561	0.550357	0.638727	0.181043	0.247296	0.170268	0.127483	0.0433788	0.0650824	0.215815	0.175897	0.428741	0.196088
0	0.750158	0.0291119	0.0781711	0.545818	0.593264	0.0222761	0.375432	0.0210655	0.181	0.000507365	0.0342139	0.131008	0.553796	0.0217511	0.234492	0.217723	0.598637	0.0517736	0.317669
1	0.733616	0.0556146	0.0691871	0.406279	0.689233	0.0238252	0.312476	0.0564685	0.83305	0.0463775	0.399801	0.160756	0.688539	0.0431359	0.340694	0.217608	0.626921	0.233113	0.150824
0	0.17353	0.5177	0.0691871	0.265869	0.0215471	0.281151	0.17946	0.364255	0.0315962	0.479123	0.101931	0.395241	0.0763199	0.477572	0.24083	0.420763	0.145177	0.709394	0.497424
0	0.203147	0.166178	0.0691871	0.304911	0.0442941	0.0790925	0.121074	0.00938099	0.00259593	0.00150127	0.00135119	0.149068	0.0973262	0.0739782	0.161354	0.204508	0.0945938	0.480744	0.294588
0	0.447927	0.0393122	0.0691871	0.241899	0.142156	0.0238252	0.146064	0.393726	0.530198	0.0807236	0.0683774	0.158612	0.21516	0.0430678	0.193146	0.0366324	0.229054	0.00412819	0.0343438
0	0.150555	0.105155	0.0691871	0.0853875	0.0104149	0.0608927	0.0451985	0.0130029	0.00405911	0.000925462	0.000840538	0.125162	0.03477	0.0449292	0.0081484	0.0141421	0.0103346	0.0132388	0.00769626
0	0.151956	0.094914	0.104708	0.0630631	0.0111254	0.0764701	0.0551069	0.0154224	0.0197987	0.00746782	0.00270444	0.125098	0.0379289	0.0191832	0.00309551	0.0366995	0.00663692	0.0125379	0.00566492
0	0.25557	0.102949	0.17245	0.168248	0.281509	0.13589	0.236188	0.0237021	0.00924415	0.00589417	0.000781346	0.258325	0.254119	0.106652	0.124656	0.383894	0.156493	0.255037	0.21545
0	0.750158	0.105155	0.0691871	0.760431	0.613043	0.0608927	0.514329	0.949766	0.922312	0.869724	0.984777	0.226172	0.542272	0.25037	0.715166	0.333927	0.717864	0.728924	0.913743
0	0.146959	0.094914	0.0691871	0.0630631	0.00470674	0.0388974	0.0451985	0.00403088	0.0032343	9.59049e-05	2.80922e-05	0.149068	0.0338284	0.0351288	0.00387572	0.010213	0.00517966	0.00146822	0.00225962
0	0.198641	0.110306	0.17245	0.0716339	0.120329	0.116047	0.0802406	0.214495	0.0966565	0.0355042	0.00145561	0.244002	0.118623	0.104037	0.0292321	0.18907	0.1141	0.0328202	0.0367116
0	0.198641	0.0393122	0.521061	0.0716339	0.296982	0.313534	0.144274	0.029499	0.0304546	0.00829134	0.00138877	0.164156	0.0557632	0.0610876	0.0441004	0.285484	0.0472814	0.0590381	0.00982463
0	0.151956	0.105155	0.0691871	0.0630631	0.00470674	0.0608927	0.0455393	0.00446916	0.00831046	0.000368224	6.33689e-05	0.201548	0.0381216	0.222542	0.00798691	0.0926253	0.0134333	0.0611714	0.0128816
1	0.203147	0.448317	0.0769637	0.504358	0.0588541	0.366336	0.339745	0.129751	0.444275	0.595762	0.338616	0.372121	0.173548	0.800625	0.764367	0.0428334	0.0461264	0.570709	0.515055
0	0.146959	0.0991428	0.182035	0.0630631	0.0117424	0.0677944	0.0520176	0.00656936	0.0139358	0.00071574	0.000619858	0.204963	0.066728	0.134764	0.0827797	0.0097786	0.00865639	0.00378987	0.00574009
0	0.150555	0.176687	0.0691871	0.0853875	0.0125356	0.0950289	0.0451985	0.0015881	0.0305062	0.00114802	0.0032027	0.128812	0.05591	0.0485131	0.0211058	0.0236888	0.0110175	0.0228161	0.055425
1	0.227361	0.125617	0.416625	0.0925134	0.337497	0.41414	0.250114	0.770641	0.851214	0.108236	0.585915	0.263355	0.179188	0.317728	0.023736	0.265556	0.21053	0.167521	0.381351
0	0.177119	0.094914	0.391023	0.149948	0.168187	0.116838	0.116976	0.00720533	0.0103421	0.000335728	0.000478629	0.137498	0.0543999	0.0345267	0.0229693	0.0893832	0.0406359	0.0164355	0.046625
0	0.198641	0.0331096	0.108906	0.0685933	0.0422117	0.0430656	0.0679109	0.0225189	0.134104	0.00198544	0.00303266	0.186639	0.109405	0.0649378	0.0175684	0.49146	0.542764	0.226416	0.068066
0	0.184284	0.166178	0.121827	0.136441	0.0101469	0.241108	0.0482503	0.0130978	0.0136255	0.00254645	0.00240123	0.138252	0.0406149	0.0560504	0.00917107	0.0150991	0.0722796	0.0138088	0.0275862
1	0.166112	0.136303	0.442226	0.13987	0.367139	0.43199	0.431819	0.54494	0.69689	0.330627	0.988988	0.516768	0.65128	0.447246	0.514893	0.0230465	0.0179337	0.0213587	0.0172598
0	0.146959	0.371713	0.0412358	0.118063	0.00505847	0.0378318	0.0456046	0.000884588	0.0024039	0.000615923	0.000190587	0.159597	0.0338284	0.177116	0.00577465	0.00836131	0.0112121	0.00817079	0.0037838
1	0.361812	0.0974684	0.17245	0.233332	0.385443	0.130044	0.289048	0.0480475	0.179337	0.113131	0.585006	0.203921	0.284706	0.0973727	0.282587	0.166025	0.346808	0.0919149	0.0762085
0	0.146959	0.145144	0.0691871	0.0630631	0.00505847	0.055522	0.0451985	0.000396313	0.00540668	0.00229714	6.83597e-05	0.131008	0.0338284	0.0614825	0.00296584	0.0402133	0.0124056	0.0225172	0.0115973
0	0.17353	0.105155	0.0691871	0.0957814	0.0215471	0.0608927	0.0607659	0.00428341	0.0176031	0.00363317	0.000601453	0.119363	0.0515516	0.0327252	0.0218056	0.0293897	0.0236877	0.0249419	0.0170207
0	0.17353	0.0824734	0.0691871	0.0881071	0.0215471	0.0331602	0.0607659	0.00363685	0.0144764	0.00211415	0.0017013	0.163944	0.0700279	0.0581296	0.0354122	0.287396	0.135706	0.11854	0.0697172
0	0.342115	0.534178	0.169432	0.557118	0.159243	0.318699	0.46729	0.035941	0.03001	0.0118769	0.252209	0.295473	0.653692	0.4664	0.649843	0.186723	0.0505762	0.193728	0.183534
0	0.232955	0.0549339	0.0691871	0.0768239	0.0844802	0.0106205	0.0766486	0.0213369	0.0306403	0.00155885	0.00028597	0.134563	0.0558855	0.02542	0.00879934	0.383229	0.0972747	0.0239317	0.0128644
0	0.208266	0.232755	0.0606574	0.341205	0.145174	0.109012	0.304682	0.18519	0.269234	0.372984	0.205682	0.176479	0.0927957	0.259596	0.104291	0.127766	0.119616	0.152423	0.312588
0	0.660823	0.0779594	0.206634	0.248686	0.792547	0.0503092	0.437188	0.012847	0.214799	0.00399128	0.0384584	0.241496	0.5251	0.041415	0.140508	0.313879	0.703276	0.0957047	0.495709
0	0.280127	0.094914	0.0691871	0.242917	0.0995289	0.0388974	0.128522	0.140728	0.024659	0.0430355	0.0111241	0.142343	0.141744	0.0304358	0.146696	0.520691	0.616974	0.526034	0.49326
0	0.203147	0.11465	0.140532	0.172403	0.228735	0.203207	0.113328	0.0133341	0.0340871	0.0082436	0.0103913	0.135712	0.0612906	0.0301178	0.0296306	0.225196	0.0318088	0.0193272	0.0237899
0	0.169118	0.0824734	0.0691871	0.0772956	0.0201222	0.0331602	0.0519394	0.0083095	0.00625113	0.00332878	0.000254943	0.134268	0.0480995	0.0415472	0.0241474	0.0804591	0.0205493	0.0207496	0.0129979
1	0.566916	0.166178	0.17245	0.771396	0.81674	0.227116	0.885866	0.975877	0.907265	0.995614	0.996008	0.424179	0.71876	0.415609	0.879284	0.301582	0.716611	0.632583	0.860415
0	0.184284	0.0812016	0.121827	0.123844	0.0127173	0.0536246	0.0482503	0.00568823	0.00306147	0.00029894	0.000140046	0.223357	0.0782378	0.168121	0.100993	0.00874796	0.0211403	0.00380861	0.00555722
0	0.203147	0.0852884	0.03498	0.159952	0.0214772	0.0212022	0.0592482	0.0923613	0.050124	0.00329914	0.0023055	0.23931	0.086906	0.0804214	0.0474612	0.028848	0.0170943	0.00488652	0.0126048
0	0.169118	0.240346	0.0691871	0.0772956	0.0201222	0.0631857	0.0519394	0.00522831	0.00654367	0.000723308	0.000367735	0.220692	0.0578079	0.0961649	0.0508394	0.104026	0.0159647	0.024993	0.0306897
0	0.151956	0.387107	0.0691871	0.0996304	0.00505847	0.318636	0.0714901	0.0379681	0.00725525	0.0795823	0.0210852	0.1482	0.0379289	0.107696	0.0112634	0.0205678	0.00747251	0.0269789	0.00959047
0	0.146959	0.334807	0.0691871	0.0708263	0.00798244	0.139893	0.0480621	0.00567736	0.00249601	0.0139976	0.0018063	0.147401	0.0338284	0.254902	0.00820147	0.0196577	0.00867994	0.0770545	0.00552092
0	0.198641	0.0812016	0.0691871	0.0854795	0.055887	0.0407617	0.059745	0.195268	0.0312481	0.148038	0.00895651	0.263355	0.115367	0.379183	0.0717855	0.211409	0.10442	0.157032	0.100432
0	0.203147	0.094914	0.0691871	0.172403	0.0442941	0.0388974	0.091243	0.00883813	0.0247645	0.00427389	0.000636812	0.125162	0.071092	0.0191935	0.0339294	0.00375002	0.0105979	0.0015672	0.00377926
0	0.146959	0.0949718	0.0412358	0.0630631	0.00715141	0.0935523	0.0451985	0.0055394	0.0183338	0.00357461	0.00694362	0.119363	0.0380916	0.0302468	0.00408842	0.00832832	0.00517966	0.00199775	0.00225576
0	0.250755	0.23941	0.0691871	0.590271	0.0812543	0.103874	0.359564	0.0155713	0.0341696	0.00799874	0.156838	0.184465	0.218354	0.115642	0.436835	0.0177037	0.134604	0.0445576	0.102105
1	0.155892	0.136303	0.416625	0.0647367	0.183313	0.43199	0.137123	0.0201741	0.0270622	0.0274099	0.00297431	0.281327	0.0633414	0.149853	0.0199721	0.252446	0.190152	0.215848	0.0974961
0	0.498184	0.094914	0.584041	0.43785	0.849041	0.653261	0.778335	0.701684	0.659221	0.525308	0.698854	0.185146	0.429622	0.371414	0.697765	0.0568715	0.259663	0.0444195	0.0805772
1	0.343281	0.193895	0.108906	0.250337	0.221698	0.23991	0.520635	0.323208	0.651593	0.524321	0.964548	0.23229	0.275285	0.140922	0.376455	0.20962	0.394094	0.400124	0.596722
0	0.403623	0.0227809	0.0691871	0.116791	0.249751	0.00750588	0.105577	0.00645321	0.00512059	0.000472365	0.000301978	0.189842	0.317051	0.556626	0.172717	0.299762	0.177423	0.0216163	0.027021
0	0.198641	0.105155	0.108906	0.0854795	0.0422117	0.0701021	0.132676	0.00862837	0.0210415	0.0166156	0.0013845	0.312211	0.0650235	0.110466	0.0408197	0.218591	0.219025	0.436056	0.13029
0	0.203147	0.218503	0.237888	0.218644	0.0250398	0.0971646	0.110371	0.0020394	0.00324542	0.00411441	0.000129694	0.480731	0.144712	0.528162	0.403761	0.0199239	0.0194613	0.0132616	0.0345511
1	0.356796	0.136303	0.416625	0.302667	0.654727	0.43199	0.581862	0.441956	0.245687	0.289985	0.086027	0.2694	0.648744	0.377101	0.685612	0.0561647	0.229599	0.0745882	0.446018
0	0.146959	0.399959	0.17245	0.0708263	0.00842245	0.461955	0.063629	0.0149783	0.00547586	0.141761	0.0033861	0.207558	0.0338284	0.618346	0.0104886	0.00393956	0.00862547	0.0050264	0.00573447
0	0.280127	0.224506	0.133616	0.258954	0.182705	0.253982	0.463047	0.89944	0.0610794	0.405597	0.0266583	0.390368	0.254748	0.524659	0.583524	0.296741	0.325143	0.399831	0.199481
0	0.750158	0.0824734	0.0691871	0.717346	0.615306	0.0331602	0.446397	0.0117768	0.300855	0.00728958	0.193888	0.125162	0.394824	0.0157139	0.345659	0.0174909	0.0480895	0.0189424	0.0345268
0	0.166112	0.16846	0.17245	0.10035	0.0392268	0.251934	0.175091	0.0174346	0.350238	0.0690293	0.0451774	0.208187	0.0378025	0.146084	0.0158543	0.0741831	0.0309034	0.121307	0.0527281
1	0.695619	0.448317	0.391456	0.884114	0.916086	0.873753	0.916157	0.728143	0.938744	0.916223	0.989734	0.247285	0.827519	0.594653	0.964866	0.543029	0.945516	0.854373	0.960777
0	0.150555	0.298124	0.03973	0.093565	0.0144534	0.186946	0.0480621	0.0132167	0.0314612	0.00250083	0.00383873	0.125162	0.03477	0.0643941	0.00590265	0.00555574	0.00944387	0.00969349	0.0112401
0	0.159559	0.110306	0.17245	0.0817143	0.0771169	0.116047	0.129816	0.012498	0.0194917	0.011072	0.0026587	0.212325	0.132047	0.0723506	0.0381444	0.0326463	0.109759	0.012769	0.0110285
0	0.203147	0.094914	0.0691871	0.172403	0.0442941	0.0388974	0.091243	0.000867931	0.00329251	0.00194168	0.000330044	0.173953	0.060004	0.0397337	0.026161	0.388155	0.166535	0.050163	0.0321676
0	0.151956	0.0949718	0.17245	0.0630631	0.0390236	0.19011	0.0464985	0.0540134	0.00580485	0.00621634	0.00144797	0.271468	0.0405553	0.193189	0.00801603	0.143525	0.0457846	0.0839973	0.0852756
0	0.203147	0.0368297	0.03498	0.07021	0.0441405	0.0112316	0.0613725	0.0164897	0.0190502	0.00011064	0.000315971	0.149068	0.12663	0.0241882	0.00632637	0.0706268	0.110088	0.0149213	0.0180117
0	0.203147	0.0464964	0.121827	0.0947965	0.0588541	0.0246937	0.0755355	0.0181514	0.00581092	0.00266949	0.000508127	0.149712	0.111612	0.0366699	0.0278513	0.0707219	0.0463532	0.0110745	0.00627628
0	0.447927	0.0674083	0.03498	0.241899	0.0586633	0.0145882	0.095294	0.0408553	0.123655	0.00163596	0.00178231	0.125162	0.122027	0.0167786	0.0165991	0.125059	0.472629	0.0469172	0.165258
0	0.356796	0.0949718	0.0769637	0.393949	0.135804	0.0593094	0.119062	0.0072921	0.0208227	0.0131137	0.0232361	0.25479	0.389719	0.179001	0.379777	0.0406798	0.111331	0.0590108	0.0540152
0	0.146959	0.172708	0.0769637	0.0978573	0.00470674	0.132869	0.0456046	0.00198824	0.00196944	0.000638132	0.000527409	0.224695	0.0568024	0.467772	0.0283596	0.0295873	0.00514413	0.0192333	0.00556172
0	0.169118	0.11465	0.0691871	0.0908851	0.0201222	0.0332748	0.0519394	0.000492592	0.00337127	0.000142305	4.70552e-05	0.125162	0.0582317	0.021955	0.0109329	0.0307813	0.020937	0.0459273	0.0378973
0	0.611268	0.22482	0.0691871	0.756258	0.617754	0.101501	0.706946	0.00631417	0.182405	0.00415878	0.229926	0.359803	0.310159	0.117328	0.494156	0.54964	0.735295	0.83236	0.817095
0	0.159559	0.094914	0.169432	0.0817143	0.13793	0.0872123	0.129816	0.0203742	0.0381452	0.00108296	0.0025698	0.190223	0.0564951	0.133655	0.0279161	0.0315034	0.0395656	0.0136675	0.0219534
0	0.146959	0.0420833	0.411436	0.0630631	0.0234995	0.185874	0.0946028	0.488595	0.634617	0.518539	0.181763	0.285445	0.0570006	0.140455	0.00693995	0.0438299	0.00711573	0.0106987	0.00348587
0	0.25557	0.255247	0.0691871	0.237762	0.073545	0.112615	0.14941	0.0136906	0.0157905	0.011329	0.00384605	0.125162	0.0907606	0.0484707	0.268922	0.018267	0.0552196	0.0266728	0.0342286
0	0.150555	0.334807	0.0691871	0.0750276	0.00483727	0.139893	0.0480621	0.000250366	0.00163779	0.000628944	0.000406418	0.119363	0.03477	0.0560084	0.00595228	0.0384073	0.00942831	0.028615	0.00974606
0	0.169118	0.0718309	0.104708	0.0699651	0.0238604	0.0731038	0.0519394	0.0034865	0.0109382	0.000772071	0.00011063	0.163809	0.0607467	0.0497208	0.0231694	0.0162574	0.0144029	0.0120732	0.00884978
0	0.150555	0.094914	0.0691871	0.0662698	0.00847888	0.0530423	0.0451985	0.00113139	0.0110207	0.000855525	0.000605795	0.256302	0.0550159	0.0787108	0.0264688	0.0567178	0.0587703	0.0449076	0.00729562
0	0.184284	0.154419	0.391456	0.151095	0.0915236	0.574519	0.294937	0.0405458	0.0836938	0.0109797	0.00606577	0.471876	0.348888	0.334728	0.169191	0.129685	0.0908266	0.038572	0.142285
0	0.166112	0.0334148	0.03498	0.0694718	0.0277258	0.00695534	0.0566275	0.00172112	0.0094464	0.000208649	0.00060358	0.217451	0.124409	0.0668474	0.0416939	0.0140576	0.0212614	0.00223585	0.0146775
0	0.198641	0.0531211	0.0769637	0.0716339	0.055887	0.0311968	0.0663664	0.0279001	0.0187749	0.000313021	0.000327942	0.303954	0.189906	0.0985241	0.0453802	0.312604	0.113785	0.1124	0.0365383
0	0.160461	0.0785122	0.842593	0.0630631	0.255393	0.662374	0.146627	0.179335	0.00812578	0.044138	0.00154136	0.267699	0.0405553	0.112709	0.0340896	0.0740901	0.0176879	0.060843	0.0130119
0	0.146959	0.0485382	0.0412358	0.0630631	0.00470674	0.0203466	0.0451985	0.000410043	0.000836303	3.09531e-05	2.74037e-06	0.119363	0.0338284	0.0243826	0.00316401	0.0155586	0.00816454	0.00768351	0.0023433
0	0.160461	0.0824734	0.169432	0.0630631	0.0186285	0.0871017	0.0464985	0.14403	0.0177998	0.0230232	0.000777222	0.301486	0.0436179	0.146148	0.0602869	0.0799055	0.019853	0.179495	0.0105762
0	0.159559	0.114272	0.0659818	0.0817143	0.0147083	0.0152796	0.0551479	0.00213287	0.00862322	0.00125594	9.95966e-05	0.138219	0.0621658	0.0451608	0.0288936	0.10828	0.0674409	0.0352745	0.0400008
0	0.227361	0.013779	0.0781711	0.075092	0.0221696	0.00652315	0.0482503	0.621536	0.169123	0.0837726	0.0022151	0.158366	0.0406149	0.0159461	0.014238	0.0470722	0.0207997	0.0751555	0.00784556
0	0.17353	0.094914	0.454577	0.103384	0.0676307	0.595708	0.104226	0.0146342	0.0176013	0.000941812	0.000162577	0.224078	0.0803442	0.0922983	0.0306224	0.12281	0.0427153	0.102022	0.0337159
0	0.146959	0.138537	0.0691871	0.0653402	0.00470674	0.064285	0.0456046	0.000349627	0.00109788	9.58625e-05	1.04165e-05	0.181789	0.0338284	0.0468967	0.00346327	0.00528783	0.0048751	0.00238136	0.00245194
0	0.155892	0.0517932	0.387538	0.0647367	0.210619	0.147778	0.134885	0.0152509	0.0427893	0.00815663	0.00113662	0.178154	0.0922614	0.12289	0.0225146	0.0283768	0.0140065	0.00289072	0.00559181
0	0.177119	0.0422936	0.155713	0.102478	0.0477878	0.206447	0.122167	0.00507262	0.00589526	0.00138088	0.000806298	0.125162	0.0711239	0.0228813	0.011538	0.183421	0.0954549	0.119155	0.0279942
0	0.277716	0.105155	0.472902	0.225498	0.239942	0.123514	0.226424	0.250065	0.172851	0.124204	0.314724	0.178154	0.191985	0.072415	0.126134	0.0569754	0.0310366	0.0206107	0.0192105
1	0.356796	0.0531211	0.108906	0.191986	0.257295	0.0191663	0.22021	0.0400031	0.504832	0.00774612	0.0101295	0.318069	0.805478	0.180689	0.341729	0.111021	0.541744	0.103421	0.353982
0	0.277716	0.0344453	0.104708	0.13995	0.239942	0.0203466	0.0796708	0.0830018	0.0995974	0.0070064	0.00457312	0.142021	0.111355	0.0201961	0.0503645	0.509089	0.279515	0.309457	0.192203
1	0.198641	0.0419287	0.416625	0.0685933	0.296982	0.126999	0.127589	0.729903	0.360645	0.49741	0.035084	0.520258	0.216244	0.130083	0.0641448	0.115623	0.105961	0.0424583	0.0223803
0	0.150555	0.387107	0.0691871	0.0750276	0.00483727	0.318636	0.0675237	0.00020276	0.00354855	0.0011691	0.000193584	0.161369	0.0378636	0.167545	0.0130673	0.01334	0.00719712	0.00735462	0.0137795
0	0.151956	0.105155	0.144347	0.0630631	0.00594	0.208579	0.0455393	0.000970882	0.0023557	0.000107059	4.47391e-05	0.164156	0.0405553	0.0585962	0.00491533	0.0168411	0.00954353	0.0162479	0.00494984
0	0.159559	0.0533986	0.03973	0.0817143	0.0299755	0.0281597	0.0551479	0.00046617	0.00594568	7.26279e-05	2.03074e-05	0.190223	0.108982	0.0609451	0.0887451	0.00569425	0.0126602	0.00378744	0.00619979
0	0.146959	0.224506	0.0691871	0.0630631	0.00722699	0.039098	0.0451985	0.00213491	0.00124725	0.000170253	0.000192337	0.155968	0.0521402	0.323721	0.022121	0.00825009	0.00695069	0.006944	0.00700754
0	0.267491	0.0963549	0.253254	0.161978	0.12602	0.119397	0.14053	0.00762814	0.00778818	0.000868503	0.00237492	0.1482	0.134644	0.0356591	0.0378337	0.16226	0.109182	0.0162833	0.023133
0	0.233033	0.166178	0.0691871	0.271425	0.0949266	0.0683794	0.160777	0.0323795	0.443204	0.0181911	0.0761988	0.226172	0.257545	0.194845	0.4138	0.586855	0.273869	0.600762	0.469442
0	0.155892	0.232755	0.0781711	0.128776	0.0148203	0.243739	0.0573257	0.000534039	0.00456339	0.000186801	0.000622264	0.135916	0.043107	0.0451263	0.0134639	0.0722041	0.0337179	0.213172	0.0639665
0	0.447927	0.136303	0.0691871	0.463605	0.142156	0.0435965	0.137246	0.00311758	0.0103633	0.000365681	0.000567248	0.140471	0.122027	0.0699726	0.132908	0.0251715	0.0404316	0.00513873	0.0219854
0	0.146959	0.0591569	0.155713	0.0630631	0.0136243	0.054766	0.0500586	0.00230105	0.00375641	0.000179251	8.67942e-05	0.119363	0.0338284	0.0187122	0.00351323	0.0126356	0.00883855	0.00684899	0.00591828
0	0.208266	0.0937966	0.16825	0.0690437	0.0722963	0.0135887	0.0701643	0.00168896	0.0124642	0.00132777	0.000248899	0.172989	0.0695945	0.0159461	0.00788925	0.00521698	0.0253931	0.00323598	0.00363973
0	0.146959	0.0533986	0.17245	0.0630631	0.0164529	0.0965126	0.047376	0.0964167	0.0205984	0.00305807	0.00198838	0.128812	0.0346473	0.043474	0.00394302	0.0456257	0.0284853	0.0141395	0.00690043
0	0.4555	0.105155	0.17245	0.217519	0.619113	0.088484	0.344603	0.00441299	0.0201794	0.00958495	0.0224168	0.160259	0.452441	0.0659279	0.429063	0.0548816	0.19367	0.0595952	0.0895799
0	0.25557	0.223569	0.03498	0.07021	0.0713272	0.0111425	0.0613725	0.024818	0.0161525	0.0148021	0.000515635	0.186963	0.120668	0.0799319	0.00887744	0.0787596	0.0465235	0.00392389	0.0050285
0	0.151956	0.115102	0.0691871	0.0630631	0.00470674	0.0502288	0.0455393	0.000961349	0.0011233	0.000297748	2.98133e-05	0.185289	0.036165	0.0490418	0.00425361	0.0418845	0.00719615	0.00431524	0.00365058
0	0.403623	0.176923	0.03498	0.201384	0.0609067	0.0585574	0.137728	0.568761	0.266471	0.0298822	0.0864106	0.218178	0.271444	0.123333	0.0953527	0.151606	0.170344	0.0580582	0.0304908
0	0.150555	0.406091	0.454577	0.106897	0.0335369	0.61202	0.122294	0.000981218	0.00836427	0.000380733	0.000815194	0.133075	0.0352795	0.166626	0.00927983	0.0234678	0.0149809	0.195514	0.0143505
0	0.146959	0.0227809	0.0691871	0.0630631	0.00798244	0.00750588	0.0451985	0.0422471	0.0125173	0.00322389	0.00314309	0.288034	0.0338284	0.0251181	0.009534	0.02407	0.0259553	0.0067072	0.0168889
1	0.77814	0.23941	0.03498	0.906371	0.723549	0.0505229	0.827849	0.0788585	0.760838	0.379705	0.966267	0.185427	0.857452	0.27481	0.831553	0.146786	0.690756	0.2072	0.704553
0	0.4555	0.2375	0.0691871	0.751447	0.257261	0.121785	0.367506	0.61155	0.596256	0.57948	0.985758	0.321148	0.879659	0.717305	0.972451	0.420351	0.670941	0.766516	0.70676
1	0.455708	0.23941	0.17245	0.628517	0.705632	0.376804	0.854569	0.803408	0.882837	0.639327	0.971079	0.326917	0.688934	0.559215	0.787255	0.615009	0.861127	0.916727	0.941031
0	0.228487	0.308944	0.108906	0.241152	0.116324	0.162696	0.330521	0.0846737	0.022133	0.362164	0.139696	0.131008	0.0764112	0.0797435	0.073566	0.057366	0.0474181	0.107614	0.24339
0	0.198641	0.310404	0.17245	0.408951	0.120329	0.249624	0.241887	0.00357314	0.0131231	0.0409354	0.00183849	0.172702	0.0557632	0.196947	0.0977368	0.256396	0.0628133	0.877829	0.345639
0	0.146959	0.256342	0.03498	0.0653402	0.00645514	0.0929292	0.0456046	0.00554239	0.0123422	0.000367027	0.00018118	0.131008	0.0338284	0.0585145	0.00627957	0.019129	0.0119234	0.201342	0.0319904
0	0.198641	0.0949718	0.0366991	0.0854795	0.0146852	0.0614433	0.059745	0.0113292	0.00961534	0.00473266	0.000403255	0.1292	0.11418	0.037022	0.0139021	0.104296	0.478319	0.096288	0.0676384
0	0.160461	0.0783233	0.0691871	0.0630631	0.0227653	0.0290685	0.0455393	0.0119564	0.0107356	0.00127488	0.00145848	0.150103	0.0379289	0.0187195	0.00526266	0.057369	0.057066	0.0196042	0.00948116
0	0.2549	0.345318	0.0781711	0.589621	0.0784677	0.293143	0.505252	0.608115	0.092348	0.904068	0.426361	0.134563	0.105713	0.159563	0.235588	0.251047	0.262117	0.803885	0.285375
0	0.169118	0.0591569	0.0728476	0.0772956	0.0201222	0.033358	0.0519394	0.00418381	0.0154757	0.00216524	0.00184585	0.131703	0.0626716	0.0268814	0.0270353	0.0233082	0.0257809	0.0156779	0.0135789
0	0.185715	0.286381	0.0691871	0.226171	0.0320955	0.103874	0.131597	0.0165371	0.00513706	0.0824353	0.00613362	0.135172	0.0469487	0.0311892	0.0188034	0.0390922	0.0272317	0.0742313	0.0687885
0	0.233033	0.0329746	0.416625	0.0791151	0.357755	0.126999	0.247905	0.00145644	0.00209079	2.10671e-05	0.000119698	0.13693	0.211213	0.0378985	0.0126719	0.268169	0.223119	0.0429777	0.180913
1	0.498184	0.136209	0.0801928	0.589367	0.326713	0.10704	0.399754	0.537911	0.420278	0.631535	0.441756	0.54608	0.677867	0.542337	0.84806	0.573047	0.634526	0.541519	0.518568
0	0.169118	0.102949	0.121827	0.0772956	0.0209206	0.0613849	0.0519394	0.00791089	0.00774948	0.00434084	0.00450429	0.1292	0.0520741	0.0377795	0.00905548	0.0369142	0.0185962	0.0326388	0.0123323
0	0.25557	0.136303	0.155713	0.168248	0.109349	0.109477	0.144662	0.00529292	0.024423	0.000724795	0.0084859	0.616958	0.475469	0.554469	0.695201	0.314889	0.130741	0.139799	0.0828302
0	0.146959	0.0419287	0.0691871	0.0630631	0.0105544	0.0183804	0.0451985	0.00486096	0.00459435	0.00110238	0.000116575	0.134563	0.0338284	0.0130242	0.00369059	0.0205668	0.00967448	0.0124584	0.00623735
0	0.226305	0.0808993	0.0728476	0.0854795	0.034846	0.0441108	0.059745	0.131397	0.0921484	0.0410112	0.0294784	0.472015	0.348458	0.425271	0.38399	0.144059	0.184382	0.140106	0.11954
1	0.146959	0.298124	0.442226	0.0708263	0.0577944	0.894641	0.193895	0.650266	0.196141	0.685845	0.342319	0.2694	0.0709735	0.402556	0.0916763	0.106595	0.113015	0.683638	0.442666
0	0.203147	0.0616242	0.03498	0.089831	0.0214772	0.0104983	0.0592482	0.596632	0.782622	0.625104	0.305701	0.207558	0.103837	0.07016	0.0231505	0.0453144	0.0400114	0.0120732	0.0349199
0	0.232955	0.135716	0.17245	0.155098	0.0945913	0.13589	0.125944	0.00758193	0.0393281	0.00468012	0.00349297	0.208954	0.075817	0.149771	0.0866243	0.185512	0.42991	0.256582	0.300345
0	0.146959	0.3153	0.17245	0.0708263	0.00864002	0.38768	0.063629	0.0187385	0.0148903	0.0184355	0.00466123	0.161214	0.0338284	0.426217	0.0164211	0.0253911	0.00658994	0.072776	0.0116703
0	0.169118	0.150965	0.0728476	0.123981	0.0201222	0.0790113	0.0917764	0.00171913	0.0109988	0.000232962	0.00240378	0.171406	0.0636163	0.0948184	0.0436928	0.0414036	0.0178028	0.0923536	0.0148228
0	0.356796	0.369492	0.0728476	0.583567	0.163352	0.279594	0.413539	0.00591927	0.0184288	0.00884338	0.442926	0.197039	0.395525	0.243189	0.792995	0.439044	0.29125	0.864282	0.772673
0	0.177119	0.0334148	0.0691871	0.0681576	0.0324675	0.0114166	0.0527184	0.00245468	0.0147713	0.000133336	0.000398465	0.1482	0.0528377	0.022054	0.00387399	0.0671962	0.017554	0.00901133	0.00449874
0	0.2549	0.0372423	0.17245	0.0863195	0.232767	0.0745393	0.0705638	0.00602779	0.0129562	0.000935821	0.000139296	0.21442	0.165192	0.04452	0.0213557	0.102785	0.0503677	0.0193308	0.0117019
0	0.529767	0.189274	0.155713	0.687716	0.732762	0.252322	0.713679	0.0260414	0.0880697	0.00271048	0.040122	0.32311	0.749425	0.314633	0.749973	0.17545	0.0968594	0.558212	0.249696
0	0.227361	0.0479023	0.17245	0.0925134	0.0484115	0.107582	0.0803611	0.222482	0.0213417	0.00493523	0.00786673	0.365818	0.132472	0.109451	0.0476403	0.156289	0.268764	0.02044	0.0408009
1	0.750158	0.136303	0.442226	0.717346	0.939046	0.43199	0.890303	0.867847	0.970635	0.991582	0.996781	0.172702	0.716336	0.150948	0.776464	0.234696	0.728894	0.43178	0.554796
0	0.146959	0.0812016	0.0412358	0.0630631	0.00470674	0.0867902	0.0451985	0.00993815	0.0045391	0.00133412	0.00244231	0.1482	0.0338284	0.0281182	0.00372669	0.0262506	0.00636255	0.0078387	0.00289599
0	0.146959	0.0533986	0.0728476	0.0630631	0.00505847	0.0281597	0.0451985	0.00861245	0.00099637	3.81292e-05	0.000139024	0.324249	0.0753073	0.0428136	0.00817566	0.0721069	0.00609283	0.0113391	0.00350674
0	0.160461	0.0580386	0.0691871	0.0630631	0.0113937	0.0238252	0.0455393	0.0344115	0.00815782	0.00138973	0.000190911	0.155749	0.0405553	0.049699	0.00679725	0.0412327	0.0431165	0.0194135	0.00898936
0	0.198641	0.120623	0.391456	0.0854795	0.201066	0.466978	0.185946	0.0331667	0.145052	0.0373301	0.0325036	0.371695	0.147672	0.475012	0.168834	0.279738	0.658897	0.409529	0.202381
1	0.776886	0.210223	0.315074	0.84073	0.966002	0.227851	0.892515	0.532023	0.9243	0.483811	0.967509	0.367216	0.736203	0.570772	0.801767	0.83571	0.966364	0.88992	0.974037
0	0.169118	0.232755	0.17245	0.123981	0.072862	0.251934	0.144002	0.0105377	0.00415459	0.00307487	0.000632896	0.152481	0.0614128	0.155748	0.0992911	0.0107946	0.00903342	0.0226957	0.007594
1	0.555395	0.415939	0.416625	0.579444	0.698733	0.490774	0.830756	0.063065	0.912045	0.0430013	0.684087	0.447172	0.844462	0.565661	0.861085	0.549523	0.662346	0.815504	0.851268
0	0.169118	0.0344453	0.0855248	0.0669902	0.0238604	0.0203466	0.0478612	0.0698004	0.143541	0.00855755	0.0028685	0.208954	0.0657126	0.0478093	0.00829137	0.291402	0.16657	0.0345034	0.0234606
0	0.169118	0.0368297	0.0691871	0.0669902	0.0201222	0.0230005	0.0478612	0.0462105	0.0164042	0.00231471	0.000251415	0.1292	0.062384	0.0199033	0.00435368	0.0973045	0.186225	0.0102918	0.0207735
0	0.198641	0.241542	0.201802	0.408951	0.0329723	0.161151	0.123282	0.287526	0.0589595	0.081697	0.103654	0.353782	0.0681081	0.334381	0.0889483	0.105756	0.0809993	0.195689	0.0601643
0	0.290643	0.109119	0.0691871	0.221791	0.143847	0.0631857	0.166058	0.02363	0.0433579	0.0249269	0.0723723	0.275567	0.110572	0.119433	0.165276	0.029909	0.0401741	0.0181719	0.0305903
0	0.184284	0.100573	0.416625	0.0874591	0.424049	0.199187	0.0889573	0.0186797	0.149186	0.00609347	0.0676693	0.138095	0.0741576	0.0341415	0.0140273	0.0419015	0.0430272	0.00584107	0.0156414
1	0.177119	0.148315	0.680725	0.0872588	0.475826	0.477486	0.160472	0.128079	0.0207072	0.0579004	0.00704828	0.152305	0.07562	0.0504217	0.0169505	0.383171	0.145963	0.19533	0.0562881
0	0.151956	0.105155	0.0691871	0.0630631	0.00470674	0.0608927	0.0455393	0.0030265	0.0020325	0.00117623	1.26062e-05	0.128109	0.0379289	0.0428868	0.00403275	0.20746	0.0318874	0.384625	0.0600233
0	0.200048	0.166178	0.17245	0.271425	0.121036	0.288924	0.285393	0.00394386	0.0183335	0.00474524	0.00342158	0.294544	0.0753142	0.172078	0.100005	0.330308	0.17036	0.386139	0.183982
0	0.146959	0.0344453	0.104708	0.0630631	0.00787863	0.0203466	0.0546987	0.0025856	0.00139246	5.50232e-05	2.05745e-05	0.125162	0.0338284	0.0139608	0.00323753	0.00410039	0.0048751	0.00138566	0.00266702
0	0.166112	0.150965	0.416625	0.192263	0.330181	0.464818	0.597538	0.00463209	0.0170128	0.00270554	0.00647522	0.285431	0.0883054	0.339197	0.0750783	0.0154024	0.0164709	0.0166222	0.0196483
0	0.555395	0.136303	0.0781711	0.421469	0.324784	0.0559309	0.256128	0.0845941	0.282892	0.00774598	0.244268	0.131703	0.407949	0.0489127	0.102811	0.474261	0.698082	0.595777	0.682482
0	0.146959	0.114174	0.0691871	0.0630631	0.00470674	0.0786635	0.0451985	0.00366945	0.00325578	0.00794336	0.0027104	0.161369	0.0346473	0.0418946	0.00427983	0.00355843	0.0075979	0.00319529	0.00280772
0	0.184284	0.086127	0.0691871	0.0874591	0.00635198	0.0529492	0.0482503	0.00360111	0.0394212	0.000148935	0.00034434	0.138553	0.0514045	0.0655829	0.00593127	0.00528783	0.00657681	0.00109702	0.00435888
0	0.184284	0.23941	0.169432	0.192903	0.0350301	0.376804	0.178961	0.0666705	0.0549393	0.0104783	0.015609	0.141659	0.0442275	0.10567	0.0254185	0.0440474	0.161755	0.151764	0.033779
0	0.160461	0.0784124	0.17245	0.0630631	0.0135672	0.068973	0.0464985	0.0152946	0.00958763	0.00778365	0.0022158	0.46989	0.108874	0.0916699	0.0198107	0.20517	0.0165301	0.126806	0.00852062
0	0.146959	0.0580386	0.0691871	0.0630631	0.00594	0.0238252	0.0451985	0.00168356	0.00148998	0.000957978	0.000110221	0.134268	0.0338284	0.0238745	0.00435935	0.113708	0.00971841	0.0372717	0.0047566

## Sheet: Fig. S11
Variable_N (cumulative)	Testing AUC (cumulative)	Testing AUC (Increment)	Variable
1	0.737884	0.737884	Family
2	0.833892	0.0960086	AGE
3	0.892217	0.0583247	liver_fatty
4	0.908533	0.016316	spine_thickness
5	0.925129	0.0165964	PRS
6	0.930017	0.00488734	R_CCA_EDV
7	0.936655	0.00663856	RR
8	0.939016	0.0023605	L_CCA_EDV
9	0.935239	-0.00377717	L_CCA_IMT
10	0.939984	0.0047453	righthip_thickness
11	0.94016	0.000175683	R_CCA_RI
12	0.942548	0.00238853	L_ICA_RI
13	0.937988	-0.00456027	spine_k
14	0.937236	-0.000751323	L_CCA_TAMAX
15	0.937969	0.000732634	QRS_degrees
16	0.944361	0.00639185	lefthip_thickness
17	0.93949	-0.00487052	R_CCA_Dist
18	0.937304	-0.00218669	R_CCA_Plaque
19	0.940305	0.00300155	liver_cyst
20	0.942731	0.00242591	R_CCA_TAMAX
21	0.94044	-0.00229135	spine_L1_Zscore
22	0.941759	0.00131949	T_degrees
23	0.939046	-0.00271374	spine_d0
24	0.94244	0.00339404	R_ICA_EDV
25	0.947243	0.00480324	R_ICA_TAMAX
26	0.944084	-0.00315855	R_ICA_Dist
27	0.941244	-0.00284082	righthip_total_area
28	0.941184	-5.98068e-05	QRS
29	0.94571	0.00452663	spnce_L2_Zscore
30	0.942365	-0.00334544	QTcBaz
31	0.943318	0.000953171	L_ICA_PI
32	0.94352	0.000201848	righthip_total_BMD
33	0.945729	0.00220912	R_ICA_Plaque
34	0.938739	-0.00698992	R_ICA_RI
35	0.944798	0.00605918	lefthip_ROI_length
36	0.947946	0.00314733	righthip_d0
37	0.943142	-0.00480324	spine_L2_agematched
38	0.945314	0.00217174	spine_total_BMD
39	0.947385	0.00207081	R_ICA_PI
40	0.944458	-0.0029268	righthip_total_peakreference
41	0.941651	-0.00280718	T_SCORE
42	0.945183	0.00353234	L_ICA_Plaque
43	0.949516	0.00433226	R_CCA_PI
44	0.953298	0.00378278	lefthip_total_Zscore
45	0.943897	-0.00940088	PR
46	0.947149	0.003252	spine_ROI_length
47	0.946413	-0.000736372	spine_L3_Tscore
48	0.951138	0.00472474	P_degrees
49	0.95168	0.000541999	L_ICA_PSV
50	0.947961	-0.00371924	lefthip_total_BMC
51	0.944249	-0.00371176	PP
52	0.947213	0.00296418	spine_L4_area
53	0.948106	0.000893364	righthip_total_BMC
54	0.950416	0.00231004	L_CCA_RI
55	0.948032	-0.0023848	L_CCA_Dist
56	0.945142	-0.00288942	MEASURE_BONE_POSE
57	0.945512	0.000370055	lefthip_neck_BMC
58	0.945213	-0.000299034	righthip_total_agematched
59	0.950839	0.00562558	lefthip_d0
60	0.949101	-0.00173814	lefthip_K
61	0.946488	-0.00261281	lefthip_total_agematched
62	0.942817	-0.00367064	spine_L1_BMD
63	0.949437	0.00661987	lefthip_total_area
64	0.948263	-0.00117371	righthip_neck_area
65	0.950144	0.00188018	spine_total_Zscore
66	0.946944	-0.00319966	L_ICA_TAMAX
67	0.946252	-0.000691516	lefthip_neck_Tscore
68	0.947725	0.00147274	spine_L2_BMD
69	0.946652	-0.00107278	righthip_neck_BMC
70	0.942765	-0.00388744	righthip_neck_agematched
71	0.946686	0.00392109	spine_L3_Zscore
72	0.946249	-0.000437337	spine_L1_area
73	0.949411	0.00316229	spine_L4_Zscore
74	0.945979	-0.00343142	AGE_MATCHED
75	0.945512	-0.000467241	R_CCA_IMT
76	0.946207	0.000695254	spine_L1_BMC
77	0.945935	-0.000272869	L_CCA_PSV
78	0.948899	0.00296418	R_CCA_PSV
79	0.945366	-0.00353234	lefthip_neck_BMD
80	0.947086	0.00171945	spine_total_agematched
81	0.945363	-0.00172318	spine_L3_BMD
82	0.940735	-0.00462755	lefthip_neck_area
83	0.943572	0.00283709	spine_L1_agematched
84	0.941572	-0.00199979	L_CCA_PI
85	0.943359	0.00178673	spine_L1_peakreference
86	0.943475	0.000115876	spine_L3_BMC
87	0.944114	0.000639185	righthip_K
88	0.948241	0.00412667	spine_L2_Tscore
89	0.94404	-0.00420143	R_ICA_PSV
90	0.941909	-0.00213062	spine_L3_area
91	0.94324	0.0013307	L_ICA_Dist
92	0.944484	0.00124473	righthip_neck_BMD
93	0.946159	0.00167459	L_ICA_EDV
94	0.94583	-0.000328938	spine_L2_area
95	0.945822	-7.47585e-06	YOUNG_ADULT
96	0.949557	0.00373419	spine_total_area
97	0.943412	-0.00614515	lefthip_neck_peakreference
98	0.943954	0.000541999	P
99	0.945116	0.00116249	righthip_neck_peakreference
100	0.945284	0.000168207	spine_L2_BMC
101	0.947508	0.00222407	lefthip_total_BMD
102	0.94703	-0.000478455	BONE_EXAM_RESULT
103	0.947063	3.36413e-05	spine_L4_agematched
104	0.948241	0.00117745	spine_L4_BMC
105	0.948241	0	kidney_cyst
106	0.947325	-0.000915792	spine_total_BMC
107	0.951414	0.00408929	spine_L4_BMD
108	0.950502	-0.000912054	spine_L4_Tscore
109	0.946671	-0.00383138	righthip_neck_Zscore
110	0.949904	0.00323331	righthip_ROI_thickness
111	0.949022	-0.000882151	lefthip_ROI_width
112	0.949598	0.000575641	lefthip_total_peakreference
113	0.949661	6.35448e-05	spine_L3_agematched
114	0.948458	-0.00120361	spine_L3_peakreference
115	0.951254	0.00279597	lefthip_neck_agematched
116	0.950708	-0.000545737	lefthip_total_Tscore
117	0.948432	-0.0022764	spine_total_Tscore
118	0.950891	0.00245956	righthip_ROI_length
119	0.947762	-0.00312864	righthip_total_Zscore
120	0.951489	0.00372671	spine_L4_peakreference
121	0.948028	-0.00346132	Z_SCORE
122	0.950764	0.00273616	righthip_total_Tscore
123	0.950764	0	GB_polyp
124	0.947751	-0.00301277	spine_L1_Tscore
125	0.948656	0.000904578	spine_L2_peakreference
126	0.948308	-0.000347627	lefthip_neck_Zscore
127	0.948652	0.000343889	spine_total_peakreference
128	0.948652	0	righthip_neck_width
129	0.948652	0	liver_chronic
130	0.948652	0	spleen_cal
131	0.948652	0	liver_fibrosis
132	0.948652	0	SEX
133	0.948652	0	kidney_cal
134	0.948652	0	kidney_polycystic
135	0.948652	0	pancreas_stone
136	0.948652	0	kidney_hydronephrosis
137	0.948652	0	pancreas_tumor
138	0.948652	0	liver_cal
139	0.948652	0	CBD_stone
140	0.948652	0	spleen_accessory
141	0.948652	0	CBD_dilatation
142	0.948652	0	pancreas_pancreatitis
143	0.948652	0	spleen_cyst
144	0.948652	0	spleen_splenomegaly
145	0.948652	0	ECG_summary
146	0.948652	0	pancreas_cyst
147	0.948652	0	righthip_neck_Tscore
148	0.948652	0	spine_ROI
149	0.948652	0	GB_stone
150	0.948652	0	kidney_tumor
151	0.948652	0	liver_tumor
152	0.948652	0	pancreas_cal
153	0.948652	0	liver_hemangioma
154	0.948652	0	kidney_stone
155	0.948652	0	spleen_tumor
156	0.948652	0	pancreas_dilatation
